# Supplementary material for: Distinct spatial organization governs oral mucosal immunity
Source: Nat Immunol. 2026 Feb 9;27(3):624–35. doi: 10.1038/s41590-025-02398-y (PMC12956602; doi:10.1038/s41590-025-02398-y)
Supplement: Supplementary file 2 — Human participant metadata. [file 41590_2025_2398_MOESM2_ESM.xlsx]

## Sheet: Human_subject_metadata
Subject	Group	Age	Race	Sex	Site	PD (range)	BOP	BL	ST†	SP†	CITEseq	Flow
H1	H	31	Asian	F	27-28	3-3	No	No	x	x*
H2	H	27	White	F	26-27	3-3	No	No	xx	xx
H3	H	48	White	F	16-17	3-2	No	No	x*x*	x
H4	H	24	Black	F	16-17	3-2	No	No	xxx	x
H5	H	29	White	F	25-26	3-3	No	No	x	x
H6	H	24	Hispanic	F	25-26	3-3	No	No	x	x
H7	H	44	Hispanic	F	16-17	3-2	No	No	xx	xx
H8	H	29	White	F	26-27	2-3	No	No	x
H9	H	56	Black	F	24-25	3-3	No	No	xx
H10	H	27	White	F	16-17	4-3	No	No		x
H11	H	40	White	F	45-46	3-3	No	No		xx
P1	P	40	Hispanic	F	26-27	6-7	Yes	Yes	xx	xx		x
P2	P	33	Black	M	34-35	5-7	Yes	Yes	xxx*x*
					13-17	4-8	Yes	Yes		xx*x
P3	P	34	White	M	26-27	7-6	Yes	Yes	x	xx
P4	P	60	Hispanic	F	25-26	6-6	Yes	Yes	xx	x*
					18	6-7	Yes	Yes				x
P5	P	34	Asian	M	26-27	5-4	No	Yes	x**x**x**
					38	9	Yes	Yes		x
					43, 45-47	5-10	Yes	Yes			x
P6	P	40	White	M	26-27	7-7	Yes	Yes	x	x
P7	P	32	Hispanic	F	26-27	6-6	Yes	Yes	xx	x
P8	P	36	Hispanic	M	13-14	5-4	Yes	Yes	x	xx	x
					16	4-6	Yes	Yes		x
P9	P	35	Hispanic	M	15-16	8-4	Yes	Yes	xx	xxx
					33-34	6-6	Yes	Yes	xxx
					22-26,36	4-8	Yes	Yes			x
P10	P	27	Hispanic	F	27-28	4-5	Yes	Yes	x
P11	P	25	Asian	M	26-27	5-5	Yes	Yes	x
P12	P	38	White	F	16-17	5-4	Yes	Yes	x*x*
P13	P	40	Asian	M	36-37	5-5	Yes	Yes	x*x*x*
P14	P	44	Hispanic	M	26	6-5	Yes	Yes	xx
P15	P	41	Hispanic	F	17-18	4-4	Yes	NO	x***
P16	P	29	Hispanic	M	17	4-7	Yes	Yes			x
P17	P	46	Hispanic	F	36-37, 47	4-11	Yes	Yes				x
H: health	P: perio
BL : Bone loss
BOP : bleeding on probing
† Each 'x' refers to a unique sample/histologic section
* Used in clustering but excluded from quantifications due to tissue detachment or poor orientation
** Used in clustering but excluded from quantifications due to no BOP in the specific biopsy site
*** Used in clustering but excluded from quantifications due to lack of severe bone loss at biopsy site
