# Supplementary material for: Distinct spatial organization governs oral mucosal immunity
Source: Nat Immunol. 2026 Feb 9;27(3):624–35. doi: 10.1038/s41590-025-02398-y (PMC12956602; doi:10.1038/s41590-025-02398-y)
Supplement: Supplementary file 4 — IBEX cycles. [file 41590_2025_2398_MOESM4_ESM.xlsx]

## Sheet: IBEX cycles
Antibody	Labels	Company	Cat No	Host	Clone	Fluor	Incubation	Dilution
Cycle 1
CK19	Indirect	Biolegend	628502	mouse, IgG2a	A53-B/A2	UC	4°C O/N	1:100
MCT	Indirect	Dako	M7052	mouse, IgG1	AA1	UC	4°C O/N	1:200
CK5	Indirect	LS-Bio	LS-C22715-100	polyclonal GP	N/A	UC	4°C O/N	1:200
ms IgG2a	Direct	ThermoFisher	A21131	Goat		AF488	1h 37°C	1:500
ms IgG1	Direct	ThermoFisher	A21127	Goat		AF555	1h 37°C	1:500
anti-GP	Direct	ThermoFisher	A21450	Goat		AF647	1h 37°C	1:500
Blocking
Isotype control	Indirect	ThermoFisher	14-4714-81	mouse, IgG1		UC	1h 37°C	1:20
Isotype control	Indirect	ThermoFisher	14-4724-81	mouse, IgG2a		UC	1h 37°C	1:20
Cycle 2
CD31	Direct	Biolegend	303109	mouse, IgG1	WM59	AF488	4°C O/N	1:50
PanCK	Direct	ThermoFisher	41-9003-80	mouse, IgG1	AE1/AE3	eF570	4°C O/N	1:50
CD4	Direct	Biolegend	300523	mouse, IgG1	RPA-T4	AF647	4°C O/N	1:100
Cycle 3
CD68*	Indirect	Biolegend	333811	mouse IgG2b	Y1/82A	AF488	4°C O/N	1:100
Ki67	Direct	ThermoFisher	41-5698-80	mouse, IgG1	SolA15	eF570	4°C O/N	1:100
MPO	Indirect	Abcam	ab9535	polyclonal rabbit	N/A	UC		1:100
anti-ms IgG2b	Direct	ThermoFisher	A21141	Goat		AF488	1h 37°C	1:500
anti-rbt	Direct	Jackson	711-606-152	Donkey		AF647	1h 37°C	1:500
Cycle 4
CD8a	Direct	Biolegend	301024	mouse, IgG1	RPA-T8	AF488	4°C O/N	1:100
CD3	Direct	Caprico	1053134	mouse, IgG1	UCHT1	iF594	4°C O/N	1:100
Thy1	Direct	Biolegend	328115	mouse, IgG1	5E10	AF647	4°C O/N	1:100
Cycle 5
S100A8-9	Direct	R&D	IC9337G	mouse, IgG2a	900028	AF488	4°C O/N	1:100
αSMA	Direct	ThermoFisher	41-9760-80	mouse, IgG2a	1A4	eF570	4°C O/N	1:100
CD45	Direct	Caprico	1016134	mouse, IgG1	F10-89-4	iF594	4°C O/N	1:100
CD138	Direct	Biolegend	356523	mouse, IgG1	Syndecan-1	AF647	4°C O/N	1:200
Cycle 6
CD20	Direct	ThermoFisher	53-0202-82	mouse, IgG2a	L26	AF488	4°C O/N	1:50
Vimentin	Direct	Biolegend	677804	mouse, IgG2a	O91D3	AF594	4°C O/N	1:600
HLA-DR	Direct	Biolegend	307621	mouse, IgG2a	L243	AF647	4°C O/N	1:100
UC : unconjugated
* Excluded from analysis due to inconsistent quality across experiments
