# Supplementary material for: Distinct spatial organization governs oral mucosal immunity
Source: Nat Immunol. 2026 Feb 9;27(3):624–35. doi: 10.1038/s41590-025-02398-y (PMC12956602; doi:10.1038/s41590-025-02398-y)
Supplement: Supplementary file 6 — Spectral_flow_panel. [file 41590_2025_2398_MOESM6_ESM.xlsx]

## Sheet: Spectral_flow_panel
36c spectral immunophenotypic panel
Specificity	Fluorochrome	Ab clone	vendor	cat#
CD45RA	BUV395	5H9	BD	740315
CD16	BUV496	3G8	BD	612944
CCR5	BUV563	2D7/CCR5	BD	741401
CD11c	BUV661	B-Ly6	BD	612967
CD56	BUV737	NCAM16.2	BD	612766
CD8	BUV805	SK1	BD	612889
Viability	LIVE/DEAD BLUE		Thermo	L34962
CD197 (CCR7)	BV421	G043H7	Biolegend	353208
CD123	Super Bright 436	6H6	Thermo	62-1239-42
CD161	eFluor450	HP-3G10	Thermo	48-1619-42
IgD	BV480	IA6-2	BD	566138
CD3	BV510	SK7	BioLegend	344828
CD20	Pacific Organge	HI47	Thermo	MHCD2030
IgM	BV570	MHM-88	Biolegend	314517
IgG	BV605	G18-145	BD	563246
CD28	BV650	CD28.2	Biolegend	302946
CD196 (CCR6)	BV711	G034E3	Biolegend	353436
CD185 (CXCR5)	BV750	RF8B2	BD	747111
CD279 (PD-1)	BV785	EH12.2H7	Biolegend	329929
CD15	BB515	HI98	BD	565236
CD57	FITC	HNK-1	Biolegend	359604
CD14	Spark Blue 550	63D3	Biolegend	367148
CD45	PerCP	H130	Thermo	MHCD4531
CD11b	PerCP-Cy5.5	ICRF44	Biolegend	301328
TCRgd	PerCP-eFluor710	B1.1	Thermo	46-9959-42
CD25	PE	BC96	Thermo	12-0259-42
CD4	CF568 (cFluor YG584)	SK3	Cytek	R7-20041
CD66b	PE/Dazzle594	G10F5	Biolegend	305122
CD95 (Fas)	PE-Cy5	DX2	Thermo	15-0959-42
CD183 (CXCR3)	PE-Cy7	CEW33D	Thermo	25-1839-42
CD27	APC	O323	Thermo	17-0279-42
CD1c	Alexa Fluor 647	L161	Biolegend	331510
CD19	Spark NIR 685	HIB19	Biolegend	302270
CD127	APC-R700	HIL-7R-M21	BD	565185
HLA-DR	APC/eFluor780	L243	Thermo	47-9952-42
CD38	APC/Fire810	HIT2	Biolegend	303550
