# Supplementary material for: Distinct spatial organization governs oral mucosal immunity
Source: Nat Immunol. 2026 Feb 9;27(3):624–35. doi: 10.1038/s41590-025-02398-y (PMC12956602; doi:10.1038/s41590-025-02398-y)
Supplement: Supplementary file 7 — Numerical source data. [file 41590_2025_2398_MOESM7_ESM.xlsx]

## Sheet: Fig1D-IBEX
Cell type	CK5_mean	PanCK_mean	CD138_mean	Vimentin_mean	CD45_mean	CD3_mean	aSMA_mean	CD31_mean	CK5_frac	PanCK_frac	CD138_frac	Vimentin_frac	CD45_frac	CD3_frac	aSMA_frac	CD31_frac
Epithelial	1	1	1	0	0.0554372	0.181812	0.000370547	0.0671645	0.822203	0.858261	0.795388	0.127115	0.294277	0.190502	0.00326415	0.0718815
Fibroblast	0.00599125	0.0051913	0	0.843935	0	0	0	0	0.0326134	0.0286136	0.00953787	0.999692	0.125223	0.00787644	0.00701495	0.00793797
Immune	0.0659024	0.0691198	0.207611	0.555611	1	1	0.0431482	0.611201	0.115986	0.100318	0.292459	0.921493	0.989487	0.430587	0.0841316	0.441515
Vascular	0	0	0.0654844	1	0.283559	0.003016	1	1	0.0543199	0.0180959	0.149653	1	0.743057	0.0373489	0.918295	0.670674

## Sheet: Fig1D-Xenium
Cell type	KRT19_mean	EHF_mean	KRT5_mean	COL5A2_mean	VCAN_mean	PCOLCE_mean	CYTIP_mean	PTPRC_mean	CXCR4_mean	CD34_mean	EGFL7_mean	VWF_mean	KRT19_frac	EHF_frac	KRT5_frac	COL5A2_frac	VCAN_frac	PCOLCE_frac	CYTIP_frac	PTPRC_frac	CXCR4_frac	CD34_frac	EGFL7_frac	VWF_frac
Epithelial	1	1	1	0	0	0	0	0	0	0	0	0.106537	0.899896	0.859019	0.797661	0.0594119	0.0269965	0.0303407	0.0225377	0.032893	0.0217459	0.0129122	0.0041802	0.111994
Fibroblast	0.00570982	0.00455742	0	1	1	1	0.0646345	0.033706	0.0550786	0.0784408	0.0219526	0.00380097	0.154473	0.0751024	0.131517	0.614222	0.581257	0.533141	0.0532875	0.04728	0.041206	0.0680019	0.0171858	0.0450653
Immune	0.06984	0.050933	0.0829913	0.0933697	0.294182	0.137092	1	1	1	0.0483387	0.0135527	0	0.20669	0.114204	0.190153	0.111972	0.201134	0.101139	0.493352	0.470281	0.372636	0.0470119	0.0121253	0.043155
Vascular	0	0	0.0144506	0.137182	0.299554	0.116519	0.044171	0.0188602	0.126611	1	1	1	0.151214	0.0718518	0.143885	0.138323	0.207253	0.0903224	0.0434775	0.0405064	0.066933	0.670716	0.571695	0.598039
