# Supplementary material for: Distinct spatial organization governs oral mucosal immunity
Source: Nat Immunol. 2026 Feb 9;27(3):624–35. doi: 10.1038/s41590-025-02398-y (PMC12956602; doi:10.1038/s41590-025-02398-y)
Supplement: Supplementary file 8 — Numerical source data. [file 41590_2025_2398_MOESM8_ESM.xlsx]

## Sheet: Fig2B
Cell type	Hoechst_mean	CK5_mean	PanCK_mean	CD138_mean	Ki67_mean	S100a8-9_mean	CK19_mean	CD45_mean	Vimentin_mean	MPO_mean	HLA-DR_mean	MCT_mean	Thy-1_mean	aSMA_mean	CD31_mean	CD20_mean	CD3_mean	CD4_mean	CD8a_mean	Hoechst_frac	CK5_frac	PanCK_frac	CD138_frac	Ki67_frac	S100a8-9_frac	CK19_frac	CD45_frac	Vimentin_frac	MPO_frac	HLA-DR_frac	MCT_frac	Thy-1_frac	aSMA_frac	CD31_frac	CD20_frac	CD3_frac	CD4_frac	CD8a_frac
Keratin	0	1	1	6.02657e-05	0	1	0.123588	0.00397365	0	0.00975335	0	0.00167399	0.0102013	2.08989e-05	0.052993	0.055255	0.0255963	0.199485	0.090021	0.597568	0.911625	0.995848	0.0308422	0.00533808	0.579478	0.104093	0.0524911	0.00504152	0.0447805	0.0352906	0.0103796	0.0800712	0.00059312	0.194543	0.0886714	0.0922301	0.204033	0.0723606
Spinous	0.0707695	0.80825	0.919269	1	0.00178664	0.866548	0.0658423	0.0137983	0.00488022	0.00109386	0.0125074	0.000217834	0.0165185	6.91462e-05	0.0127977	0.227005	0.0581458	0.173552	0.0669959	0.836378	0.881453	0.97831	0.962645	0.00641589	0.597623	0.054128	0.220713	0.066341	0.0109754	0.109298	0.0025403	0.0867611	0.00100961	0.0439342	0.27901	0.23716	0.228074	0.063247
B-PB	0.427989	0.60212	0.244279	0.626243	1	0.0829704	0.0551433	0.0480669	0.0258002	0.00395359	0.145081	0.00163	0.0327823	0.000493982	0.0318244	0.437088	0.0515727	0.122284	0.069636	0.938551	0.756718	0.741796	0.872029	0.235123	0.0818327	0.0471435	0.377102	0.197532	0.0155622	0.263597	0.00632998	0.147258	0.00530165	0.0502285	0.405302	0.182793	0.149794	0.0452239
TAE	0.228731	0.986668	0.514444	8.80182e-05	4.52729e-06	0.896065	1	0.0208977	9.68807e-05	0.0809353	0.087238	0.000267613	0.0148274	4.70177e-05	0.117664	0.0926076	0.0221562	0.134587	0.00516252	0.846406	0.919733	0.982192	0.0213435	0.00458295	0.571036	0.544062	0.222208	0.0218672	0.275108	0.156475	0.0037973	0.121252	0.00183318	0.254157	0.133691	0.0904806	0.219458	0.0206888
Neutrophil	0.589841	0.140216	0.123587	0.0174705	0.281299	0.644268	0.131659	0.326309	0.234492	1	0.4424	0.00427815	0.447581	0.0479084	0.288775	0.0778892	0.0693875	0.909765	0.0663513	0.967498	0.234081	0.295081	0.0708968	0.108819	0.343597	0.0898806	0.963022	0.729571	0.995479	0.518365	0.0222002	0.576936	0.123485	0.485256	0.101509	0.218808	0.434828	0.0517331
APC	0.539126	0.0382427	0.0118113	0.0669238	0.156183	0.0190488	0.00303827	0.38128	0.510823	0.000239412	0.832172	0	0.296569	0.0163857	0.221934	0.154867	0.0243956	0.0386964	0.0510335	0.944649	0.0838487	0.0474334	0.17584	0.0427213	0.0268524	0.00424441	0.998597	0.956776	0.0325693	0.805918	0.00758796	0.531019	0.0446442	0.339276	0.173155	0.13052	0.0936542	0.0543631
Mast	0.433593	0.051339	0.0170137	0.0522518	0.678721	0.0271446	0.0153008	0.389342	0.481119	0.0315954	0.365467	1	0.376298	0.0419723	0.183852	0.0633074	0.0903912	0.0579871	0.0573084	0.959086	0.161009	0.0763344	0.198489	0.284635	0.0514129	0.0141287	0.992151	0.983713	0.28542	0.584674	1	0.695938	0.104886	0.405808	0.115188	0.325255	0.168073	0.0632849
Fibroblast	0.231613	0.0134439	0.00468005	0	0.0289848	0.0100049	0.00438086	0	0.6503	0.0100239	0.069691	0.00694967	0.339935	3.0212e-06	0	0	0.000698612	0	0	0.990093	0.0326134	0.0286136	0.00953787	0.00953787	0.0119993	0.0060304	0.125223	0.999692	0.0380284	0.13673	0.0173528	0.61067	0.00701495	0.00793797	0.00726109	0.00787644	0.0289213	0.00984555
VEC	0.374462	0	0	0.000127695	0.155224	0.0323051	1.05986e-05	0.0979022	1	0.00492953	0.485872	0.0183586	1	0.168718	1	0.0583924	0.00433248	0.0443086	0.0820932	0.960964	0.00959546	0.0102497	0.0196271	0.0564824	0.0453604	0.000654236	0.612147	1	0.0334751	0.606695	0.0368553	0.849417	0.722822	1	0.11242	0.038818	0.140116	0.0488496
SMC	0.336778	0.0129713	0.00266984	0.0630756	0.116914	0.0173747	0.00110616	0.188195	0.670729	0.00133898	0.246548	0.0303159	0.923052	1	0.289149	0.0865541	0.000346001	0.0260053	0.0595485	0.954742	0.073014	0.0213755	0.204002	0.0454856	0.0260699	0.0037373	0.797776	1	0.0190511	0.512283	0.0570621	0.78269	1	0.53302	0.133722	0.0367349	0.0931589	0.0607083
Plasma	0.581058	0.00249654	0.000164051	0.49422	0.14843	0	0.000772486	0.476979	0.383174	0.00637003	0.16209	0.013945	0.0383708	0.00507617	0.605973	0.503013	0.0419535	0.0325267	0.299067	0.983951	0.0218091	0.00663409	0.974894	0.0392881	0.00357526	0.000754777	0.995193	0.991181	0.0510468	0.420093	0.0412744	0.209351	0.0220872	0.731379	0.447185	0.210543	0.107655	0.203512
B	0.756273	0.000910273	5.53832e-05	0.000679233	0.263022	0.00500434	0	0.642349	0.415109	0	0.792664	0.00472143	0	0	0.00039151	1	0	0.0821011	0.359132	0.971375	0.020794	0.00621118	0.0278153	0.0488793	0.00864164	0	0.99892	0.974075	0.0110721	0.538212	0.0172833	0.0707534	0.00540103	0.047259	1	0.0456387	0.174453	0.272212
T	0.840914	0.0960856	0.0707087	0.0841496	0.391064	0.0861966	0.013264	1	0.510462	0.030994	0.84408	0.00713813	0.416159	0.0782452	0.166339	0.100432	1	1	1	0.98866	0.17756	0.13354	0.149787	0.108684	0.0799852	0.0157841	0.991576	0.972922	0.180661	0.759998	0.0425847	0.575542	0.160526	0.332485	0.0963248	1	0.768423	0.417886
Lymph.mix	1	0.00774005	0.000877785	0.231144	0.421444	0.0151674	0.00428419	0.9834	0.522667	0.00782252	1	0.00495293	0.221979	0.0321651	0.387525	0.943765	0.690199	0.445229	0.863499	0.992273	0.053633	0.0148713	0.404515	0.0951307	0.0172274	0.00402817	0.99962	0.992476	0.0684283	0.82575	0.0225476	0.454069	0.0973348	0.462784	0.760995	0.999924	0.43104	0.381612

## Sheet: Fig2D
niche	Keratin	Spinous	B-PB	TAE	Neutrophil	APC	Mast	Fibroblast	VEC	SMC	Plasma	B	T	Lymph.mix
OE	7.68846	10.2319	10.0458	6.19644	6.2653	7.37838	5.7462	4.81218	3.73767	5.3845	4.02535	1.38629	7.3072	2.83321
Epi-CT	6.29711	7.83795	9.75121	7.40123	6.9489	8.12593	6.76849	6.93731	5.92158	6.76734	6.39359	4.09434	6.44731	5.45959
TAE	6.46459	5.8999	6.98841	8.56389	8.58054	4.8752	3.17805	4.86753	2.56495	3.04452	0	0	5.62402	1.38629
NeutCT	0.693147	2.30259	5.87774	4.97673	9.92764	6.55536	4.99721	5.38907	5.24175	5.26786	3.7612	2.83321	6.71296	4.91998
Im-Str.1	0.693147	2.19722	6.24804	3.68888	8.64224	9.80179	7.84893	7.21008	6.91374	7.24494	6.62141	6.12468	8.08456	8.74353
Im-Str.2	0	1.38629	5.57973	3.3673	8.29355	9.50487	7.36834	6.68711	6.82979	7.30586	8.81596	7.68708	7.68386	8.25635
FibCT	1.38629	1.94591	6.79234	3.73767	7.6014	8.79118	7.25064	9.36443	7.62071	8.29355	5.7869	2.94444	6.19441	5.79606
BV	0.693147	1.09861	4.26268	0	7.89506	8.46863	7.42118	6.7334	8.21825	9.29523	6.15486	3.61092	7.81157	7.35308
Plasma	0	1.09861	5.4161	0	7.1333	8.64294	6.81892	4.00733	6.40523	7.76387	9.66561	5.18739	6.87109	9.52384
T-B-APC	0.693147	1.38629	4.84419	3.04452	7.30182	8.13652	6.55678	3.7612	5.63479	6.25575	6.06379	6.632	9.11074	9.50264

## Sheet: Fig2E
ConditionID	OE	FibCT	Im-Str.1	Epi-CT	BV	Im-Str.2	T-B-APC	TAE	NeutCT	Plasma
Healthy	0.242016	0.20513	0.149355	0.101059	0.126699	0.0261244	0.119066	0.0127571	0.00862094	0.00917307
Periodontitis	0.0961418	0.0630402	0.117926	0.0700668	0.0746973	0.194468	0.0739552	0.0391457	0.093953	0.176605
