# Supplementary material for: Distinct spatial organization governs oral mucosal immunity
Source: Nat Immunol. 2026 Feb 9;27(3):624–35. doi: 10.1038/s41590-025-02398-y (PMC12956602; doi:10.1038/s41590-025-02398-y)
Supplement: Supplementary file 9 — Numerical source data. [file 41590_2025_2398_MOESM9_ESM.xlsx]

## Sheet: Fig3C
Cell type	COL17A1_mean	ITGB4_mean	CXCL14_mean	MKI67_mean	CDK1_mean	AQP3_mean	KRT5_mean	KRT19_mean	FGFBP1_mean	S100A16_mean	MYC_mean	SERPINB2_mean	SERPINB3_mean	CNFN_mean	SLPI_mean	NOD2_mean	IL36A_mean	IL36G_mean	IL1A_mean	SAA1_mean	SAA2_mean	CFH_mean	CFHR3_mean	ODAM_mean	ODAPH_mean	LAMC2_mean	CXCL1_mean	CXCL2_mean	CXCL6_mean	DNASE1L3_mean	COL17A1_frac	ITGB4_frac	CXCL14_frac	MKI67_frac	CDK1_frac	AQP3_frac	KRT5_frac	KRT19_frac	FGFBP1_frac	S100A16_frac	MYC_frac	SERPINB2_frac	SERPINB3_frac	CNFN_frac	SLPI_frac	NOD2_frac	IL36A_frac	IL36G_frac	IL1A_frac
Ep.B	1	0.930064	1	0.0425799	0.0229555	0.36467	0.927692	0	0.425599	0.458645	0.657967	0.063906	0	0.00755221	0	0.0118601	0.00574641	0	0	0.0289076	0.0239687	0.241072	0.145284	0.0113396	0	0.245912	0.0121997	0.0271936	0.00263838	0.0941249	0.935656	0.85565	0.668436	0.0398232	0.0165867	0.561888	0.919995	0.769997	0.364397	0.679809	0.494862	0.0692372	0.107795	0.00940794	0.200306	0.0256168	0.0210451	0.0143575	0.0319077
Ep.prol	0.931139	0.948009	0.816557	1	1	0.578824	0.979501	0.334767	0.763243	0.801007	0.875289	0.160982	0.117474	0.0109245	0.0730743	0.0562086	0.0143688	0.0184098	0.00430062	0.0444123	0.0370744	0.254989	0.123511	0.0111327	0.0010792	0.248303	0.0151112	0.0213475	0.00803907	0.243376	0.907183	0.89052	0.572357	0.654584	0.540821	0.734203	0.961028	0.873584	0.626475	0.854896	0.651742	0.134787	0.190033	0.0119914	0.273233	0.0559081	0.0292778	0.0304458	0.0369087
Ep.B-PB	0.615388	0.639604	0.355436	0.437837	0.301222	0.835924	0.972363	0.753753	0.860181	0.956244	1	0.217108	0.266829	0.00866233	0.314231	0.212147	0.0105238	0.0256022	0.0335907	0.0544778	0.0540484	0.435393	0.256354	0.0195706	0.000865347	0.145637	0.0348773	0.0384142	0.0210429	0.401007	0.661807	0.641816	0.262357	0.310637	0.172948	0.883815	0.955892	0.951582	0.694452	0.918019	0.733425	0.170151	0.281155	0.0105456	0.47006	0.155663	0.0261807	0.0358551	0.0636405
Ep.PB	0.23568	0.14991	0.0891578	0.0291428	0.00958749	1	0.728284	1	1	1	0.85552	0.380134	0.588793	0.0273099	0.705941	0.51667	0.0108513	0.0572226	0.10136	0.00357231	0	0.238227	0.0722461	0.00177416	0.000564148	0.0398074	0.000143494	0.00446193	0.00139754	0.455775	0.318835	0.192452	0.0748944	0.0316261	0.00925015	0.96256	0.796572	0.978896	0.788427	0.924651	0.635172	0.272145	0.473907	0.0227696	0.766157	0.345283	0.0262819	0.0611781	0.124763
Ep.Sp	0.0576118	0	0.00990698	0.0073971	0.00153449	0.908491	0.183462	0.926057	0.564493	0.79323	0.366257	1	1	0.612888	1	1	0.163416	0.46417	0.153042	0	0.00525469	0.0540981	0.00881781	0	0.00218755	0	0	0	0	0.271287	0.143069	0.0473845	0.0163906	0.0159111	0.00448997	0.915126	0.402485	0.967742	0.472537	0.841238	0.305405	0.642328	0.721099	0.391718	0.95	0.633043	0.152223	0.371229	0.16918
Ep.K	0	0.023852	0.00703177	0	0	0.31699	0	0.593988	0.0678154	0.307008	0	0.862548	0.565281	1	0.898159	0.193272	1	0.649918	0.395987	0.00250649	0.00290803	0	0	0.000340729	0.00563862	0.011954	0.0165104	0.00733741	0.00724466	0	0.0811921	0.069764	0.0138183	0.0103824	0.00351061	0.521064	0.248133	0.896549	0.0911264	0.604198	0.0434718	0.547281	0.463176	0.609725	0.864954	0.139752	0.767404	0.486705	0.355244
Ep.TA.B	0.922292	1	0.190533	0.290462	0.255106	0	0.971165	0.445473	0.121176	0.339394	0.620869	0	0.100231	0.00505887	0.179749	0	0.0112842	0.022661	0.0429431	1	1	0.787174	0.611395	0.409337	0.0639703	0.519603	0.471886	0.509456	0.397565	0.191222	0.905276	0.924474	0.141625	0.202322	0.14243	0.292332	0.957122	0.890562	0.134038	0.638579	0.477756	0.0291988	0.175997	0.00793195	0.355903	0.018278	0.0263249	0.0331073	0.0692034
Ep.TA.PB	0.308675	0.809644	0	0.0430667	0.0340985	0.474852	1	0.875387	0.0757183	0.507075	0.439753	0.0117353	0.606457	0.00395847	0.719624	0.159143	0	0.0583567	0.0571731	0.663335	0.71526	1	1	0.659494	0.215608	0.417283	0.922846	0.999763	0.865017	0.707707	0.390963	0.802063	0.00933202	0.0410118	0.0233301	0.654961	0.975442	0.972004	0.0984774	0.729862	0.360756	0.0373281	0.490422	0.00736739	0.78831	0.121316	0.016945	0.0623772	0.0832515
Ep.TA.Sp.1	0.393392	0.699797	0.00305361	0.0173154	0.0105706	0.184219	0.799186	0.323782	0	0	0.109492	0.00410654	0.42862	0	0.633139	0.0794185	0.0225459	0.161854	0.332304	0.601987	0.581802	0.709798	0.405359	1	1	0.983273	1	1	1	0.664221	0.452011	0.6783	0.0105382	0.0216431	0.0094051	0.428669	0.838187	0.831841	0.0358074	0.454844	0.119433	0.0310482	0.371558	0.00464589	0.695864	0.0682153	0.0345609	0.13915	0.307195
Ep.TA.Sp.2	0.288391	0.577442	0.00204754	0.0318468	0.0105023	0.46927	0.619589	0.719511	0.0635895	0.212271	0.109746	0.353646	0.686067	0.134251	0.946827	0.320385	0.42872	1	1	0.570635	0.679613	0.584511	0.169585	0.713754	0.833822	1	0.426487	0.299985	0.577298	1	0.366867	0.592169	0.0108434	0.0325301	0.00963855	0.648795	0.739157	0.95	0.0891566	0.577108	0.122892	0.254819	0.539759	0.0921687	0.918072	0.222892	0.365663	0.75	0.833735
[truncated: 11 more columns]

## Sheet: Fig3D
tissue_in_publication	CEACAM5_mean	MUC12_mean	KRT20_mean	PIGR_mean	MUC13_mean	MUC17_mean	MME_mean	SFTPB_mean	IFITM3_mean	SLPI_mean	CXCL17_mean	KRT13_mean	KRT5_mean	KRT6A_mean	S100A8_mean	S100A9_mean	CXCL14_mean	KRT4_mean	ODAM_mean	MMP12_mean	FDCSP_mean	SAA1_mean	SAA2_mean	DNASE1L3_mean	CXCL1_mean	CXCL8_mean	CEACAM5_frac	MUC12_frac	KRT20_frac	PIGR_frac	MUC13_frac	MUC17_frac	MME_frac	SFTPB_frac	IFITM3_frac	SLPI_frac	CXCL17_frac	KRT13_frac	KRT5_frac	KRT6A_frac	S100A8_frac	S100A9_frac	CXCL14_frac	KRT4_frac	ODAM_frac	MMP12_frac	FDCSP_frac	SAA1_frac	SAA2_frac
Large_Intestine	1	1	1	1	0.961575	0.231039	0.00161625	0.000374348	0.0614054	0.111959	0	0.00101522	0.000223	0.000239486	6.03496e-05	0.000441936	0.00446547	0.00149506	0.000186219	5.75011e-06	2.91318e-05	0	0	0.000295142	0.0509709	0.0579387	0.723373	0.844872	0.668714	0.899427	0.83873	0.250182	0.0033316	0.000728787	0.107444	0.198334	0.00135346	0.00218636	0.00041645	0.000728787	0.00104112	0.00395627	0.00510151	0.00208225	0.00208225	0.0016658	0.00041645	0.00176991	0.000728787
Small_Intestine	0.0588129	0.217363	0.83734	0.857935	1	1	1	0.000272003	0	0	0.00225972	0	0	0	0	0	0	0	0.00136718	0.00105161	0	0.0116855	0.00363745	0	0	0	0.0680585	0.341269	0.663471	0.897677	0.903973	0.865113	0.846081	0.000506549	0.041537	0.0142557	0.00416094	0.000253274	0.000144728	0.000217092	0.000940734	0.00217092	0.0018091	0.000253274	0.00542731	0.00293075	0.000108546	0.02663	0.00593386
Lung	0.0724488	0.00529961	0.000359617	0.566822	0.0025402	0.000163482	0.00327432	1	0.900639	0.745788	1	0.0192086	0.0872638	0.0655211	0.00218969	0.10871	0.0518149	0.0614589	0.0327123	0.00211859	0.000555082	0.0957286	0.0596194	0.00261238	0.221525	0.393939	0.0992034	0.0105189	0.00061617	0.666476	0.0050614	0.000264073	0.00699793	0.860085	0.842393	0.941288	0.747678	0.0379385	0.155275	0.12319	0.010739	0.378108	0.0551032	0.0822587	0.0923815	0.0043572	0.00228863	0.165442	0.0727961
Tongue	0.0680878	0.000198628	0.000606504	0.000264935	0.00248108	0.000310931	0	0.000240933	0.333054	0.412276	0.226244	0.835502	0.660169	0.830666	0.452574	0.473045	0.722252	1	0	0	0.0024547	0.0291287	0.00411758	0.188449	0.045163	0.104849	0.0814385	0.00048975	0.00101448	0.000349822	0.00524732	0.000419786	0.00167914	0.000664661	0.355629	0.559155	0.253831	0.965158	0.942629	0.928776	0.965333	0.96988	0.594592	0.73473	0.00167914	0.000944518	0.0165815	0.052963	0.00689149
Gingiva-OE	0.00345605	0	0.00996922	0.000498762	0	0	0.0109075	0.000273459	1	0.276332	0.110902	0.802165	1	1	0.683068	0.682105	1	0.0955184	0.134827	0.0971681	0.340111	0.217655	0.153761	0.215119	0.163362	0.0956223	0.015625	0	0.00446429	0	0	0	0.0212054	0.00111607	0.553571	0.277902	0.101562	0.59375	0.793527	0.723214	0.734375	0.727679	0.427455	0.0613839	0.118304	0.0535714	0.417411	0.190848	0.112723
Gingiva-TAE	0	0	0	0	0	0	0.076225	0	0.790234	1	0.639785	1	0.605821	0.967647	1	1	0.426491	0.00828521	1	1	1	1	1	1	1	1	0.0102041	0	0	0	0	0	0.153061	0	0.44898	0.683673	0.602041	0.857143	0.704082	0.979592	0.94898	0.938776	0.204082	0.0204082	0.704082	0.55102	0.897959	0.785714	0.693878
[truncated: 3 more columns]

## Sheet: Fig3E_gene_list
	Large_Intestine	Lung	Skin	Small_Intestine	Tongue	Gingiva-TAE	Gingiva-OE
1	MUC12	SFTPB	DCD	ALDOB	KRT13	S100A8	KRT14
2	C15orf48	SLC34A2	SCGB1D2	ANPEP	S100A8	S100A9	S100A2
3	LGALS4	LMO3	SCGB2A2	MALRD1	CSTA	FDCSP	KRT5
4	CKB	RNASE1	PIP	CYP3A5	PITX1	PFDN5	PFDN5
5	SATB2	SLPI	MUCL1	CDHR2	S100A9	DCN	ALDOA
6	CEACAM5	FOLR1	PDE4B	MME	S100A2	ALDOA	S100A8
7	PHGR1	SFTA2	AZGP1	RBP2	KRT14	CLEC2B	S100A9
8	CLDN3	IFITM3	IGF2R	MUC17	DSG3	SAA1	KRT6A
9	PIGR	NAPSA	CEACAM5	PCSK5	SPINK5	PDZK1IP1	FABP5
10	TSPAN1	CXCL17	MTCO3P12	GDA	KRT5	KRT6A	MT1X
11	NXPE1	PEBP4	RASD1	SLC5A1	KRT6A	S100A2	IFI27
12	PADI2	SCGB3A1	RGCC	SMIM24	DSC3	KRT13	KRT16
13	PDE3A	ERBB4	LCN2	FABP2	LY6D	ODAM	LY6D
14	CA2	SLC39A8	MTND2P28	CDHR5	ALDH3A1	SAA2	FDCSP
15	KLF4	ABCA3	ALDOA	SI	LYPD3	DNASE1L3	KRT13
16	HMGCS2	SFTPA2	SEC11C	MYO7B	KRT16	ECM1	DCN
17	MUC13	SFTPD	MTCO1P12	MUC3A	CALML3	CXCL1	KRT15
18	PPARG	ZNF385B	SELENOM	SLC15A1	SPRR3	TM4SF1	CRABP2
19	ADAMTSL1	C4BPA	MTND1P23	PHGR1	GBP6	PYURF	CALML3
20	FABP1	SOX5	TLR10	APOA4	RHCG	VMO1	CSTA
21	TFF3	CLDN18	FBXO40	CDH17	PTN	SPRR2D	IFITM3
22	KRT20	AFF3	RAB1C	HEPH	FABP5	RHCG	PYURF
23	MUC4	SELENOM	PDLIM1P1	TMC5	CLCA2	TMPRSS11D	TMSB4X
24	BCAS1	HOPX	PRR4	CLDN15	KRT4	SPRR2A	CXCL14
25	SLC26A2	SFTPC	C5orf46	MUC13	DSG1	LUM	NUPR1
26	PDE9A	AQP1	ZAP70	PRAP1	IL1RN	SPRR2F	CLEC2B
27	HSD11B2	SFTPA1	NKG7	APOA1	DAPL1	MMP12	PITX1
28	MTND1P23	SERPING1	LINC01964	FABP1	SPRR2A	TPM2	DAPL1
29	PRKG1	SCGB3A2	GZMB	TSPAN8	GJB2	CSTA	LGALS7B
30	SYTL2	CD74	GZMA	APOB	KRT15	SLPI	IGFBP5

## Sheet: Fig3E_Enrichr_small_intestine
Index	Name	P-value	Adjusted p-value	Odds Ratio	Combined score
1	Brush Border Assembly (GO:1904970)	3.039e-08	6.442e-06	1109.33	19201.7
2	Intestinal Absorption (GO:0050892)	6.639e-07	7.037e-05	246.43	3505.55
3	Regulation of Microvillus Organization (GO:0032530)	4.546e-05	0.002667	285.21	2851.75
4	Secondary Alcohol Metabolic Process (GO:1902652)	5.033e-05	0.002667	49.2	486.91
5	Cholesterol Transport (GO:0030301)	6.404e-05	0.002715	45.17	436.18

## Sheet: Fig3E_Enrichr_lung
Index	Name	P-value	Adjusted p-value	Odds Ratio	Combined score
1	Surfactant Homeostasis (GO:0043129)	9.715e-05	0.01408	178.23	1646.74
2	Macrophage Chemotaxis (GO:0048246)	0.0001186	0.01408	158.42	1432.05
3	Negative Regulation of Complement Activation (GO:0045916)	0.0001422	0.01408	142.57	1262.92
4	Macrophage Migration (GO:1905517)	0.0001422	0.01408	142.57	1262.92
5	Regulation of ERK1 and ERK2 Cascade (GO:0070372)	0.0003284	0.01777	13.87	111.3

## Sheet: Fig3E_Enrichr_gingiva_OE
Index	Name	P-value	Adjusted p-value	Odds Ratio	Combined score
1	Intermediate Filament Organization (GO:0045109)	9.756e-10	3.073e-07	75.39	1564.27
2	Epidermis Development (GO:0008544)	1.711e-07	2.695e-05	49.11	765.16
3	Epithelium Development (GO:0060429)	3.618e-06	0.0003799	25.74	322.45
4	Supramolecular Fiber Organization (GO:0097435)	9.554e-06	0.0007524	14.74	170.4
5	Positive Regulation of Intrinsic Apoptotic Signaling Pathway (GO:2001244)	2.683e-05	0.001591	61.52	647.6

## Sheet: Fig3E_Enrichr_gingiva_TAE
Index	Name	P-value	Adjusted p-value	Odds Ratio	Combined score
1	Antimicrobial Humoral Response (GO:0019730)	2.462e-06	0.0006721	27.93	360.66
2	Defense Response to Bacterium (GO:0042742)	1.791e-05	0.002362	18.29	199.92
3	Neutrophil Chemotaxis (GO:0030593)	3.609e-05	0.002362	55.36	566.32
4	Endothelial Cell Migration (GO:0043542)	4.141e-05	0.002362	52.72	532.04
5	Leukocyte Aggregation (GO:0070486)	4.546e-05	0.002362	285.21	2851.75
