# Supplementary material for: Distinct spatial organization governs oral mucosal immunity
Source: Nat Immunol. 2026 Feb 9;27(3):624–35. doi: 10.1038/s41590-025-02398-y (PMC12956602; doi:10.1038/s41590-025-02398-y)
Supplement: Supplementary file 10 — Numerical source data. [file 41590_2025_2398_MOESM10_ESM.xlsx]

## Sheet: Fig4B,E
Sample(section)	Target Niche	Average Distance	Unique Cells Count	Sample Type
P6	T-B-APC	1511.74	98	Periodontitis
P6	Plasma	1667.44	685	Periodontitis
P6	NeutCT	1542.79	243	Periodontitis
P8c	T-B-APC	2159.11	589	Periodontitis
P8c	Plasma	2226.02	385	Periodontitis
P8c	NeutCT	950.029	1965	Periodontitis
H5	T-B-APC	678.033	11	Health
H5	Plasma	1940.15	1	Health
H5	NeutCT	597.433	33	Health
H3	T-B-APC	968.099	1089	Health
H3	NeutCT	544.685	30	Health
P9a	T-B-APC	1957.01	1876	Periodontitis
P9a	Plasma	1882.99	3004	Periodontitis
P9a	NeutCT	1222.72	1366	Periodontitis
P1b	T-B-APC	1817.41	512	Periodontitis
P1b	Plasma	1950.77	48	Periodontitis
P1b	NeutCT	1208.61	3123	Periodontitis
H10	T-B-APC	1014.94	624	Health
H10	Plasma	1305.75	109	Health
H10	NeutCT	787.32	549	Health
H1	T-B-APC	833.742	864	Health
H1	Plasma	1623.06	147	Health
H1	NeutCT	652.852	40	Health
P1a	T-B-APC	1728.89	2039	Periodontitis
P1a	Plasma	1937.93	2283	Periodontitis
P1a	NeutCT	1332.24	4368	Periodontitis
P9b	T-B-APC	1761.56	1112	Periodontitis
P9b	Plasma	1721.44	3114	Periodontitis
P9b	NeutCT	1377.52	4402	Periodontitis
H2a	T-B-APC	1425.32	2242	Health
H2a	Plasma	1319.11	311	Health
H2a	NeutCT	480.935	12	Health
P2b	T-B-APC	1195.63	183	Periodontitis
P2b	Plasma	1184.12	87	Periodontitis
P2b	NeutCT	1087.62	87	Periodontitis
P9c	T-B-APC	1851.94	1950	Periodontitis
P9c	Plasma	1914.66	2409	Periodontitis
P9c	NeutCT	1195.79	2758	Periodontitis
P3a	T-B-APC	1488.37	1793	Periodontitis
P3a	Plasma	2019.27	447	Periodontitis
P3a	NeutCT	1136.44	18	Periodontitis
P4	T-B-APC	1024.33	940	Periodontitis
P4	NeutCT	738.938	428	Periodontitis

## Sheet: Fig4I
Cell type	BANK1_mean	HLA-DMB_mean	TRAC_mean	CD4_mean	LAMP3_mean	CCR7_mean	MZB1_mean	MDM2_mean	STAT3_mean	UBE2C_mean	MKI67_mean	VCAN_mean	CXCL12_mean	CCL19_mean	C3_mean	CD14_mean	CD163_mean	STEAP4_mean	ACTA2_mean	BANK1_frac	HLA-DMB_frac	TRAC_frac	CD4_frac	LAMP3_frac	CCR7_frac	MZB1_frac	MDM2_frac	STAT3_frac	UBE2C_frac	MKI67_frac	VCAN_frac	CXCL12_frac	CCL19_frac	C3_frac	CD14_frac	CD163_frac	STEAP4_frac	ACTA2_frac
B	1	1	0.344436	0.209178	0.0679666	0.474112	0.345059	0.2853	0.333037	0.0266803	0.094318	0.107109	0.253694	0.309356	0.179984	0.107193	0.0819653	0	0.0440008	0.87323	0.686025	0.390835	0.172777	0.0470962	0.22314	0.495826	0.261615	0.295917	0.0151543	0.0478221	0.227586	0.45971	0.0841198	0.160436	0.128494	0.0632486	0.0133394	0.0382033
Th	0.0759393	0.202471	1	1	0.0909895	1	0	0.257942	0.613325	0.0250941	0.0896706	0.118553	0.270079	0.315665	0.115135	0.0738746	0.0420881	0.0138768	0.0923952	0.0931414	0.181202	0.951736	0.609653	0.0575783	0.439119	0.178154	0.248095	0.369856	0.0142252	0.0450466	0.236579	0.469094	0.0843353	0.116681	0.106351	0.0419983	0.0198137	0.0565622
Th.B	0.232075	0.336301	0.918121	0.714873	0.0764244	0.929713	0.784306	0.464461	0.69336	0.0646232	0.170001	0.101652	0.298202	0.278739	0.133246	0.130317	0.0811725	0.0138739	0.0748625	0.242411	0.277526	0.903111	0.465187	0.0533152	0.424256	0.887177	0.331445	0.405754	0.0300559	0.0747621	0.228289	0.504078	0.0793687	0.13291	0.146579	0.0641142	0.0205407	0.0512762
mregDC	0.077615	0.32018	0.203963	0.286539	1	0.962116	0.119536	0.0672132	0	0.00585836	0.0486081	0	0	0.289814	0.0494117	0.0324606	0.0208682	0.00057586	0.013701	0.0915051	0.248566	0.239552	0.207594	0.426113	0.400983	0.272876	0.175362	0.191751	0.00682874	0.0303196	0.130019	0.250478	0.0773013	0.071292	0.0770281	0.0297733	0.0131112	0.0248566
Pl.1	0.382239	0.0465167	0.0946548	0.0147942	0.118287	0.029549	1	1	0.891324	0.00922186	0.0192097	0.0198963	0.221246	0.0209945	0.0452439	0.039834	0.0390958	0.0104071	0.00693356	0.383492	0.0803132	0.148494	0.0596391	0.0729163	0.0250998	0.996596	0.520659	0.465136	0.00875863	0.021912	0.159419	0.450032	0.0218811	0.0742162	0.0880815	0.0421528	0.01891	0.0241713
Pl.2	0.137519	0.02011	0.0441661	0	0.0604774	0.00872771	0.915167	0.27783	0.177486	0	0	0.0847205	0.220008	0	0.0764279	0.040953	0.035677	0.0113384	0	0.147568	0.0586671	0.0910889	0.0476924	0.0435586	0.0146222	0.928218	0.249048	0.243179	0.00491189	0.0140062	0.202198	0.420656	0.0162757	0.0901973	0.0836319	0.0378038	0.018221	0.0201663
PB	0.256136	0.0782376	0.0938973	0.00560806	0.0960266	0.0530278	0.942335	0.655502	0.425189	1	1	0.0262047	0.181972	0.019379	0.0370069	0.0224487	0.0169684	0.0101783	0.0330857	0.260312	0.099175	0.145164	0.0528348	0.0612603	0.0349307	0.949623	0.391083	0.323328	0.377567	0.355099	0.161137	0.408285	0.0208882	0.0668773	0.0747762	0.0293137	0.0182552	0.0338775
Fib.2	0.0488652	0.00300059	0.0380607	0.0473645	0.00726995	0.0210412	0.25294	0.591813	1	0.0203405	0.021408	1	1	1	1	0.0348386	0.0231351	0.0353138	0.102451	0.0720809	0.0507719	0.0907806	0.0800174	0.0212003	0.021309	0.422483	0.378995	0.497826	0.0130463	0.0226136	0.908241	0.947706	0.23342	0.682757	0.0853446	0.033703	0.030985	0.0633833
Mac	0.0264129	0.792243	0.0400995	0.635046	0.0175087	0.0207674	0.115194	0	0.119037	0.00982272	0.0305809	0.0621026	0.330591	0.0246273	0.11729	1	1	0.0193947	0.00464149	0.0481687	0.544033	0.0871126	0.405935	0.0244933	0.0203126	0.27597	0.156594	0.229256	0.00858857	0.0248569	0.182223	0.498137	0.0215396	0.115968	0.644733	0.502908	0.0220849	0.0216759
MyoF	0	0	0	0.243947	0	0	0.0508118	0.212169	0.51069	0.0187126	0.0238062	0.0537719	0.55629	0.921076	0	0	0	1	1	0.0235184	0.0464144	0.0477037	0.188725	0.0167608	0.0108923	0.221625	0.229894	0.338061	0.0117814	0.0222291	0.177166	0.648202	0.200862	0.0412573	0.0587294	0.0201396	0.451696	0.38781

## Sheet: Fig4J-health
Cell type	T-B-APC	Plasma	Im-Str
B	0.325854	0.00536585	0.0385366
Th	0.281748	0	0.03544
Th.B	0.37037	0.0648148	0.212963
mregDC	0.173844	0.0015949	0.0183413
Pl.1	0.0840951	0.0968921	0.478976
Pl.2	0.0542287	0.0330854	0.306186
PB	0.0434783	0.026087	0.317391
Fib.2	0.0626822	0.00680272	0.0758017
Mac	0.0519726	0.00308748	0.0444254
MyoF	0.0175695	0.00113877	0.0330242

## Sheet: Fig4J-perio
Cell type	T-B-APC	Plasma	Im-Str
B	0.569119	0.179264	0.132664
Th	0.439934	0.0840456	0.18661
Th.B.	0.423497	0.379938	0.166823
mregDC	0.325717	0.0988783	0.189447
Pl.1	0.0599421	0.778775	0.148218
Pl.2	0.0434967	0.517135	0.345676
PB	0.0907262	0.605817	0.2409
Fib.2	0.12479	0.361485	0.271989
Mac	0.0828388	0.209508	0.253462
MyoF	0.0510828	0.156552	0.324544
