# Supplementary material for: Distinct spatial organization governs oral mucosal immunity
Source: Nat Immunol. 2026 Feb 9;27(3):624–35. doi: 10.1038/s41590-025-02398-y (PMC12956602; doi:10.1038/s41590-025-02398-y)
Supplement: Supplementary file 11 — Numerical source data. [file 41590_2025_2398_MOESM11_ESM.xlsx]

## Sheet: Fig5A
	Gene Name	Log2 Fold Change (Healthy vs Perio)	P-Value	Adjusted P-Value (FDR)
0	ABCC11	-2.16829	0.946302	0.999974
1	ACE2	-0.108637	0.984749	0.999974
2	ACKR1	1.45867	0.468408	0.999974
3	ACTA2	-0.226591	0.704563	0.999974
4	ACTG2	-0.173368	0.00192572	0.0122324
5	ADAM28	0.109112	4.71926e-09	6.0811e-08
6	ADAMTS1	0.360097	0.00576034	0.0351069
7	ADGRE1	1.12408	0.799796	0.999974
8	ADGRL4	0.691475	0.226033	0.753761
9	ADH1C	0.959922	0.98792	0.999974
10	ADH4	-0.043483	0.998913	0.999974
11	ADIPOQ	inf	0.976964	0.999974
12	AGER	0.150564	0.838516	0.999974
13	AGR3	2.23045	0.932065	0.999974
14	AHSP	-0.430196	0.93544	0.999974
15	AIF1	0.394222	0.208709	0.747044
16	ALAS2	inf	0.90151	0.999974
17	ALDH1A3	0.980195	0.011494	0.0651777
18	AMY2A	0.0962757	0.850977	0.999974
19	ANGPT2	0.693154	0.685758	0.999974
20	ANPEP	-0.28302	0.543563	0.999974
21	ANXA1	-0.209468	2.82201e-53	1.15702e-51
22	APCDD1	-0.0705949	0.362833	0.999974
23	APOA5	inf	0.976964	0.999974
24	APOBEC3A	-0.234883	0.309813	0.91324
25	APOLD1	0.402859	0.673089	0.999974
26	AQP2	0.0412678	0.999974	0.999974
27	AQP3	-0.132909	0.00134389	0.00865849
28	AQP8	1.7569	0.885122	0.999974
29	AQP9	1.90247	0.493273	0.999974
30	AR	0.150373	0.899883	0.999974
31	ARFGEF3	0.937416	0.947391	0.999974
32	ARG1	-0.36396	0.960635	0.999974
33	ASCL1	-1.43522	0.945216	0.999974
34	ASCL3	1.77921	0.964886	0.999974
35	ASPN	-0.227098	0.700491	0.999974
36	BAMBI	-1.56653	6.60513e-09	8.27476e-08
37	BANK1	-0.600336	0.222401	0.753761
38	BASP1	-0.357233	6.2363e-19	1.22286e-17
39	BBOX1	-0.726663	0.0909235	0.37969
40	BCL2L11	-0.411088	2.41633e-10	3.30232e-09
41	BMP4	1.09287	0.544468	0.999974
42	BMX	-0.791593	0.934292	0.999974
43	BTNL9	-0.249559	0.965063	0.999974
44	C15orf48	0.723058	0.0227268	0.116235
45	C1R	0.506075	7.75412e-65	3.88568e-63
46	C1orf162	0.0707076	0.879626	0.999974
47	C1orf194	inf	0.976964	0.999974
48	C20orf85	inf	0.990126	0.999974
49	C3	1.02353	5.79672e-50	2.1786e-48
50	C5orf46	0.389559	0.953861	0.999974
51	C6orf118	1.29371	0.978048	0.999974
52	C7	inf	0.970384	0.999974
53	CA4	0.311975	0.986819	0.999974
54	CAMP	1.05349	0.97806	0.999974
55	CAPN8	-0.0751086	0.986965	0.999974
56	CAV1	-0.478873	1.93586e-06	1.785e-05
57	CAVIN1	-0.327558	2.95862e-09	3.92453e-08
58	CAVIN2	0.0279534	0.987679	0.999974
59	CCDC39	-0.988536	0.966021	0.999974
60	CCDC78	0.28054	0.914142	0.999974
61	CCL19	-0.113217	0.903236	0.999974
62	CCL27	0.18785	0.993392	0.999974
63	CCL3L1	-0.389359	0.812694	0.999974
64	CCL5	0.115124	0.7929	0.999974
65	CCN1	0.0185096	0.835027	0.999974
66	CCNB2	-0.246423	0.581967	0.999974
67	CCR2	-0.231854	0.798926	0.999974
68	CCR6	-0.297084	0.800808	0.999974
69	CCR7	-0.25939	0.68845	0.999974
70	CD14	0.828817	6.50516e-08	7.33457e-07
71	CD163	-0.00749051	0.953322	0.999974
72	CD19	-0.180102	0.809282	0.999974
73	CD1A	0.941258	0.775459	0.999974
74	CD1C	-0.831211	0.614257	0.999974
75	CD1E	-0.612972	0.879883	0.999974
76	CD2	-0.211682	0.484047	0.999974
77	CD207	0.197077	0.932943	0.999974
78	CD247	-0.00802273	0.915408	0.999974
79	CD27	0.803367	0.215315	0.753761
80	CD274	-0.812445	0.193431	0.709246
81	CD28	-0.174453	0.784857	0.999974
82	CD300E	-0.130161	0.940446	0.999974
83	CD34	0.940357	0.0243885	0.122213
84	CD3D	-0.232615	0.533603	0.999974
85	CD3E	-0.14372	0.651852	0.999974
86	CD4	-0.233321	0.192972	0.709246
87	CD5L	0.467923	0.985726	0.999974
88	CD68	0.298047	0.376243	0.999974
89	CD69	-1.63271	0.0128414	0.0714998
90	CD70	1.71249	0.955044	0.999974
91	CD79A	1.33734	7.2438e-06	6.28261e-05
92	CD83	-1.11699	0.000627835	0.00442427
93	CD86	-0.269824	0.756441	0.999974
94	CD8A	0.457286	0.735675	0.999974
95	CD93	0.669537	0.0162268	0.0881723
96	CDH16	-0.934039	0.966028	0.999974
97	CDK1	0.0477863	0.885029	0.999974
98	CENPF	-0.187888	0.610893	0.999974
99	CFAP53	-0.150179	0.898805	0.999974
100	CFB	0.666576	2.3481e-16	4.23598e-15
101	CFH	-0.072616	3.4045e-05	0.000279169
102	CFHR1	-0.633448	0.224786	0.753761
103	CFHR3	-0.260038	1.69664e-06	1.66344e-05
104	CFTR	1.49594	0.964903	0.999974
105	CHGA	0.794105	0.987923	0.999974
106	CLCA1	0.515578	0.983491	0.999974
107	CLCA2	-0.536571	4.00816e-75	4.51921e-73
108	CLEC10A	-0.464892	0.51428	0.999974
109	CLEC14A	0.900989	0.14253	0.56886
110	CLEC4D	0.268478	0.966792	0.999974
111	CLEC4E	0.601842	0.747443	0.999974
112	CLEC7A	-0.220637	4.30755e-12	6.69898e-11
113	CLECL1	-0.477692	0.82385	0.999974
114	CLIC6	1.30995	0.537033	0.999974
115	CNFN	0.377697	0.842951	0.999974
116	CNN1	1.95812	0.887389	0.999974
117	COCH	0.705548	0.839535	0.999974
118	COL16A1	0.118166	0.058998	0.268769
119	COL17A1	-0.213202	2.76826e-20	5.67494e-19
120	COL5A2	0.276101	0.0865093	0.369807
121	COL8A1	0.523472	0.258323	0.832168
122	CPA3	-0.0116567	0.993984	0.999974
123	CRHBP	0.877515	0.987921	0.999974
124	CRISPLD2	0.460044	0.0531509	0.249699
125	CSF2RA	-0.11786	0.732011	0.999974
126	CSF3	1.6471	8.04564e-75	7.25716e-73
127	CSF3R	1.55212	0.000123629	0.000951348
128	CTLA4	-0.758857	0.251675	0.816585
129	CTSC	0.57698	7.56273e-07	7.57954e-06
130	CTSG	0.658661	0.876265	0.999974
131	CTSK	0.0559334	0.592817	0.999974
132	CXCL1	0.282588	4.20949e-16	7.30185e-15
133	CXCL10	0.212994	0.83293	0.999974
134	CXCL12	0.18304	0.0734187	0.318383
135	CXCL14	-0.860003	0.138452	0.557517
136	CXCL17	0.571597	0.000113568	0.00089858
137	CXCL2	0.775397	8.3806e-45	2.51977e-43
138	CXCL5	-1.21172	0.261846	0.834975
139	CXCL6	0.545438	1.29157e-11	1.94166e-10
140	CXCL9	-0.579364	0.156998	0.610396
141	CXCR4	-0.526209	0.00112441	0.00745747
142	CYP1A1	-0.821278	0.976985	0.999974
143	CYP2A7	1.02547	0.965978	0.999974
144	CYP2B6	0.0882291	0.995572	0.999974
145	CYP2F1	-0.440608	0.925541	0.999974
146	CYP3A4	inf	0.970384	0.999974
147	CYP4B1	-0.1702	0.168413	0.638272
148	CYTIP	-0.0267735	0.850968	0.999974
149	DERL3	1.25225	0.323462	0.929181
150	DES	-0.567393	0.983559	0.999974
151	DIRAS3	-0.159289	0.893902	0.999974
152	DMBT1	0.0280286	0.995396	0.999974
153	DNAAF1	0.616598	0.979156	0.999974
154	DNASE1L3	0.246813	1.48706e-08	1.81261e-07
155	DPEP1	0.708765	0.958286	0.999974
156	DPT	-0.842983	0.721729	0.999974
157	DST	-0.30715	8.31296e-39	1.97323e-37
158	DUSP2	-0.700236	0.0652165	0.291214
159	ECSCR	0.67313	0.375925	0.999974
160	EDN1	-0.212924	0.400456	0.999974
161	EDNRB	0.916264	0.447645	0.999974
162	EGFL7	1.12893	0.0345838	0.171399
163	EGFR	-0.209827	0.000138982	0.00104468
164	EHF	-0.12684	3.68235e-11	5.18982e-10
165	ELF5	0.0738696	0.96501	0.999974
166	EPCAM	-1.33474	0.800441	0.999974
167	ERBB2	-0.180002	0.020567	0.106617
168	ERG	0.694282	0.0115615	0.0651777
169	ESR1	0.309928	0.884477	0.999974
170	FAS	-0.0996578	0.22534	0.753761
171	FBLN1	-0.0109152	0.743326	0.999974
172	FBN1	-0.0746169	0.529935	0.999974
173	FCER1A	-0.802925	0.612158	0.999974
174	FCGR1A	0.590902	0.3637	0.999974
175	FCGR3A	0.452435	0.63416	0.999974
176	FCN1	0.119117	0.955095	0.999974
177	FCN2	0.410106	0.967033	0.999974
178	FFAR2	1.26746	0.0203949	0.106617
179	FGFBP1	0.0204529	0.881701	0.999974
180	FGFBP2	0.0371863	0.997755	0.999974
181	FGL2	-0.00192396	0.995762	0.999974
182	FHL2	-0.193376	0.227298	0.753761
183	FKBP11	0.0116615	0.917536	0.999974
184	FOXA1	0.265839	0.992313	0.999974
185	FOXI1	0.876256	0.945129	0.999974
186	FOXJ1	-0.645323	0.992329	0.999974
187	FOXP3	-0.785195	0.561558	0.999974
188	FPR1	-0.0482918	0.800015	0.999974
189	FSTL3	-0.211732	0.486456	0.999974
190	FXYD2	0.171718	0.988897	0.999974
191	GATA2	0.385652	0.623143	0.999974
192	GATM	-0.532107	0.583923	0.999974
193	GCG	-0.90207	0.992327	0.999974
194	GDF15	1.59542	0.907959	0.999974
195	GEM	-0.524802	0.0111954	0.0647326
196	GHRL	0.32319	0.866306	0.999974
197	GKN2	0.535981	0.964893	0.999974
198	GLIPR1	-0.020911	0.873708	0.999974
199	GLYATL1	-1.01364	0.981368	0.999974
200	GNG11	0.346562	0.737342	0.999974
201	GNLY	0.411726	0.472417	0.999974
202	GPC1	-0.313711	2.16594e-65	1.22105e-63
203	GPC3	0.945789	0.932056	0.999974
204	GPR183	-0.613449	0.103254	0.425762
205	GPRC5A	-0.118598	0.0869169	0.369807
206	GPX2	-0.0953834	0.998917	0.999974
207	GYPA	inf	0.986835	0.999974
208	GYPB	-0.40869	0.978095	0.999974
209	GZMA	0.766314	0.272983	0.854968
210	GZMB	-0.819654	0.019043	0.10104
211	GZMK	0.371608	0.6361	0.999974
212	HAMP	-0.220906	0.865945	0.999974
213	HAVCR2	0.0455597	0.90997	0.999974
214	HEMGN	0.38117	0.994508	0.999974
215	HEPACAM2	2.33366	0.92551	0.999974
216	HES4	-0.287324	0.789457	0.999974
217	HIGD1B	0.835059	0.951686	0.999974
218	HLA-DMB	-0.0872963	0.548997	0.999974
219	HLA-DQA2	0.379912	0.167913	0.638272
220	HLA-DQB2	-0.697696	0.00528913	0.0326767
221	HLA-DRB5	-0.306103	0.0081565	0.0490478
222	HMGCS2	3.0779	0.850603	0.999974
223	HPGDS	-0.0982137	0.984697	0.999974
224	HPX	-0.302867	0.90035	0.999974
225	ICAM1	-0.293134	1.93936e-06	1.785e-05
226	IFI27	-1.42847	4.85344e-40	1.21606e-38
227	IFIT1	-0.265886	0.215894	0.753761
228	IGF1	-0.0361945	0.960311	0.999974
229	IGHA1	1.79879	2.44855e-47	8.49459e-46
230	IGSF6	0.375018	0.550408	0.999974
231	IL17A	0.949929	0.892717	0.999974
232	IL17F	2.06784	0.871138	0.999974
233	IL1A	0.619239	1.81966e-08	2.15965e-07
234	IL1R2	0.014936	0.962286	0.999974
235	IL1RL1	-0.0738119	0.957428	0.999974
236	IL1RN	-0.153969	1.73139e-37	3.90429e-36
237	IL23A	-0.974436	0.238262	0.778669
238	IL23R	0.0627354	0.994477	0.999974
239	IL2RA	-0.0189751	0.986942	0.999974
240	IL33	0.774539	0.447886	0.999974
241	IL36A	1.54563	0.000275888	0.00200686
242	IL36G	0.766231	1.56114e-05	0.000130384
243	IL3RA	0.649003	0.212562	0.753761
244	IL7R	0.128801	0.464955	0.999974
245	INMT	0.844271	0.757236	0.999974
246	INS	inf	0.875438	0.999974
247	IRF7	0.646734	0.904819	0.999974
248	IRF8	-0.248922	0.231528	0.762182
249	ITGA1	0.318384	0.384371	0.999974
250	ITGB2	0.142308	0.308323	0.91324
251	ITGB4	-0.0833187	0.000124456	0.000951348
252	ITGB5	-0.533251	1.63205e-71	1.0515e-69
253	KCNK3	2.14454	0.941896	0.999974
254	KCNMA1	0.130206	0.824531	0.999974
255	KIT	-0.324392	0.67403	0.999974
256	KLK11	0.849856	0.000559769	0.00400723
257	KLRB1	-0.394358	0.655133	0.999974
258	KLRC1	0.154117	0.898885	0.999974
259	KLRD1	0.107054	0.921419	0.999974
260	KNG1	-1.32557	0.989036	0.999974
261	KRT19	-0.0403101	0.0454919	0.220611
262	KRT20	-0.56833	0.995616	0.999974
263	KRT5	-0.0688806	4.38377e-06	3.87663e-05
264	KRT7	0.400676	0.853044	0.999974
265	LAG3	-0.63409	0.219661	0.753761
266	LAMC2	-0.423542	6.20366e-44	1.74866e-42
267	LAMP3	-0.0158276	0.928754	0.999974
268	LGI4	1.31906	0.824701	0.999974
269	LGR5	0.577248	0.967113	0.999974
270	LIF	-0.249539	0.823402	0.999974
271	LILRA4	0.0512396	0.986181	0.999974
272	LILRA5	0.361978	0.971348	0.999974
273	LILRB2	0.422684	0.305523	0.91324
274	LILRB4	0.682348	0.768035	0.999974
275	LPL	0.00402051	0.999093	0.999974
276	LTBP2	-0.23253	0.010215	0.059831
277	LY6D	0.139615	0.50375	0.999974
278	LY86	-0.621822	0.68697	0.999974
279	LYST	-0.2912	7.26031e-05	0.000584715
280	LYVE1	0.547873	0.808216	0.999974
281	MALL	-0.0895316	0.619989	0.999974
282	MAMDC2	-1.15647	0.00099068	0.0068738
283	MARCO	1.12533	0.902645	0.999974
284	MCEMP1	0.590179	0.941844	0.999974
285	MCF2L	0.177374	0.271171	0.854968
286	MDM2	-0.0469282	0.403664	0.999974
287	MEDAG	-0.657612	0.880882	0.999974
288	MEF2C	0.297024	0.550603	0.999974
289	MEST	0.0860387	0.808157	0.999974
290	MET	-0.200085	0.155194	0.608631
291	MFAP5	-1.17351	0.929951	0.999974
292	MKI67	-0.0767491	0.652912	0.999974
293	MLANA	2.15064	0.941892	0.999974
294	MLPH	0.156794	0.815285	0.999974
295	MMRN1	0.15108	0.969218	0.999974
296	MMRN2	0.442698	0.103844	0.425762
297	MNDA	0.141649	0.745697	0.999974
298	MPEG1	0.138798	0.422616	0.999974
299	MPO	inf	0.970384	0.999974
300	MRC1	-0.21679	0.896938	0.999974
301	MS4A1	-1.0599	0.00930085	0.0551932
302	MS4A2	0.139553	0.914348	0.999974
303	MS4A4A	0.106578	0.889129	0.999974
304	MS4A6A	-0.0360341	0.861285	0.999974
305	MTRNR2L11	-0.17615	0.964025	0.999974
306	MYBPC1	-1.91068	0.974783	0.999974
307	MYC	-0.269027	7.4588e-08	8.20468e-07
308	MYH11	1.06033	0.872258	0.999974
309	MYLK	0.422249	0.433851	0.999974
310	MZB1	1.98521	8.54573e-17	1.60589e-15
311	NAT8	inf	0.986835	0.999974
312	NKG7	0.0127669	0.973551	0.999974
313	NLRC5	0.238576	0.0149592	0.0822758
314	NLRP3	-0.175216	0.833299	0.999974
315	NOD2	0.486993	0.0477496	0.229096
316	NPDC1	0.242628	0.590845	0.999974
317	NTN4	0.0952929	0.327257	0.934131
318	ODAM	-0.37687	1.43313e-72	1.07723e-70
319	ODAPH	-0.746019	7.24855e-32	1.55671e-30
320	OGN	-0.399243	0.84418	0.999974
321	OPRPN	2.62244	0.838672	0.999974
322	P2RX1	0.472484	0.576436	0.999974
323	PADI4	0.475617	0.93525	0.999974
324	PCNA	-0.160885	0.0229378	0.116235
325	PCOLCE	-0.236541	0.217526	0.753761
326	PCP4	-0.72257	0.771705	0.999974
327	PCSK2	-0.575228	0.965996	0.999974
328	PDCD1	0.199245	0.983392	0.999974
329	PDGFRA	-0.0633806	0.787232	0.999974
330	PDGFRB	0.438331	0.0187837	0.100851
331	PDPN	0.519279	1.80804e-06	1.73495e-05
332	PEBP4	-0.72017	0.972606	0.999974
333	PECAM1	0.800767	3.07865e-07	3.15562e-06
334	PENK	0.252447	0.981253	0.999974
335	PGR	-0.101712	0.95045	0.999974
336	PLA2G7	1.13882	0.0357827	0.175413
337	PLAC9	0.884945	0.929818	0.999974
338	PLCG2	0.427459	0.00296278	0.0185585
339	PLD4	-0.129586	0.886717	0.999974
340	PLIN4	0.819285	0.554515	0.999974
341	PMP22	0.416876	0.297399	0.906264
342	POSTN	-0.220189	0.189489	0.706277
343	PPARG	0.39121	0.882005	0.999974
344	PPP1R1A	0.574661	0.985714	0.999974
345	PPP1R1B	-0.0510804	0.996734	0.999974
346	PPY	-0.82763	0.976986	0.999974
347	PRDM1	0.0678861	0.0730792	0.318383
348	PRF1	0.260247	0.860317	0.999974
349	PRG4	-0.057594	0.990214	0.999974
350	PROK2	0.779078	0.83915	0.999974
351	PROX1	0.336266	0.947254	0.999974
352	PRRX1	-0.0768149	0.718386	0.999974
353	PTGDS	0.457121	0.17192	0.646134
354	PTN	-0.111022	0.284862	0.873965
355	PTPRC	0.0159385	0.89676	0.999974
356	PVALB	1.48632	0.971471	0.999974
357	RAMP2	0.87027	0.358724	0.999974
358	RAPGEF3	0.852917	7.69311e-08	8.26094e-07
359	RBP5	0.625931	0.759196	0.999974
360	RERGL	0.907198	0.984637	0.999974
361	RETN	inf	0.976964	0.999974
362	RGS16	0.182462	0.817631	0.999974
363	RIDA	-0.225021	0.717784	0.999974
364	RND1	0.799274	0.320358	0.926873
365	RTKN2	-0.501412	3.4747e-06	3.13418e-05
366	S100A1	0.540946	0.918883	0.999974
367	S100A12	0.838406	0.16463	0.6346
368	S100A13	-0.299735	0.00102775	0.00702299
369	S100A16	-0.293323	2.63963e-40	7.00277e-39
370	SAA1	1.98811	6.54815e-158	2.95321e-155
371	SAA2	1.48675	4.5398e-144	1.02373e-141
372	SCGB2A1	-1.44575	0.989036	0.999974
373	SCGN	1.60742	0.964896	0.999974
374	SDC1	-0.270637	3.80591e-47	1.22605e-45
375	SEC11C	0.12777	0.152371	0.602801
376	SELE	2.04015	0.0519906	0.246819
377	SELL	-0.491916	0.280774	0.872851
378	SEMA3C	-0.839008	3.46217e-08	4.00369e-07
379	SERPINB2	-0.35952	0.304797	0.91324
380	SERPINB3	0.226243	1.52945e-05	0.000130148
381	SERPINB9	0.336699	0.00129966	0.00849489
382	SFRP2	0.79227	0.369765	0.999974
383	SFRP4	0.207609	0.895643	0.999974
384	SFTA2	1.76904	0.958324	0.999974
385	SH2D3C	0.206124	0.607899	0.999974
386	SLAMF1	-0.0909939	0.844554	0.999974
387	SLAMF7	0.784886	0.0565147	0.260083
388	SLC18A2	-0.133296	0.905352	0.999974
389	SLC22A8	inf	0.96052	0.999974
390	SLC26A2	-0.769099	1.10841e-53	4.99891e-52
391	SLC26A3	-0.793572	0.984654	0.999974
392	SLC4A1	-0.275406	0.943149	0.999974
393	SLPI	0.410464	1.24174e-76	1.86675e-74
394	SMIM24	0.272336	0.878435	0.999974
395	SMYD2	-0.405049	0.000183126	0.00135393
396	SNAI1	0.184601	0.908687	0.999974
397	SNCA	-0.535841	3.06028e-11	4.45222e-10
398	SNCG	0.734724	0.862283	0.999974
399	SNTN	-0.703374	0.984658	0.999974
400	SOX17	0.756448	0.886102	0.999974
401	SOX18	0.760612	0.617134	0.999974
402	SOX2	-0.084907	0.641191	0.999974
403	SOX4	-0.355276	1.19364e-07	1.25194e-06
404	SPDEF	0.818501	0.975846	0.999974
405	SPI1	0.614463	0.205928	0.742988
406	SPIB	-0.417349	0.781909	0.999974
407	SRPX	-0.35498	0.0550209	0.255819
408	SST	1.58695	0.968179	0.999974
409	STAT3	0.0625027	0.119979	0.487481
410	STC1	1.4942	0.320603	0.926873
411	STC2	1.38268	0.340531	0.965909
412	STEAP4	1.06786	0.0881159	0.371404
413	TAC1	inf	0.970384	0.999974
414	TAT	-3.32978	0.968207	0.999974
415	TBX3	0.133218	0.844885	0.999974
416	TCF15	1.18326	0.98134	0.999974
417	TCF4	-0.0691552	0.390737	0.999974
418	TCIM	0.071773	0.76251	0.999974
419	TCL1A	-0.269665	0.916087	0.999974
420	TENT5C	0.861556	1.64025e-13	2.73982e-12
421	TFF2	inf	0.993417	0.999974
422	TFPI	-0.466943	0.0731097	0.318383
423	THAP2	-0.47273	0.317797	0.926873
424	THBS2	0.490086	0.262897	0.834975
425	THY1	0.395201	0.0648001	0.291214
426	TIMP4	0.514876	0.914354	0.999974
427	TLR2	0.206973	0.508037	0.999974
428	TLR4	0.912851	0.468949	0.999974
429	TLR5	-0.472845	0.309801	0.91324
430	TM4SF18	0.447282	0.697832	0.999974
431	TM4SF4	-0.0891342	0.998909	0.999974
432	TMC5	1.03269	0.950614	0.999974
433	TMEM100	1.19245	0.937477	0.999974
434	TMEM174	0.691881	0.987928	0.999974
435	TMEM52B	-0.0425608	0.982618	0.999974
436	TNC	-0.704504	1.10953e-12	1.78714e-11
437	TNFRSF13B	-0.603328	0.722436	0.999974
438	TNFRSF17	2.17972	0.282564	0.872851
439	TNFRSF9	-0.202137	0.820462	0.999974
440	TOP2A	0.00626615	0.987836	0.999974
441	TRAC	-0.0618637	0.736751	0.999974
442	TREM2	0.68987	0.884028	0.999974
443	TSPAN19	-0.703584	0.984658	0.999974
444	UBE2C	0.139159	0.741962	0.999974
445	UMOD	0.953913	0.984634	0.999974
446	UPK3B	0.394752	0.380701	0.999974
447	VCAN	-0.229147	0.19729	0.717563
448	VSIG4	0.655347	0.837652	0.999974
449	VWA5A	0.062299	0.574575	0.999974
450	VWF	1.06472	0.00111371	0.00745747

## Sheet: Fig5B_gene_list
	healthy	perio
1	CLCA2	SAA1
2	ODAM	SAA2
3	ITGB5	SLPI
4	GPC1	CSF3
5	SLC26A2	C1R
6	ANXA1	C3
7	SDC1	IGHA1
8	LAMC2	CXCL2
9	S100A16	MZB1
10	IFI27	CFB
11	DST	CXCL1
12	IL1RN	TENT5C
13	ODAPH	CXCL6
14	COL17A1	ADAM28
15	BASP1	DNASE1L3
16	TNC	IL1A
17	CLEC7A	CD14
18	SNCA	RAPGEF3
19	EHF	PECAM1
20	BCL2L11	CTSC

## Sheet: Fig5B_Enrichr_healthyTAE
Index	Name	P-value	Adjusted p-value	Odds Ratio	Combined score
1	Type I Hemidesmosome Assembly	1.404e-07	1.677e-05	440.56	6951.6
2	Non-integrin membrane-ECM Interactions	3.194e-07	1.677e-05	90.57	1354.62
3	Extracellular Matrix Organization	3.518e-07	1.677e-05	28.7	426.44
4	Syndecan Interactions	2.463e-06	8.805e-05	146.74	1894.96
5	Diseases Associated With Glycosaminoglycan Metabolism	8.897e-06	0.0002544	92.61	1077.04

## Sheet: Fig5B_Enrichr_perioTAE
Index	Name	P-value	Adjusted p-value	Odds Ratio	Combined score
1	Immune System	9.252e-09	1.129e-06	15.51	286.84
2	Interleukin-10 Signaling	1.155e-07	7.044e-06	118.68	1895.8
3	Innate Immune System	6.236e-07	2.536e-05	13.52	193.19
4	Peptide Ligand-Binding Receptors	1.242e-06	3.788e-05	34.17	464.73
5	Neutrophil Degranulation	5.265e-06	0.0001285	17.71	215.29

## Sheet: Fig5C
distance_from_TAE	APCDD1	CFB	C3	CXCL1	CXCL2	SAA1	SAA2	SELE	ICAM1	ACKR1	HLA-DRB5	HLA-DMB	CCL19	PDPN	TFPI	POSTN	CXCL12	VCAN	COL16A1	OGN	IL33	ASPN	CAV1
0-100	1	1	1	1	1	1	1	1	1	1	0	0.0768347	0.314347	0.305058	0.399482	0	0	0	0	0	0	0	0
100-500	0.317381	0.568511	0.510446	0.412965	0.348054	0.161141	0.179663	0.440043	0.538	0.837177	1	1	1	1	1	1	0.539634	0.510928	0.0562901	0.484837	0.787015	0.686369	0.444257
500-1500	0	0	0	0	0	0	0	0	0	0	0.16693	0	0	0	0	0.381764	1	1	1	1	1	1	1

## Sheet: Fig5D
Subjcet	ConditionID	gene	pos_cells	total_cells	fraction
H1	healthy	ACKR1	1	63	0.015873
H1	healthy	CXCL1	5	63	0.0793651
H1	healthy	ICAM1	16	63	0.253968
H1	healthy	SAA1	1	63	0.015873
H1	healthy	SAA2	0	63	0
H1	healthy	SELE	4	63	0.0634921
H2	healthy	ACKR1	80	710	0.112676
H2	healthy	CXCL1	46	710	0.0647887
H2	healthy	ICAM1	235	710	0.330986
H2	healthy	SAA1	5	710	0.00704225
H2	healthy	SAA2	6	710	0.0084507
H2	healthy	SELE	86	710	0.121127
H4	healthy	ACKR1	21	195	0.107692
H4	healthy	CXCL1	13	195	0.0666667
H4	healthy	ICAM1	50	195	0.25641
H4	healthy	SAA1	1	195	0.00512821
H4	healthy	SAA2	0	195	0
H4	healthy	SELE	25	195	0.128205
H5	healthy	ACKR1	16	145	0.110345
H5	healthy	CXCL1	15	145	0.103448
H5	healthy	ICAM1	26	145	0.17931
H5	healthy	SAA1	3	145	0.0206897
H5	healthy	SAA2	2	145	0.0137931
H5	healthy	SELE	15	145	0.103448
H6	healthy	ACKR1	51	323	0.157895
H6	healthy	CXCL1	17	323	0.0526316
H6	healthy	ICAM1	60	323	0.185759
H6	healthy	SAA1	1	323	0.00309598
H6	healthy	SAA2	4	323	0.0123839
H6	healthy	SELE	36	323	0.111455
H7	healthy	ACKR1	3	46	0.0652174
H7	healthy	CXCL1	2	46	0.0434783
H7	healthy	ICAM1	5	46	0.108696
H7	healthy	SAA1	0	46	0
H7	healthy	SAA2	0	46	0
H7	healthy	SELE	2	46	0.0434783
H8	healthy	ACKR1	19	313	0.0607029
H8	healthy	CXCL1	29	313	0.0926518
H8	healthy	ICAM1	62	313	0.198083
H8	healthy	SAA1	2	313	0.00638978
H8	healthy	SAA2	5	313	0.0159744
H8	healthy	SELE	20	313	0.0638978
H9	healthy	ACKR1	28	500	0.056
H9	healthy	CXCL1	40	500	0.08
H9	healthy	ICAM1	99	500	0.198
H9	healthy	SAA1	1	500	0.002
H9	healthy	SAA2	6	500	0.012
H9	healthy	SELE	43	500	0.086
P1	perio	ACKR1	9	79	0.113924
P1	perio	CXCL1	5	79	0.0632911
P1	perio	ICAM1	18	79	0.227848
P1	perio	SAA1	0	79	0
P1	perio	SAA2	2	79	0.0253165
P1	perio	SELE	21	79	0.265823
P10	perio	ACKR1	26	307	0.0846906
P10	perio	CXCL1	40	307	0.130293
P10	perio	ICAM1	111	307	0.361564
P10	perio	SAA1	27	307	0.0879479
P10	perio	SAA2	25	307	0.0814332
P10	perio	SELE	41	307	0.13355
P11	perio	ACKR1	20	233	0.0858369
P11	perio	CXCL1	48	233	0.206009
P11	perio	ICAM1	66	233	0.283262
P11	perio	SAA1	3	233	0.0128755
P11	perio	SAA2	2	233	0.00858369
P11	perio	SELE	31	233	0.133047
P14	perio	ACKR1	291	2252	0.129218
P14	perio	CXCL1	200	2252	0.0888099
P14	perio	ICAM1	637	2252	0.28286
P14	perio	SAA1	11	2252	0.00488455
P14	perio	SAA2	23	2252	0.0102131
P14	perio	SELE	359	2252	0.159414
P2	perio	ACKR1	878	5031	0.174518
P2	perio	CXCL1	592	5031	0.11767
P2	perio	ICAM1	1511	5031	0.300338
P2	perio	SAA1	436	5031	0.0866627
P2	perio	SAA2	550	5031	0.109322
P2	perio	SELE	1168	5031	0.232161
P4	perio	ACKR1	51	590	0.0864407
P4	perio	CXCL1	42	590	0.0711864
P4	perio	ICAM1	100	590	0.169492
P4	perio	SAA1	10	590	0.0169492
P4	perio	SAA2	11	590	0.0186441
P4	perio	SELE	83	590	0.140678
P6	perio	ACKR1	234	1730	0.13526
P6	perio	CXCL1	504	1730	0.291329
P6	perio	ICAM1	695	1730	0.401734
P6	perio	SAA1	96	1730	0.0554913
P6	perio	SAA2	106	1730	0.0612717
P6	perio	SELE	388	1730	0.224277
P7	perio	ACKR1	139	1201	0.115737
P7	perio	CXCL1	138	1201	0.114904
P7	perio	ICAM1	321	1201	0.267277
P7	perio	SAA1	79	1201	0.0657785
P7	perio	SAA2	86	1201	0.071607
P7	perio	SELE	230	1201	0.191507
P8	perio	ACKR1	178	1089	0.163453
P8	perio	CXCL1	101	1089	0.0927456
P8	perio	ICAM1	296	1089	0.271809
P8	perio	SAA1	50	1089	0.0459137
P8	perio	SAA2	59	1089	0.0541781
P8	perio	SELE	243	1089	0.22314
P9	perio	ACKR1	82	730	0.112329
P9	perio	CXCL1	149	730	0.20411
P9	perio	ICAM1	203	730	0.278082
P9	perio	SAA1	18	730	0.0246575
P9	perio	SAA2	32	730	0.0438356
P9	perio	SELE	182	730	0.249315

## Sheet: Fig5E
Subject	ConditionID	gene	pos_cells	total_cells	fraction
H1	healthy	CCL19	54	632	0.085443
H2	healthy	CCL19	55	506	0.108696
H4	healthy	CCL19	61	974	0.0626283
H5	healthy	CCL19	144	1696	0.0849057
H6	healthy	CCL19	65	1358	0.0478645
H7	healthy	CCL19	118	1509	0.0781975
H8	healthy	CCL19	39	778	0.0501285
H9	healthy	CCL19	74	1784	0.0414798
P1	perio	CCL19	37	1053	0.0351377
P10	perio	CCL19	107	751	0.142477
P11	perio	CCL19	113	1024	0.110352
P14	perio	CCL19	696	6572	0.105904
P2	perio	CCL19	213	1622	0.131319
P4	perio	CCL19	181	3234	0.0559678
P6	perio	CCL19	367	4215	0.08707
P7	perio	CCL19	94	1459	0.0644277
P8	perio	CCL19	235	2469	0.0951802
P9	perio	CCL19	229	1489	0.153794

## Sheet: Fig5F
Subject	ConditionID	gene	pos_cells	total_cells	fraction
H1	healthy	COL16A1	889	1868	0.47591
H4	healthy	COL16A1	721	1775	0.406197
H5	healthy	COL16A1	1488	3804	0.391167
H6	healthy	COL16A1	681	1716	0.396853
H7	healthy	COL16A1	883	3033	0.291131
H8	healthy	COL16A1	966	2011	0.480358
H9	healthy	COL16A1	2246	4901	0.458274
P1	perio	COL16A1	1932	6156	0.31384
P10	perio	COL16A1	461	1155	0.399134
P11	perio	COL16A1	581	1387	0.41889
P14	perio	COL16A1	1915	7257	0.263883
P2	perio	COL16A1	284	1123	0.252894
P4	perio	COL16A1	589	2073	0.284129
P6	perio	COL16A1	487	2311	0.210731
P7	perio	COL16A1	628	1787	0.351427
P8	perio	COL16A1	1254	3416	0.367096
P9	perio	COL16A1	1047	3495	0.299571

## Sheet: Fig5G
niche	CFH	CFB	CSF3	CSF3R	LAMC2	ITGB4	SAA1	FPR1	EDN1	EGFR	IL33	IL1RL1	CD274	PDCD1	CCL19	CCR7	HLA-DQA2	HLA-DQB2	HLA-DRB5	HLA-DMB	CD4	CD86	CD28	CTLA4	ICAM1	IL2RA	ITGB2	THY1	CXCL12	CXCR4	PECAM1	SLAMF7	CD34	SELE	MMRN2	CD93	COL16A1	ITGA1
TAE	1	1	1	1	1	0.958962	1	1	0.167809	0.476671	0	0	0.632514	0.0829826	0.0486848	0.037153	0.0585067	0.101888	0	0	0.0400984	0.0213191	0.0105964	0.0441345	0.555676	0.066853	0.0836299	0	0	0.0425281	0	0.0220599	0	0.0415372	0	0	0.743961	0.214947
Epi-CT	0.405185	0.403429	0.0103163	0	0.302341	1	0.0437987	0	1	1	0.850401	0.76945	0.274314	0	0	0	0.0313301	0.47483	0.193912	0.0656687	0	0.0936993	0	0	0	0	0	0.0199744	0.0985349	0	0.0267936	0	0.196646	0	0.419364	0.0731355	0.950957	0.161471
T-B-APC	0.115676	0.714924	0.0137429	0.618202	0.0112776	0	0.00769151	0.713689	0	0.00262589	0.661502	0.731558	1	1	1	1	1	1	1	1	1	1	1	1	1	1	1	0.996915	0.839175	1	0.521795	0.421654	0.380725	0.522116	0.0697958	0.537622	0.1303	0.959094
Plasma	0	0.343003	0.00719577	0.152174	0	0.0125943	0	0.251889	0.00161659	0	0.141923	0.567712	0.876502	0.173688	0.287759	0.121314	0.228141	0.149092	0.143547	0.0713513	0.133252	0.274473	0.167421	0.120208	0.964281	0.187326	0.264632	0.445578	0.79777	0.68404	1	1	0.411139	0.162634	0.0605302	0.347465	0	0
Im-Str	0.10788	0.227246	0.029799	0.307303	0.0264133	0.128994	0.0191468	0.292641	0.163515	0.0166118	0.891956	0.907068	0.391657	0.145984	0.319181	0.0884017	0.0993886	0.010855	0.110891	0.0830802	0.152531	0.101415	0.100259	0.0827331	0.585234	0.115604	0.167196	0.708268	0.859102	0.273765	0.653922	0.446561	1	1	1	1	0.240568	0.968729
FibCT	0.102757	0	0	0.238858	0.026489	0.141186	0.00800006	0.164918	0.133425	0.0465477	1	1	0	0.0631254	0.258535	0.0541596	0	0	0.103233	0.0198631	0.110297	0	0.0409239	0.0331558	0.134165	0.0476841	0.0753247	1	1	0.063486	0.216565	0.0448422	0.901091	0.627603	0.867255	0.806697	1	1
