# Supplementary material for: Distinct spatial organization governs oral mucosal immunity
Source: Nat Immunol. 2026 Feb 9;27(3):624–35. doi: 10.1038/s41590-025-02398-y (PMC12956602; doi:10.1038/s41590-025-02398-y)
Supplement: Supplementary file 12 — Numerical source data. [file 41590_2025_2398_MOESM12_ESM.xlsx]

## Sheet: Fig6F
	B Naive	B Memory 1	B Memory 2	B Atypical	Plasmablast	Plasma 1	Plasma 2	Plasma 3
CCL3	-0.859508	-0.859508	-0.25538	2.03359	0.615547	-0.62435	0.500075	-0.550463
RGS13	0.0393044	-0.0398011	-0.189407	2.28505	0.0828885	-0.4404	-0.748278	-0.989353
BHLHE40	-0.11607	-0.199986	0.0898738	2.39528	-0.59697	-0.489163	-0.444	-0.638968
PARVB	0.239112	0.583602	0.789641	1.6777	-0.295383	-0.906236	-0.850888	-1.23754
MIR155HG	-1.05399	-0.924324	0.607271	1.53926	1.09079	-0.572257	0.177919	-0.864673
EBI3	-0.498857	-0.160402	0.554263	2.2812	-0.393348	-0.600177	-0.595094	-0.587585
TRAF1	-0.752221	-0.577307	1.14876	1.86566	0.190473	-0.745643	-0.377595	-0.752128
TRAF4	0.026724	-0.0672134	0.897476	2.02021	-0.556741	-0.733749	-0.772595	-0.814116
BATF	-0.0598653	0.268204	-0.0600908	2.29899	-0.323052	-0.580019	-0.736657	-0.807509
AICDA	-0.0239348	1.14682	-0.422978	1.83107	0.010138	-0.847037	-0.847037	-0.847037
LMO2	-0.0702492	0.38823	0.0781418	2.25431	-0.666159	-0.666159	-0.666159	-0.651951
HOPX	-0.101985	0.546632	0.131689	2.18138	-0.587866	-0.723096	-0.721846	-0.724913
MKI67	-0.440611	-0.448741	-0.450521	0.372808	2.36813	-0.476262	-0.466376	-0.458429
TOP2A	-0.411713	-0.435194	-0.521355	0.70916	2.24279	-0.514955	-0.531067	-0.537662

## Sheet: Fig6G-annot
Predicted citeSeq cell type	B	PB	Pl.1	Pl.2	Th	Th_proximity_to_B	mregDC	Fib.1	Fib.2	Fib.5
B Atypical	0.725746	0.00373134	0.0522388	0.0652985	0.00373134	0.0317164	0.00559701	0	0	0
B Memory 1	0.805494	0	0.0204157	0.0686711	0.00296956	0.00408315	0.00965108	0	0	0
B Memory 2	0.795508	0.00107817	0.0433064	0.0815813	0.00143756	0.00844564	0.0131177	0	0	0
B Naive	0.644146	0.00309438	0.0268179	0.133574	0.00257865	0.0185663	0.019082	0	0	0
Plasmablast	0.0192807	0.249351	0.321578	0.363237	0.0002997	0.00939061	0.0012987	0	0	0
Plasma 1	0.00223167	0.0136026	0.196706	0.716047	0.000850159	0.00956429	0.00340064	0	0	0
Plasma 2	0.00472437	0.025163	0.324693	0.550629	0.00132636	0.0118109	0.00736446	0	0	0
Plasma 3	0	0.00350385	0	0.406447	0	0.0574632	0.0175193	0	0	0
CD4 TFH	0.00293132	0	0	0.020938	0.211055	0.342546	0.00502513	0	0	0
CD4 TFreg	0.00848593	0.000893256	0	0.0647611	0.099598	0.202322	0.0250112	0	0	0
mregDC	0.0258582	0.00133749	0.0490415	0.0945163	0.0490415	0.0891663	0.27062	0	0	0

## Sheet: Fig6G-niches
final_label_citeSeq	T-B-APC	Plasma	Im-Str
B Atypical	0.621399	0.179012	0.109053
B Memory 1	0.490009	0.208447	0.153497
B Memory 2	0.540529	0.195492	0.152579
B Naive	0.47699	0.21393	0.16107
Plasmablast	0.0609794	0.625039	0.248512
Plasma 1	0.0322903	0.619063	0.2834
Plasma 2	0.0514801	0.601941	0.272174
Plasma 3	0.0416305	0.184735	0.380746
CD4 TFH	0.404886	0.220894	0.162682
CD4 TFreg	0.298963	0.136669	0.220866
mregDC	0.37218	0.173559	0.241228
