# Supplementary material for: Distinct spatial organization governs oral mucosal immunity
Source: Nat Immunol. 2026 Feb 9;27(3):624–35. doi: 10.1038/s41590-025-02398-y (PMC12956602; doi:10.1038/s41590-025-02398-y)
Supplement: Supplementary file 13 — Numerical source data. [file 41590_2025_2398_MOESM13_ESM.xlsx]

## Sheet: ExtFig1C
SubjectID	PC1	PC2	ConditionID
H2	-0.692238	-2.84484	Healthy
H3	-4.29251	-1.22523	Healthy
H4	-1.52655	3.53932	Healthy
H5	-3.49274	-1.25089	Healthy
H6	0.435425	0.715603	Healthy
H7	-1.26825	4.64517	Healthy
H10	-0.445537	1.18323	Healthy
H11	-0.207086	0.985683	Healthy
P1	0.302938	-0.717899	Periodontitis
P2	1.29564	0.28434	Periodontitis
P3	1.35382	0.303635	Periodontitis
P5	2.29617	-1.52977	Periodontitis
P6	-1.90282	-1.97441	Periodontitis
P7	5.38949	0.516163	Periodontitis
P8	1.48109	-0.593268	Periodontitis
P9	1.27317	-2.03685	Periodontitis

## Sheet: ExtFig1D
ConditionID	Other	Epithelial	Immune	Fibroblast	Vascular
Healthy	0.0905296	0.305055	0.402734	0.0983562	0.103325
Periodontitis	0.102609	0.161711	0.635049	0.0229079	0.0777235

## Sheet: ExtFig1E
SubjectID	Cell type	ConditionID	total_cells	Region_Area	Region_Area_mm2	cells_per_mm2
H10	Epithelial	Healthy	4592	3.01476e+06	3.01476	1523.17
H10	Fibroblast	Healthy	1290	3.01476e+06	3.01476	427.895
H10	Immune	Healthy	8516	3.01476e+06	3.01476	2824.77
H10	Other	Healthy	1145	3.01476e+06	3.01476	379.798
H10	Vascular	Healthy	2645	3.01476e+06	3.01476	877.35
H11	Epithelial	Healthy	4356	1.90211e+06	1.90211	2290.08
H11	Fibroblast	Healthy	710	1.90211e+06	1.90211	373.269
H11	Immune	Healthy	6948	1.90211e+06	1.90211	3652.78
H11	Other	Healthy	1050	1.90211e+06	1.90211	552.018
H11	Vascular	Healthy	1100	1.90211e+06	1.90211	578.304
H2	Epithelial	Healthy	2545	1.63279e+06	1.63279	1558.68
H2	Fibroblast	Healthy	1064	1.63279e+06	1.63279	651.644
H2	Immune	Healthy	6226	1.63279e+06	1.63279	3813.1
H2	Other	Healthy	868	1.63279e+06	1.63279	531.604
H2	Vascular	Healthy	672	1.63279e+06	1.63279	411.564
H3	Epithelial	Healthy	4654	1.76391e+06	1.76391	2638.46
H3	Fibroblast	Healthy	2184	1.76391e+06	1.76391	1238.16
H3	Immune	Healthy	3127	1.76391e+06	1.76391	1772.77
H3	Other	Healthy	819	1.76391e+06	1.76391	464.311
H3	Vascular	Healthy	794	1.76391e+06	1.76391	450.138
H4	Epithelial	Healthy	3895	2.29225e+06	2.29225	1699.2
H4	Fibroblast	Healthy	1312	2.29225e+06	2.29225	572.363
H4	Immune	Healthy	3324	2.29225e+06	2.29225	1450.1
H4	Other	Healthy	1713	2.29225e+06	2.29225	747.3
H4	Vascular	Healthy	1543	2.29225e+06	2.29225	673.137
H5	Epithelial	Healthy	3966	2.24691e+06	2.24691	1765.09
H5	Fibroblast	Healthy	1789	2.24691e+06	2.24691	796.205
H5	Immune	Healthy	4654	2.24691e+06	2.24691	2071.29
H5	Other	Healthy	984	2.24691e+06	2.24691	437.935
H5	Vascular	Healthy	940	2.24691e+06	2.24691	418.352
H6	Epithelial	Healthy	2913	1.46969e+06	1.46969	1982.05
H6	Fibroblast	Healthy	694	1.46969e+06	1.46969	472.209
H6	Immune	Healthy	5171	1.46969e+06	1.46969	3518.43
H6	Other	Healthy	1157	1.46969e+06	1.46969	787.241
H6	Vascular	Healthy	1133	1.46969e+06	1.46969	770.911
H7	Epithelial	Healthy	4572	2.48118e+06	2.48118	1842.67
H7	Fibroblast	Healthy	1111	2.48118e+06	2.48118	447.771
H7	Immune	Healthy	3611	2.48118e+06	2.48118	1455.36
H7	Other	Healthy	1610	2.48118e+06	2.48118	648.885
H7	Vascular	Healthy	1840	2.48118e+06	2.48118	741.583
P1	Epithelial	Periodontitis	2905	2.3614e+06	2.3614	1230.2
P1	Fibroblast	Periodontitis	409	2.3614e+06	2.3614	173.203
P1	Immune	Periodontitis	15621	2.3614e+06	2.3614	6615.15
P1	Other	Periodontitis	802	2.3614e+06	2.3614	339.629
P1	Vascular	Periodontitis	1080	2.3614e+06	2.3614	457.356
P2	Epithelial	Periodontitis	4374	1.28029e+06	1.28029	3416.41
P2	Fibroblast	Periodontitis	483	2.00694e+06	2.00694	240.665
P2	Immune	Periodontitis	8901	2.00694e+06	2.00694	4435.11
P2	Other	Periodontitis	1985	2.00694e+06	2.00694	989.068
P2	Vascular	Periodontitis	1135	2.00694e+06	2.00694	565.537
P3	Epithelial	Periodontitis	6454	3.21425e+06	3.21425	2007.93
P3	Fibroblast	Periodontitis	191	3.21425e+06	3.21425	59.4229
P3	Immune	Periodontitis	15841	3.21425e+06	3.21425	4928.37
P3	Other	Periodontitis	3056	3.21425e+06	3.21425	950.766
P3	Vascular	Periodontitis	3009	3.21425e+06	3.21425	936.144
P5	Epithelial	Periodontitis	4211	3.7759e+06	3.7759	1115.23
P5	Fibroblast	Periodontitis	1063	3.7759e+06	3.7759	281.522
P5	Immune	Periodontitis	16486	3.7759e+06	3.7759	4366.11
P5	Other	Periodontitis	2888	3.7759e+06	3.7759	764.851
P5	Vascular	Periodontitis	1522	3.7759e+06	3.7759	403.083
P6	Epithelial	Periodontitis	3615	1.66526e+06	1.66526	2170.83
P6	Fibroblast	Periodontitis	224	1.66526e+06	1.66526	134.513
P6	Immune	Periodontitis	7052	1.66526e+06	1.66526	4234.77
P6	Other	Periodontitis	1664	1.66526e+06	1.66526	999.242
P6	Vascular	Periodontitis	727	1.66526e+06	1.66526	436.568
P7	Epithelial	Periodontitis	4273	4.39235e+06	4.39235	972.827
P7	Fibroblast	Periodontitis	984	4.39235e+06	4.39235	224.026
P7	Immune	Periodontitis	23501	4.39235e+06	4.39235	5350.44
P7	Other	Periodontitis	1906	4.39235e+06	4.39235	433.936
P7	Vascular	Periodontitis	4347	4.39235e+06	4.39235	989.675
P8	Epithelial	Periodontitis	6045	5.8484e+06	5.8484	1033.62
P8	Fibroblast	Periodontitis	1015	5.8484e+06	5.8484	173.552
P8	Immune	Periodontitis	31422	5.8484e+06	5.8484	5372.75
P8	Other	Periodontitis	8860	5.8484e+06	5.8484	1514.94
P8	Vascular	Periodontitis	3177	5.8484e+06	5.8484	543.226
P9	Epithelial	Periodontitis	7132	5.92532e+06	5.92532	1203.65
P9	Fibroblast	Periodontitis	1157	5.92532e+06	5.92532	195.264
P9	Immune	Periodontitis	34367	5.92532e+06	5.92532	5800.02
P9	Other	Periodontitis	3591	5.92532e+06	5.92532	606.043
P9	Vascular	Periodontitis	3752	5.92532e+06	5.92532	633.215

## Sheet: ExtFig1F
SubjectID	PC1	PC2	ConditionID
H1	-18.4222	3.68396	healthy
H2	-4.3766	4.70166	healthy
H4	-9.87874	0.518966	healthy
H5	-4.87654	6.98832	healthy
H6	-12.1521	0.801639	healthy
H7	-1.59739	3.1619	healthy
H8	1.03863	19.1687	healthy
H9	-14.7132	3.5282	healthy
P1	-1.42099	-4.79028	perio
P2	5.34061	-14.4602	perio
P3	8.79319	11.9813	perio
P4	-12.5317	-6.81322	perio
P6	7.99562	-15.4023	perio
P7	1.63307	-5.20558	perio
P8	2.06579	-5.98505	perio
P9	4.18396	-11.2774	perio
P10	5.03482	3.91845	perio
P11	26.3711	14.6314	perio
P14	17.5126	-9.15042	perio

## Sheet: ExtFig1G
ConditionID	Other	Epithelial	Immune	Fibroblast	Vascular
healthy	0.162427	0.381095	0.186886	0.179952	0.0896401
perio	0.185708	0.246263	0.37223	0.118527	0.0772718

## Sheet: ExtFig1H
SubjectID	Cell type	ConditionID	total_cells	Region_Area	Region_Area_mm2	cells_per_mm2
H1	Epithelial	healthy	7871	3515.73	3.51573	2238.8
H1	Fibroblast	healthy	3688	3515.73	3.51573	1049
H1	Immune	healthy	1649	3515.73	3.51573	469.035
H1	Other	healthy	2285	3515.73	3.51573	649.937
H1	Vascular	healthy	1324	3515.73	3.51573	376.594
H2	Epithelial	healthy	6215	3994.95	3.99495	1555.72
H2	Fibroblast	healthy	4614	3994.95	3.99495	1154.96
H2	Immune	healthy	4306	3994.95	3.99495	1077.86
H2	Other	healthy	3191	3994.95	3.99495	798.759
H2	Vascular	healthy	1986	3994.95	3.99495	497.128
H4	Epithelial	healthy	15077	7289.9	7.2899	2068.2
H4	Fibroblast	healthy	6013	7289.9	7.2899	824.839
H4	Immune	healthy	6945	7289.9	7.2899	952.687
H4	Other	healthy	6730	7289.9	7.2899	923.195
H4	Vascular	healthy	3356	7289.9	7.2899	460.363
H5	Epithelial	healthy	7812	3486.72	3.48672	2240.5
H5	Fibroblast	healthy	3958	3486.72	3.48672	1135.17
H5	Immune	healthy	5045	3486.72	3.48672	1446.92
H5	Other	healthy	4074	3486.72	3.48672	1168.43
H5	Vascular	healthy	2213	3486.72	3.48672	634.695
H6	Epithelial	healthy	8014	2616.85	2.61685	3062.46
H6	Fibroblast	healthy	2914	2616.85	2.61685	1113.55
H6	Immune	healthy	3425	2616.85	2.61685	1308.83
H6	Other	healthy	2392	2616.85	2.61685	914.076
H6	Vascular	healthy	1632	2616.85	2.61685	623.651
H7	Epithelial	healthy	5226	2804.33	2.80433	1863.55
H7	Fibroblast	healthy	2927	2804.33	2.80433	1043.74
H7	Immune	healthy	4027	2804.33	2.80433	1435.99
H7	Other	healthy	2155	2804.33	2.80433	768.455
H7	Vascular	healthy	1665	2804.33	2.80433	593.725
H8	Epithelial	healthy	8110	6185.92	6.18592	1311.04
H8	Fibroblast	healthy	5151	6185.92	6.18592	832.697
H8	Immune	healthy	6501	6185.92	6.18592	1050.93
H8	Other	healthy	5120	6185.92	6.18592	827.686
H8	Vascular	healthy	2666	6185.92	6.18592	430.979
H9	Epithelial	healthy	17133	8296.51	8.29651	2065.08
H9	Fibroblast	healthy	6366	8296.51	8.29651	767.31
H9	Immune	healthy	5106	8296.51	8.29651	615.439
H9	Other	healthy	6214	8296.51	8.29651	748.989
H9	Vascular	healthy	2907	8296.51	8.29651	350.388
P1	Epithelial	perio	16792	11677.4	11.6774	1437.99
P1	Fibroblast	perio	10198	11677.4	11.6774	873.307
P1	Immune	perio	22234	11677.4	11.6774	1904.01
P1	Other	perio	12297	11677.4	11.6774	1053.06
P1	Vascular	perio	7251	11677.4	11.6774	620.94
P10	Epithelial	perio	6375	2346.38	2.34638	2716.96
P10	Fibroblast	perio	1379	2346.38	2.34638	587.715
P10	Immune	perio	5145	2346.38	2.34638	2192.74
P10	Other	perio	1676	2346.38	2.34638	714.293
P10	Vascular	perio	839	2346.38	2.34638	357.573
P11	Epithelial	perio	2106	1600.4	1.6004	1315.92
P11	Fibroblast	perio	1800	1600.4	1.6004	1124.72
P11	Immune	perio	4841	1600.4	1.6004	3024.86
P11	Other	perio	1485	1600.4	1.6004	927.89
P11	Vascular	perio	844	1600.4	1.6004	527.367
P14	Epithelial	perio	14044	10094.6	10.0946	1391.24
P14	Fibroblast	perio	9812	10094.6	10.0946	972.003
P14	Immune	perio	42407	10094.6	10.0946	4200.95
P14	Other	perio	13600	10094.6	10.0946	1347.25
P14	Vascular	perio	6288	10094.6	10.0946	622.906
P2	Epithelial	perio	13323	6775.41	6.77541	1966.37
P2	Fibroblast	perio	4614	6775.41	6.77541	680.992
P2	Immune	perio	17511	6775.41	6.77541	2584.49
P2	Other	perio	8445	6775.41	6.77541	1246.42
P2	Vascular	perio	3162	6775.41	6.77541	466.687
P3	Epithelial	perio	3464	3247.88	3.24788	1066.54
P3	Fibroblast	perio	3065	3247.88	3.24788	943.692
P3	Immune	perio	6641	3247.88	3.24788	2044.72
P3	Other	perio	2897	3247.88	3.24788	891.966
P3	Vascular	perio	1637	3247.88	3.24788	504.021
P4	Epithelial	perio	13811	5542.48	5.54248	2491.85
P4	Fibroblast	perio	3877	5542.48	5.54248	699.506
P4	Immune	perio	5582	5542.48	5.54248	1007.13
P4	Other	perio	5323	5542.48	5.54248	960.401
P4	Vascular	perio	2021	5542.48	5.54248	364.638
P6	Epithelial	perio	10018	7808.98	7.80898	1282.88
P6	Fibroblast	perio	4448	7808.98	7.80898	569.601
P6	Immune	perio	20773	7808.98	7.80898	2660.14
P6	Other	perio	15618	7808.98	7.80898	2000.01
P6	Vascular	perio	3808	7808.98	7.80898	487.644
P7	Epithelial	perio	6920	3234.57	3.23457	2139.39
P7	Fibroblast	perio	2660	3234.57	3.23457	822.366
P7	Immune	perio	6854	3234.57	3.23457	2118.98
P7	Other	perio	3317	3234.57	3.23457	1025.48
P7	Vascular	perio	1787	3234.57	3.23457	552.469
P8	Epithelial	perio	10084	5615.86	5.61586	1795.63
P8	Fibroblast	perio	4406	5615.86	5.61586	784.564
P8	Immune	perio	10932	5615.86	5.61586	1946.63
P8	Other	perio	6847	5615.86	5.61586	1219.23
P8	Vascular	perio	2568	5615.86	5.61586	457.277
P9	Epithelial	perio	14964	9202.22	9.20222	1626.13
P9	Fibroblast	perio	7599	9202.22	9.20222	825.779
P9	Immune	perio	26220	9202.22	9.20222	2849.31
P9	Other	perio	12880	9202.22	9.20222	1399.66
P9	Vascular	perio	4907	9202.22	9.20222	533.241
