# Supplementary material for: Distinct spatial organization governs oral mucosal immunity
Source: Nat Immunol. 2026 Feb 9;27(3):624–35. doi: 10.1038/s41590-025-02398-y (PMC12956602; doi:10.1038/s41590-025-02398-y)
Supplement: Supplementary file 14 — Numerical source data. [file 41590_2025_2398_MOESM14_ESM.xlsx]

## Sheet: ExtFig2B
Cell type	CNFN_mean	EHF_mean	AQP3_mean	KRT19_mean	SDC1_mean	KRT5_mean	COL17A1_mean	ODAM_mean	HLA-DRB5_mean	MS4A6A_mean	CD14_mean	CPA3_mean	MS4A2_mean	VCAN_mean	COL16A1_mean	CD34_mean	VWF_mean	MYH11_mean	ACTA2_mean	PRDM1_mean	MZB1_mean	BANK1_mean	TRAC_mean	CD3E_mean	CNFN_frac	EHF_frac	AQP3_frac	KRT19_frac	SDC1_frac	KRT5_frac	COL17A1_frac	ODAM_frac	HLA-DRB5_frac	MS4A6A_frac	CD14_frac	CPA3_frac	MS4A2_frac	VCAN_frac	COL16A1_frac	CD34_frac	VWF_frac	MYH11_frac	ACTA2_frac	PRDM1_frac	MZB1_frac	BANK1_frac	TRAC_frac	CD3E_frac
Keratin	1	0.989801	0.48267	0.879797	0.657146	0.159616	0	0	0	0	0	0	0	0	0	0	0.386139	0.000703059	0	0.955518	0.0112198	0.00629428	0	0	0.609725	0.909023	0.521064	0.896549	0.670601	0.248133	0.0811921	0.0115775	0.0200179	0.00739468	0.0122498	0.00365999	0.00179265	0.0151628	0.00672244	0.00933672	0.302136	0.00171796	0.00522856	0.805273	0.0421273	0.0170302	0.0059755	0.00507918
Spinous	0.181268	1	1	1	1	0.679279	0.211132	0.00139709	0.053373	0.0155779	0.0184478	0.00276662	0.00092435	0.00699946	0.0299872	0.00215281	0.215453	0.000190751	0.011836	0.160996	0	0.0180686	0.00572353	0.00930224	0.117874	0.931253	0.950333	0.976021	0.93522	0.694987	0.273527	0.0127988	0.0553751	0.0162934	0.0226872	0.00571955	0.00255076	0.0203836	0.0247548	0.0116077	0.188756	0.00121358	0.0171362	0.228344	0.0323284	0.0290135	0.0111582	0.0104278
Basal	0.0122889	0.842284	0.643333	0.772726	0.72178	1	1	0.0182254	0.168203	0.0318301	0.0437118	0.0132849	0.00684247	0.0257897	0.515926	0.00554796	0.00776054	0.000633629	0.0241808	0	0.0033776	0.0032787	0.0437573	0.0239287	0.0103157	0.81807	0.675871	0.835924	0.746786	0.938285	0.868902	0.022842	0.127881	0.024933	0.0360852	0.0127453	0.00650211	0.032411	0.300869	0.0143883	0.0373796	0.00165291	0.0289458	0.097213	0.0359358	0.0140597	0.043354	0.0182517
TAE	0.0157884	0.732762	0.380334	0.848778	0.620904	0.942728	0.632912	1	0.0826296	0.0237899	0.105402	0.00957208	0.00482138	0.0316769	0.392354	0.00483502	0	0.000629901	0.00786017	0.343737	0.0309509	0	0.0336286	0.0199578	0.0125989	0.73065	0.433007	0.886782	0.666839	0.899639	0.60479	0.596319	0.0727984	0.0203818	0.0678965	0.0102769	0.00515996	0.0357327	0.230091	0.0135879	0.0310028	0.00163399	0.0129429	0.374785	0.0648865	0.0107069	0.0344427	0.0161249
mAPC	0.0105018	0.120765	0.0866375	0.142349	0.138461	0.167248	0.147041	0.034668	1	1	1	0.0178252	0.0111182	0.354624	0.0885672	0.0372498	0.011252	0.00478418	0.0224751	0.231398	0.206172	0.0739748	0.131065	0.0756406	0.00891617	0.170013	0.13546	0.261953	0.226415	0.245384	0.206208	0.0324569	0.60198	0.50072	0.49337	0.0154328	0.00919401	0.226642	0.0561744	0.0393271	0.0376601	0.00573363	0.0259655	0.274734	0.238362	0.0804981	0.111061	0.0450355
Mast	0.00612407	0.0777394	0.0719333	0.15245	0.103162	0.166596	0.149953	0.0269058	0.124605	0.0517372	0.110848	1	1	0.304737	0.145213	0.0561191	0.0230969	0.00555203	0.0353654	0.0996282	0.187112	0.0232883	0.0957239	0.0524208	0.00588723	0.125124	0.117496	0.267081	0.188806	0.237728	0.202653	0.0267828	0.0927861	0.0332504	0.0665008	0.588972	0.579602	0.192454	0.0833333	0.0527363	0.0444444	0.00638474	0.0361526	0.165091	0.212521	0.0310116	0.0798507	0.0313433
Fibroblast	0.00267856	0.0219534	0.0154932	0.0278478	0.0869592	0.0423771	0.0545051	0.00339978	0.0590114	0.0213974	0.0859838	0.0125038	0.0094913	1	1	0.0735074	0.0225916	0.00794185	0.138376	0.201398	0.119088	0.0122064	0.0395198	0.0171044	0.00386871	0.0751024	0.062926	0.154473	0.179482	0.131517	0.126993	0.0134692	0.0558444	0.018412	0.0563102	0.0119388	0.00813665	0.581257	0.532818	0.0680019	0.0450653	0.00882104	0.12801	0.251105	0.15375	0.0220621	0.0383259	0.0140395
VEC	0.00330802	0.0204851	0.0223761	0.0262563	0	0.0612396	0.109041	0.00486811	0.317948	0.00961141	0.0998796	0.00822701	0.00523319	0.308019	0.0366986	1	1	0.0305556	0.0730798	0.120235	0.0907936	0.00623112	0.0381748	0.0103477	0.00431978	0.0745869	0.0709462	0.154908	0.100072	0.151494	0.177394	0.0144307	0.215272	0.0123557	0.0645326	0.00911114	0.00530069	0.205802	0.027805	0.749528	0.674545	0.0312005	0.0731344	0.190353	0.127424	0.0164868	0.0375953	0.0105825
SMC	0	0	0	0	0.0170939	0	0.0087224	0.000789613	0.0635054	0.0259105	0.0447412	0.0186698	0.0117929	0.338205	0.21157	0.138588	0.0487866	1	1	0.21034	0.159374	0.00656354	0.0469347	0.0182076	0.00211333	0.0527011	0.0460969	0.125347	0.112138	0.0906089	0.0850614	0.0116233	0.057324	0.0203408	0.0340774	0.0155858	0.00924581	0.217409	0.121516	0.118875	0.0623432	0.889975	0.811253	0.254392	0.19152	0.0162462	0.0431911	0.014265
Plasma	0.0075758	0.029499	0.0856705	0.0384915	0.755212	0.0478743	0.0383142	0.00833727	0.149329	0.0632115	0.140548	0.028583	0.0182741	0.277124	0.0548221	0.0488228	0.0124299	0	0.0179317	1	1	0.234502	0.130115	0.049301	0.00691108	0.0834545	0.13765	0.168043	0.758363	0.139756	0.114951	0.0167912	0.112674	0.0405236	0.0845679	0.0223582	0.0137419	0.185987	0.0376849	0.0490897	0.0388385	0.000972968	0.0222479	0.829921	0.951602	0.230473	0.112784	0.0313556
B	0.00595782	0.0400289	0.0378632	0.0529209	0.227865	0.0752846	0.0592134	0.0439495	0.919291	0.150931	0.224373	0.0365881	0.0213944	0.341128	0.0967957	0.0417193	0.0228211	0.0061893	0.0347928	0.335529	0.45486	1	0.478873	0.233303	0.00598911	0.0937387	0.0878403	0.182214	0.312432	0.165426	0.133122	0.0389292	0.576134	0.0874773	0.128494	0.0282214	0.0162432	0.227586	0.0621597	0.0441016	0.046461	0.00707804	0.0382033	0.361525	0.495826	0.87323	0.390835	0.130127
T	0.0073818	0.0840927	0.104157	0.106821	0.208059	0.152397	0.123109	0.0367424	0.324999	0.113941	0.177097	0.0277119	0.0130492	0.324517	0.107832	0.0517529	0.0369735	0.00809906	0.0454749	0.398446	0.36461	0.104871	1	1	0.00681188	0.133856	0.153746	0.22852	0.290452	0.22973	0.184819	0.0339228	0.219503	0.0671234	0.103193	0.0220361	0.0104813	0.213276	0.0674747	0.0510208	0.0552368	0.00899793	0.0473123	0.404634	0.396241	0.108834	0.751005	0.51417

## Sheet: ExtFig2D
niche	Keratin	Spinous	Basal	TAE	mAPC	Mast	Fibroblast	VEC	SMC	Plasma	B	T
Keratin	9.42835	9.59247	5.84064	6.08222	6.06611	4.21951	4.64439	4.45435	2.30259	4.51086	2.30259	5.0626
Spinous	5.78074	10.7786	9.03741	6.22258	7.29641	4.45435	5.33754	5.65948	0.693147	3.09104	1.94591	6.65415
Epi-CT	4.96981	10.079	11.3406	8.17892	8.78737	7.56216	9.3062	8.74066	4.85203	5.73657	4.91998	8.49658
TAE	5.10595	7.26822	8.45681	9.74267	7.49554	5.9135	7.64922	7.04316	3.46574	5.77455	5.46806	7.27031
Im-Str	3.46574	4.31749	5.89715	5.77144	8.76312	7.63723	9.66852	9.43356	7.48043	10.2213	7.14677	9.01554
FibCT	4.86753	6.79459	7.71468	7.1869	9.54409	8.6898	11.0661	10.1703	8.50633	9.07601	7.58731	9.51067
Plasma	5.09375	4.70048	4.66344	3.95124	8.44118	6.9594	9.05345	8.46737	6.14633	10.9602	7.39018	8.94885
T-B-APC	0.693147	2.56495	4.55388	3.49651	8.37839	6.31173	8.15133	7.53743	5.39816	8.55545	8.66112	9.58473

## Sheet: ExtFig2E
ConditionID	Spinous	Keratin	TAE	FibCT	Epi-CT	T-B-APC	Im-Str	Plasma
healthy	0.101211	0.0446508	0.0263784	0.476957	0.299076	0.0231663	0.0265804	0.00197977
perio	0.0674698	0.0403019	0.0612791	0.188525	0.140127	0.0768515	0.204848	0.220598
