# Supplementary material for: Distinct spatial organization governs oral mucosal immunity
Source: Nat Immunol. 2026 Feb 9;27(3):624–35. doi: 10.1038/s41590-025-02398-y (PMC12956602; doi:10.1038/s41590-025-02398-y)
Supplement: Supplementary file 15 — Numerical source data. [file 41590_2025_2398_MOESM15_ESM.xlsx]

## Sheet: ExtFig3B
SubjectID	Cell type	ConditionID	total_cells	Region_Area	Region_Area_mm2	cells_per_mm2
H10	APC	Healthy	3428	3.01476e+06	3.01476	1137.07
H10	B	Healthy	3	3.01476e+06	3.01476	0.995104
H10	B-PB	Healthy	2977	3.01476e+06	3.01476	987.475
H10	Fibroblast	Healthy	1290	3.01476e+06	3.01476	427.895
H10	Keratin	Healthy	100	3.01476e+06	3.01476	33.1701
H10	Lymph.mix	Healthy	594	3.01476e+06	3.01476	197.031
H10	Mast	Healthy	682	3.01476e+06	3.01476	226.22
H10	Neutrophil	Healthy	2333	3.01476e+06	3.01476	773.859
H10	Other	Healthy	1145	3.01476e+06	3.01476	379.798
H10	Plasma	Healthy	99	3.01476e+06	3.01476	32.8384
H10	SMC	Healthy	1850	3.01476e+06	3.01476	613.647
H10	Spinous	Healthy	1406	3.01476e+06	3.01476	466.372
H10	T	Healthy	1377	3.01476e+06	3.01476	456.753
H10	TAE	Healthy	109	3.01476e+06	3.01476	36.1554
H10	VEC	Healthy	795	3.01476e+06	3.01476	263.702
H11	APC	Healthy	1731	1.90211e+06	1.90211	910.04
H11	B	Healthy	5	1.90211e+06	1.90211	2.62866
H11	B-PB	Healthy	2346	1.90211e+06	1.90211	1233.36
H11	Fibroblast	Healthy	710	1.90211e+06	1.90211	373.269
H11	Keratin	Healthy	61	1.90211e+06	1.90211	32.0696
H11	Lymph.mix	Healthy	757	1.90211e+06	1.90211	397.978
H11	Mast	Healthy	574	1.90211e+06	1.90211	301.77
H11	Neutrophil	Healthy	233	1.90211e+06	1.90211	122.495
H11	Other	Healthy	1050	1.90211e+06	1.90211	552.018
H11	Plasma	Healthy	31	1.90211e+06	1.90211	16.2977
H11	SMC	Healthy	553	1.90211e+06	1.90211	290.729
H11	Spinous	Healthy	1934	1.90211e+06	1.90211	1016.76
H11	T	Healthy	3617	1.90211e+06	1.90211	1901.57
H11	TAE	Healthy	15	1.90211e+06	1.90211	7.88597
H11	VEC	Healthy	547	1.90211e+06	1.90211	287.575
H2	APC	Healthy	3662	1.63279e+06	1.63279	2242.78
H2	B	Healthy	204	1.63279e+06	1.63279	124.939
H2	B-PB	Healthy	937	1.63279e+06	1.63279	573.863
H2	Fibroblast	Healthy	1064	1.63279e+06	1.63279	651.644
H2	Keratin	Healthy	233	1.63279e+06	1.63279	142.7
H2	Lymph.mix	Healthy	1456	1.08415e+06	1.08415	1342.99
H2	Mast	Healthy	210	1.63279e+06	1.63279	128.614
H2	Neutrophil	Healthy	157	1.63279e+06	1.63279	96.1542
H2	Other	Healthy	868	1.63279e+06	1.63279	531.604
H2	Plasma	Healthy	192	1.63279e+06	1.63279	117.59
H2	SMC	Healthy	179	1.63279e+06	1.63279	109.628
H2	Spinous	Healthy	1061	1.63279e+06	1.63279	649.806
H2	T	Healthy	345	1.08415e+06	1.08415	318.221
H2	TAE	Healthy	314	1.08415e+06	1.08415	289.627
H2	VEC	Healthy	493	1.63279e+06	1.63279	301.936
H3	APC	Healthy	988	1.76391e+06	1.76391	560.121
H3	B	Healthy	33	1.76391e+06	1.76391	18.7085
H3	B-PB	Healthy	2712	1.76391e+06	1.76391	1537.5
H3	Fibroblast	Healthy	2184	1.76391e+06	1.76391	1238.16
H3	Keratin	Healthy	195	1.76391e+06	1.76391	110.55
H3	Lymph.mix	Healthy	1584	1.76391e+06	1.76391	898.007
H3	Mast	Healthy	183	1.76391e+06	1.76391	103.747
H3	Neutrophil	Healthy	335	1.76391e+06	1.76391	189.92
H3	Other	Healthy	819	1.76391e+06	1.76391	464.311
H3	Plasma	Healthy	2	1.76391e+06	1.76391	1.13385
H3	SMC	Healthy	441	1.76391e+06	1.76391	250.013
H3	Spinous	Healthy	996	1.76391e+06	1.76391	564.656
H3	T	Healthy	2	1.76391e+06	1.76391	1.13385
H3	TAE	Healthy	751	1.76391e+06	1.76391	425.76
H3	VEC	Healthy	353	1.76391e+06	1.76391	200.124
H4	APC	Healthy	905	2.29225e+06	2.29225	394.808
H4	B	Healthy	3	2.29225e+06	2.29225	1.30876
H4	B-PB	Healthy	2114	2.29225e+06	2.29225	922.237
H4	Fibroblast	Healthy	1312	2.29225e+06	2.29225	572.363
H4	Keratin	Healthy	172	2.29225e+06	2.29225	75.0353
H4	Lymph.mix	Healthy	524	2.29225e+06	2.29225	228.596
H4	Mast	Healthy	525	2.29225e+06	2.29225	229.032
H4	Neutrophil	Healthy	1167	2.29225e+06	2.29225	509.106
H4	Other	Healthy	1713	2.29225e+06	2.29225	747.3
H4	Plasma	Healthy	59	2.29225e+06	2.29225	25.7389
H4	SMC	Healthy	1352	2.29225e+06	2.29225	589.813
H4	Spinous	Healthy	1480	2.29225e+06	2.29225	645.653
H4	T	Healthy	141	2.29225e+06	2.29225	61.5115
H4	TAE	Healthy	129	2.29225e+06	2.29225	56.2765
H4	VEC	Healthy	191	2.29225e+06	2.29225	83.3241
H5	APC	Healthy	2789	2.24691e+06	2.24691	1241.26
H5	B	Healthy	10	2.24691e+06	2.24691	4.45056
H5	B-PB	Healthy	1825	2.24691e+06	2.24691	812.227
H5	Fibroblast	Healthy	1789	2.24691e+06	2.24691	796.205
H5	Keratin	Healthy	129	2.24691e+06	2.24691	57.4122
H5	Lymph.mix	Healthy	270	2.24691e+06	2.24691	120.165
H5	Mast	Healthy	454	2.24691e+06	2.24691	202.055
H5	Neutrophil	Healthy	837	2.24691e+06	2.24691	372.512
H5	Other	Healthy	984	2.24691e+06	2.24691	437.935
H5	Plasma	Healthy	14	2.24691e+06	2.24691	6.23078
H5	SMC	Healthy	554	2.24691e+06	2.24691	246.561
H5	Spinous	Healthy	1603	2.24691e+06	2.24691	713.424
H5	T	Healthy	280	2.24691e+06	2.24691	124.616
H5	TAE	Healthy	409	2.24691e+06	2.24691	182.028
H5	VEC	Healthy	386	2.24691e+06	2.24691	171.792
H6	APC	Healthy	1885	1.46969e+06	1.46969	1282.58
H6	B	Healthy	309	1.46969e+06	1.46969	210.248
H6	B-PB	Healthy	1338	1.46969e+06	1.46969	910.396
H6	Fibroblast	Healthy	694	1.46969e+06	1.46969	472.209
H6	Keratin	Healthy	82	1.46969e+06	1.46969	55.7941
H6	Lymph.mix	Healthy	1080	1.46969e+06	1.46969	734.849
H6	Mast	Healthy	359	1.46969e+06	1.46969	244.269
H6	Neutrophil	Healthy	305	1.46969e+06	1.46969	207.527
H6	Other	Healthy	1157	1.46969e+06	1.46969	787.241
H6	Plasma	Healthy	338	1.46969e+06	1.46969	229.981
H6	SMC	Healthy	1001	1.46969e+06	1.46969	681.096
H6	Spinous	Healthy	1474	1.46969e+06	1.46969	1002.93
H6	T	Healthy	895	1.46969e+06	1.46969	608.972
H6	TAE	Healthy	19	1.46969e+06	1.46969	12.9279
H6	VEC	Healthy	132	1.46969e+06	1.46969	89.8149
H7	APC	Healthy	980	2.48118e+06	2.48118	394.974
H7	B	Healthy	28	2.48118e+06	2.48118	11.285
H7	B-PB	Healthy	2199	2.48118e+06	2.48118	886.272
H7	Fibroblast	Healthy	1111	2.48118e+06	2.48118	447.771
H7	Keratin	Healthy	125	2.48118e+06	2.48118	50.3793
H7	Lymph.mix	Healthy	552	2.48118e+06	2.48118	222.475
H7	Mast	Healthy	830	2.48118e+06	2.48118	334.518
H7	Neutrophil	Healthy	510	2.48118e+06	2.48118	205.547
H7	Other	Healthy	1610	2.48118e+06	2.48118	648.885
H7	Plasma	Healthy	19	2.48118e+06	2.48118	7.65765
H7	SMC	Healthy	1382	2.48118e+06	2.48118	556.993
H7	Spinous	Healthy	2226	2.48118e+06	2.48118	897.154
H7	T	Healthy	692	2.48118e+06	2.48118	278.9
H7	TAE	Healthy	22	2.48118e+06	2.48118	8.86675
H7	VEC	Healthy	458	2.48118e+06	2.48118	184.59
P1	APC	Periodontitis	1392	2.3614e+06	2.3614	589.482
P1	B-PB	Periodontitis	1086	2.3614e+06	2.3614	459.897
P1	Fibroblast	Periodontitis	409	2.3614e+06	2.3614	173.203
P1	Keratin	Periodontitis	133	2.3614e+06	2.3614	56.3226
P1	Lymph.mix	Periodontitis	1602	2.3614e+06	2.3614	678.412
P1	Mast	Periodontitis	297	2.3614e+06	2.3614	125.773
P1	Neutrophil	Periodontitis	8975	2.3614e+06	2.3614	3800.72
P1	Other	Periodontitis	802	2.3614e+06	2.3614	339.629
P1	Plasma	Periodontitis	994	2.3614e+06	2.3614	420.937
P1	SMC	Periodontitis	743	2.3614e+06	2.3614	314.644
P1	Spinous	Periodontitis	1449	2.3614e+06	2.3614	613.62
P1	T	Periodontitis	2361	2.3614e+06	2.3614	999.832
P1	TAE	Periodontitis	237	2.3614e+06	2.3614	100.364
P1	VEC	Periodontitis	337	2.3614e+06	2.3614	142.712
P2	APC	Periodontitis	2709	2.00694e+06	2.00694	1349.82
P2	B	Periodontitis	85	1.28029e+06	1.28029	66.3912
P2	B-PB	Periodontitis	2834	1.28029e+06	1.28029	2213.56
P2	Fibroblast	Periodontitis	483	2.00694e+06	2.00694	240.665
P2	Keratin	Periodontitis	83	1.28029e+06	1.28029	64.829
P2	Lymph.mix	Periodontitis	3467	2.00694e+06	2.00694	1727.51
P2	Mast	Periodontitis	398	2.00694e+06	2.00694	198.312
P2	Neutrophil	Periodontitis	444	2.00694e+06	2.00694	221.232
P2	Other	Periodontitis	1985	2.00694e+06	2.00694	989.068
P2	Plasma	Periodontitis	1289	2.00694e+06	2.00694	642.271
P2	SMC	Periodontitis	639	2.00694e+06	2.00694	318.395
P2	Spinous	Periodontitis	1137	1.28029e+06	1.28029	888.08
P2	T	Periodontitis	509	2.00694e+06	2.00694	253.62
P2	TAE	Periodontitis	320	1.28029e+06	1.28029	249.943
P2	VEC	Periodontitis	496	2.00694e+06	2.00694	247.142
P3	APC	Periodontitis	3624	3.21425e+06	3.21425	1127.48
P3	B	Periodontitis	1007	3.21425e+06	3.21425	313.292
P3	B-PB	Periodontitis	2673	3.21425e+06	3.21425	831.609
P3	Fibroblast	Periodontitis	191	3.21425e+06	3.21425	59.4229
P3	Keratin	Periodontitis	153	3.21425e+06	3.21425	47.6005
P3	Lymph.mix	Periodontitis	7123	3.21425e+06	3.21425	2216.07
P3	Mast	Periodontitis	574	3.21425e+06	3.21425	178.58
P3	Neutrophil	Periodontitis	148	3.21425e+06	3.21425	46.045
P3	Other	Periodontitis	3056	3.21425e+06	3.21425	950.766
P3	Plasma	Periodontitis	849	3.21425e+06	3.21425	264.136
P3	SMC	Periodontitis	2494	3.21425e+06	3.21425	775.92
P3	Spinous	Periodontitis	3200	3.21425e+06	3.21425	995.567
P3	T	Periodontitis	2516	3.21425e+06	3.21425	782.764
P3	TAE	Periodontitis	428	3.21425e+06	3.21425	133.157
P3	VEC	Periodontitis	515	3.21425e+06	3.21425	160.224
P5	APC	Periodontitis	5730	3.7759e+06	3.7759	1517.52
P5	B	Periodontitis	17	3.7759e+06	3.7759	4.50224
P5	B-PB	Periodontitis	1899	3.7759e+06	3.7759	502.926
P5	Fibroblast	Periodontitis	1063	3.7759e+06	3.7759	281.522
P5	Keratin	Periodontitis	180	3.7759e+06	3.7759	47.6707
P5	Lymph.mix	Periodontitis	3484	3.7759e+06	3.7759	922.694
P5	Mast	Periodontitis	750	3.7759e+06	3.7759	198.628
P5	Neutrophil	Periodontitis	993	3.7759e+06	3.7759	262.984
P5	Other	Periodontitis	2888	3.7759e+06	3.7759	764.851
P5	Plasma	Periodontitis	4792	3.7759e+06	3.7759	1269.1
P5	SMC	Periodontitis	789	3.7759e+06	3.7759	208.957
P5	Spinous	Periodontitis	2047	3.7759e+06	3.7759	542.122
P5	T	Periodontitis	720	3.7759e+06	3.7759	190.683
P5	TAE	Periodontitis	85	3.7759e+06	3.7759	22.5112
P5	VEC	Periodontitis	733	3.7759e+06	3.7759	194.126
P6	APC	Periodontitis	3586	1.66526e+06	1.66526	2153.41
P6	B	Periodontitis	6	1.66526e+06	1.66526	3.60304
P6	B-PB	Periodontitis	1684	1.66526e+06	1.66526	1011.25
P6	Fibroblast	Periodontitis	224	1.66526e+06	1.66526	134.513
P6	Keratin	Periodontitis	261	1.66526e+06	1.66526	156.732
P6	Lymph.mix	Periodontitis	552	1.66526e+06	1.66526	331.479
P6	Mast	Periodontitis	200	1.66526e+06	1.66526	120.101
P6	Neutrophil	Periodontitis	1978	1.66526e+06	1.66526	1187.8
P6	Other	Periodontitis	1664	1.66526e+06	1.66526	999.242
P6	Plasma	Periodontitis	416	1.66526e+06	1.66526	249.81
P6	SMC	Periodontitis	292	1.66526e+06	1.66526	175.348
P6	Spinous	Periodontitis	915	1.66526e+06	1.66526	549.463
P6	T	Periodontitis	314	1.66526e+06	1.66526	188.559
P6	TAE	Periodontitis	755	1.66526e+06	1.66526	453.382
P6	VEC	Periodontitis	435	1.66526e+06	1.66526	261.22
P7	APC	Periodontitis	4519	4.39235e+06	4.39235	1028.83
P7	B	Periodontitis	63	4.39235e+06	4.39235	14.3431
P7	B-PB	Periodontitis	2127	4.39235e+06	4.39235	484.251
P7	Fibroblast	Periodontitis	984	4.39235e+06	4.39235	224.026
P7	Keratin	Periodontitis	176	4.39235e+06	4.39235	40.0696
P7	Lymph.mix	Periodontitis	6453	4.39235e+06	4.39235	1469.14
P7	Mast	Periodontitis	1260	4.39235e+06	4.39235	286.862
P7	Neutrophil	Periodontitis	2598	4.39235e+06	4.39235	591.483
P7	Other	Periodontitis	1906	4.39235e+06	4.39235	433.936
P7	Plasma	Periodontitis	7177	4.39235e+06	4.39235	1633.98
P7	SMC	Periodontitis	3226	4.39235e+06	4.39235	734.458
P7	Spinous	Periodontitis	1945	4.39235e+06	4.39235	442.815
P7	T	Periodontitis	1431	4.39235e+06	4.39235	325.794
P7	TAE	Periodontitis	25	4.39235e+06	4.39235	5.69171
P7	VEC	Periodontitis	1121	4.39235e+06	4.39235	255.216
P8	APC	Periodontitis	11445	5.8484e+06	5.8484	1956.95
P8	B	Periodontitis	983	5.8484e+06	5.8484	168.08
P8	B-PB	Periodontitis	4194	5.8484e+06	5.8484	717.119
P8	Fibroblast	Periodontitis	1015	5.8484e+06	5.8484	173.552
P8	Keratin	Periodontitis	306	5.8484e+06	5.8484	52.322
P8	Lymph.mix	Periodontitis	2519	5.8484e+06	5.8484	430.716
P8	Mast	Periodontitis	1421	5.8484e+06	5.8484	242.972
P8	Neutrophil	Periodontitis	8371	5.8484e+06	5.8484	1431.33
P8	Other	Periodontitis	8860	5.8484e+06	5.8484	1514.94
P8	Plasma	Periodontitis	4796	5.8484e+06	5.8484	820.054
P8	SMC	Periodontitis	2508	5.8484e+06	5.8484	428.835
P8	Spinous	Periodontitis	1370	5.8484e+06	5.8484	234.252
P8	T	Periodontitis	1887	5.8484e+06	5.8484	322.652
P8	TAE	Periodontitis	175	5.8484e+06	5.8484	29.9227
P8	VEC	Periodontitis	669	5.8484e+06	5.8484	114.39
P9	APC	Periodontitis	5833	5.92532e+06	5.92532	984.419
P9	B	Periodontitis	848	5.92532e+06	5.92532	143.115
P9	B-PB	Periodontitis	2155	5.92532e+06	5.92532	363.693
P9	Fibroblast	Periodontitis	1157	5.92532e+06	5.92532	195.264
P9	Keratin	Periodontitis	460	4.18439e+06	4.18439	109.933
P9	Lymph.mix	Periodontitis	6043	5.92532e+06	5.92532	1019.86
P9	Mast	Periodontitis	875	5.92532e+06	5.92532	147.671
P9	Neutrophil	Periodontitis	13374	5.92532e+06	5.92532	2257.09
P9	Other	Periodontitis	3591	5.92532e+06	5.92532	606.043
P9	Plasma	Periodontitis	3915	5.92532e+06	5.92532	660.724
P9	SMC	Periodontitis	2711	5.92532e+06	5.92532	457.528
P9	Spinous	Periodontitis	2452	5.92532e+06	5.92532	413.817
P9	T	Periodontitis	3479	5.92532e+06	5.92532	587.141
P9	TAE	Periodontitis	2065	5.92532e+06	5.92532	348.504
P9	VEC	Periodontitis	1041	5.92532e+06	5.92532	175.687

## Sheet: ExtFig3D
SubjectID	Cell type	ConditionID	total_cells	Region_Area	Region_Area_mm2	cells_per_mm2
H1	B	healthy	61	3515.73	3.51573	17.3506
H1	Basal	healthy	4367	3515.73	3.51573	1242.13
H1	Fibroblast	healthy	3688	3515.73	3.51573	1049
H1	Keratin	healthy	269	3515.73	3.51573	76.5133
H1	Mast	healthy	281	3515.73	3.51573	79.9266
H1	Mel	healthy	29	3515.73	3.51573	8.24865
H1	NK	healthy	30	3515.73	3.51573	8.53309
H1	Neur	healthy	68	3515.73	3.51573	19.3417
H1	Other	healthy	2296	3515.73	3.51573	653.066
H1	Plasma	healthy	169	3515.73	3.51573	48.0697
H1	SMC	healthy	235	3515.73	3.51573	66.8425
H1	Spinous	healthy	3094	3515.73	3.51573	880.046
H1	T	healthy	449	3515.73	3.51573	127.712
H1	TAE	healthy	141	3515.73	3.51573	40.1055
H1	VEC	healthy	1089	3515.73	3.51573	309.751
H1	mAPC	healthy	551	3515.73	3.51573	156.724
H2	B	healthy	578	3994.95	3.99495	144.683
H2	Basal	healthy	2978	3994.95	3.99495	745.442
H2	Fibroblast	healthy	4614	3994.95	3.99495	1154.96
H2	Keratin	healthy	174	3994.95	3.99495	43.555
H2	Mast	healthy	383	3994.95	3.99495	95.8711
H2	Mel	healthy	22	3200.51	3.20051	6.8739
H2	NK	healthy	55	3994.95	3.99495	13.7674
H2	Neur	healthy	54	3994.95	3.99495	13.5171
H2	Other	healthy	3498	3994.95	3.99495	875.606
H2	Plasma	healthy	650	3994.95	3.99495	162.706
H2	SMC	healthy	220	3994.95	3.99495	55.0696
H2	Spinous	healthy	2419	3994.95	3.99495	605.515
H2	T	healthy	991	3994.95	3.99495	248.063
H2	TAE	healthy	644	3994.95	3.99495	161.204
H2	VEC	healthy	1766	3994.95	3.99495	442.059
H2	mAPC	healthy	1266	3994.95	3.99495	316.9
H4	B	healthy	447	7289.9	7.2899	61.3177
H4	Basal	healthy	7092	7289.9	7.2899	972.852
H4	Fibroblast	healthy	6013	7289.9	7.2899	824.839
H4	Keratin	healthy	867	7289.9	7.2899	118.932
H4	Mast	healthy	611	7289.9	7.2899	83.8145
H4	Mel	healthy	107	7289.9	7.2899	14.6778
H4	NK	healthy	115	7289.9	7.2899	15.7752
H4	Neur	healthy	168	7289.9	7.2899	23.0456
H4	Other	healthy	7105	7289.9	7.2899	974.636
H4	Plasma	healthy	676	7289.9	7.2899	92.731
H4	SMC	healthy	361	7289.9	7.2899	49.5205
H4	Spinous	healthy	6599	7289.9	7.2899	905.225
H4	T	healthy	2065	7289.9	7.2899	283.268
H4	TAE	healthy	519	7289.9	7.2899	71.1944
H4	VEC	healthy	2995	7289.9	7.2899	410.842
H4	mAPC	healthy	2381	7289.9	7.2899	326.616
H5	B	healthy	266	3486.72	3.48672	76.2895
H5	Basal	healthy	4208	3486.72	3.48672	1206.87
H5	Fibroblast	healthy	3958	3486.72	3.48672	1135.17
H5	Keratin	healthy	69	3486.72	3.48672	19.7894
H5	Mast	healthy	440	3486.72	3.48672	126.193
H5	Mel	healthy	24	3486.72	3.48672	6.88327
H5	NK	healthy	76	3486.72	3.48672	21.797
H5	Neur	healthy	295	3486.72	3.48672	84.6068
H5	Other	healthy	4367	3486.72	3.48672	1252.47
H5	Plasma	healthy	951	3486.72	3.48672	272.749
H5	SMC	healthy	337	3486.72	3.48672	96.6525
H5	Spinous	healthy	3267	3486.72	3.48672	936.985
H5	T	healthy	1291	3486.72	3.48672	370.262
H5	TAE	healthy	268	3486.72	3.48672	76.8631
H5	VEC	healthy	1876	3486.72	3.48672	538.042
H5	mAPC	healthy	1409	3486.72	3.48672	404.105
H6	B	healthy	186	2616.85	2.61685	71.0778
H6	Basal	healthy	4120	2616.85	2.61685	1574.41
H6	Fibroblast	healthy	2914	2616.85	2.61685	1113.55
H6	Keratin	healthy	235	2616.85	2.61685	89.8026
H6	Mast	healthy	240	2616.85	2.61685	91.7133
H6	Mel	healthy	91	2616.85	2.61685	34.7746
H6	NK	healthy	50	2616.85	2.61685	19.1069
H6	Neur	healthy	197	2616.85	2.61685	75.2813
H6	Other	healthy	2365	2616.85	2.61685	903.758
H6	Plasma	healthy	620	2616.85	2.61685	236.926
H6	SMC	healthy	170	2616.85	2.61685	64.9636
H6	Spinous	healthy	3130	2616.85	2.61685	1196.09
H6	T	healthy	987	2616.85	2.61685	377.171
H6	TAE	healthy	529	2616.85	2.61685	202.151
H6	VEC	healthy	1462	2616.85	2.61685	558.687
H6	mAPC	healthy	1081	2616.85	2.61685	413.092
H7	B	healthy	175	2804.33	2.80433	62.4035
H7	Basal	healthy	2528	2804.33	2.80433	901.464
H7	Fibroblast	healthy	2927	2804.33	2.80433	1043.74
H7	Keratin	healthy	326	2804.33	2.80433	116.249
H7	Mast	healthy	307	2804.33	2.80433	109.474
H7	Mel	healthy	9	2804.33	2.80433	3.20932
H7	NK	healthy	70	2804.33	2.80433	24.9614
H7	Neur	healthy	40	2804.33	2.80433	14.2637
H7	Other	healthy	2409	2804.33	2.80433	859.029
H7	Plasma	healthy	651	2804.33	2.80433	232.141
H7	SMC	healthy	113	2804.33	2.80433	40.2949
H7	Spinous	healthy	2297	2804.33	2.80433	819.091
H7	T	healthy	1308	2804.33	2.80433	466.422
H7	TAE	healthy	75	2804.33	2.80433	26.7444
H7	VEC	healthy	1552	2804.33	2.80433	553.43
H7	mAPC	healthy	1213	2804.33	2.80433	432.546
H8	B	healthy	149	6185.92	6.18592	24.0869
H8	Basal	healthy	3736	6185.92	6.18592	603.952
H8	Fibroblast	healthy	5151	6185.92	6.18592	832.697
H8	Keratin	healthy	314	6185.92	6.18592	50.7604
H8	Mast	healthy	588	6185.92	6.18592	95.0545
H8	Mel	healthy	73	6185.92	6.18592	11.801
H8	NK	healthy	91	6185.92	6.18592	14.7108
H8	Neur	healthy	269	6185.92	6.18592	43.4858
H8	Other	healthy	5343	6185.92	6.18592	863.735
H8	Plasma	healthy	1218	6185.92	6.18592	196.899
H8	SMC	healthy	525	6185.92	6.18592	84.8701
H8	Spinous	healthy	3670	6185.92	6.18592	593.283
H8	T	healthy	1899	6185.92	6.18592	306.987
H8	TAE	healthy	390	6185.92	6.18592	63.0464
H8	VEC	healthy	2141	6185.92	6.18592	346.108
H8	mAPC	healthy	1991	6185.92	6.18592	321.86
H9	B	healthy	75	8296.51	8.29651	9.03994
H9	Basal	healthy	8687	8296.51	8.29651	1047.07
H9	Fibroblast	healthy	6366	8296.51	8.29651	767.31
H9	Keratin	healthy	645	8296.51	8.29651	77.7435
H9	Mast	healthy	730	8296.51	8.29651	87.9888
H9	NK	healthy	55	8296.51	8.29651	6.62929
H9	Neur	healthy	314	8296.51	8.29651	37.8472
H9	Other	healthy	6275	8296.51	8.29651	756.342
H9	Plasma	healthy	917	8296.51	8.29651	110.528
H9	SMC	healthy	335	8296.51	8.29651	40.3784
H9	Spinous	healthy	6570	8296.51	8.29651	791.899
H9	T	healthy	1248	8296.51	8.29651	150.425
H9	TAE	healthy	1231	8296.51	8.29651	148.376
H9	VEC	healthy	2572	8296.51	8.29651	310.01
H9	mAPC	healthy	1706	8296.51	8.29651	205.629
P1	B	perio	244	11677.4	11.6774	20.895
P1	Basal	perio	7727	11677.4	11.6774	661.703
P1	Fibroblast	perio	10198	11677.4	11.6774	873.307
P1	Keratin	perio	1468	11677.4	11.6774	125.712
P1	Mast	perio	1314	11677.4	11.6774	112.525
P1	Mel	perio	16	11677.4	11.6774	1.37016
P1	NK	perio	71	11677.4	11.6774	6.08009
P1	Neur	perio	95	11677.4	11.6774	8.13534
P1	Other	perio	12779	11677.4	11.6774	1094.33
P1	Plasma	perio	13824	11677.4	11.6774	1183.82
P1	SMC	perio	1154	11677.4	11.6774	98.8229
P1	Spinous	perio	6507	11677.4	11.6774	557.228
P1	T	perio	3778	11677.4	11.6774	323.53
P1	TAE	perio	1090	11677.4	11.6774	93.3423
P1	VEC	perio	6097	11677.4	11.6774	522.117
P1	mAPC	perio	2410	11677.4	11.6774	206.381
P10	B	perio	672	2346.38	2.34638	286.399
P10	Basal	perio	2476	2346.38	2.34638	1055.24
P10	Fibroblast	perio	1379	2346.38	2.34638	587.715
P10	Keratin	perio	501	2346.38	2.34638	213.521
P10	Mast	perio	228	2346.38	2.34638	97.1712
P10	Mel	perio	56	2346.38	2.34638	23.8666
P10	NK	perio	22	2346.38	2.34638	9.37616
P10	Neur	perio	16	2346.38	2.34638	6.81903
P10	Other	perio	1914	2346.38	2.34638	815.726
P10	Plasma	perio	1404	2346.38	2.34638	598.37
P10	SMC	perio	106	2346.38	2.34638	45.1761
P10	Spinous	perio	2668	2346.38	2.34638	1137.07
P10	T	perio	1627	2346.38	2.34638	693.41
P10	TAE	perio	730	2346.38	2.34638	311.118
P10	VEC	perio	733	2346.38	2.34638	312.397
P10	mAPC	perio	882	2346.38	2.34638	375.899
P11	B	perio	630	1600.4	1.6004	393.65
P11	Basal	perio	801	1600.4	1.6004	500.498
P11	Fibroblast	perio	1800	1600.4	1.6004	1124.72
P11	Keratin	perio	98	1600.4	1.6004	61.2345
P11	Mast	perio	235	1600.4	1.6004	146.838
P11	Mel	perio	13	1600.4	1.6004	8.12295
P11	NK	perio	63	1600.4	1.6004	39.365
P11	Neur	perio	13	1600.4	1.6004	8.12295
P11	Other	perio	1822	1600.4	1.6004	1138.46
P11	Plasma	perio	558	1600.4	1.6004	348.662
P11	SMC	perio	121	1600.4	1.6004	75.6059
P11	Spinous	perio	821	1600.4	1.6004	512.995
P11	T	perio	1816	1600.4	1.6004	1134.71
P11	TAE	perio	386	1600.4	1.6004	241.189
P11	VEC	perio	723	1600.4	1.6004	451.761
P11	mAPC	perio	1176	1600.4	1.6004	734.814
P14	B	perio	3113	10094.6	10.0946	308.382
P14	Basal	perio	5280	10094.6	10.0946	523.051
P14	Fibroblast	perio	9812	10094.6	10.0946	972.003
P14	Keratin	perio	1204	10094.6	10.0946	119.271
P14	Mast	perio	1314	10094.6	10.0946	130.168
P14	Mel	perio	10	10094.6	10.0946	0.990627
P14	NK	perio	233	10094.6	10.0946	23.0816
P14	Neur	perio	366	10094.6	10.0946	36.2569
P14	Other	perio	15351	10094.6	10.0946	1520.71
P14	Plasma	perio	20923	10094.6	10.0946	2072.69
P14	SMC	perio	641	10094.6	10.0946	63.4992
P14	Spinous	perio	5111	10094.6	10.0946	506.309
P14	T	perio	9861	10094.6	10.0946	976.857
P14	TAE	perio	2449	10094.6	10.0946	242.604
P14	VEC	perio	5647	10094.6	10.0946	559.407
P14	mAPC	perio	4836	10094.6	10.0946	479.067
P2	B	perio	416	6775.41	6.77541	61.3985
P2	Basal	perio	3518	6775.41	6.77541	519.23
P2	Fibroblast	perio	4614	6775.41	6.77541	680.992
P2	Keratin	perio	812	6775.41	6.77541	119.845
P2	Mast	perio	528	6775.41	6.77541	77.9288
P2	Mel	perio	50	6775.41	6.77541	7.37962
P2	NK	perio	148	6775.41	6.77541	21.8437
P2	Neur	perio	47	6775.41	6.77541	6.93685
P2	Other	perio	9862	6775.41	6.77541	1455.56
P2	Plasma	perio	9173	6775.41	6.77541	1353.87
P2	SMC	perio	256	6775.41	6.77541	37.7837
P2	Spinous	perio	3792	6775.41	6.77541	559.671
P2	T	perio	3187	6775.41	6.77541	470.377
P2	TAE	perio	5201	6775.41	6.77541	767.628
P2	VEC	perio	2906	6775.41	6.77541	428.904
P2	mAPC	perio	2545	6775.41	6.77541	375.623
P3	B	perio	115	3247.88	3.24788	35.4077
P3	Basal	perio	1925	3247.88	3.24788	592.694
P3	Fibroblast	perio	3065	3247.88	3.24788	943.692
P3	Keratin	perio	155	3247.88	3.24788	47.7234
P3	Mast	perio	345	3247.88	3.24788	106.223
P3	Mel	perio	22	3247.88	3.24788	6.77364
P3	NK	perio	42	3247.88	3.24788	12.9315
P3	Neur	perio	60	3247.88	3.24788	18.4736
P3	Other	perio	3138	3247.88	3.24788	966.168
P3	Plasma	perio	3102	3247.88	3.24788	955.084
P3	SMC	perio	254	3247.88	3.24788	78.2048
P3	Spinous	perio	1368	3247.88	3.24788	421.198
P3	T	perio	1544	3247.88	3.24788	475.387
P3	TAE	perio	16	3247.88	3.24788	4.92629
P3	VEC	perio	1383	3247.88	3.24788	425.816
P3	mAPC	perio	1170	3247.88	3.24788	360.235
P4	B	perio	236	5542.48	5.54248	42.5802
P4	Basal	perio	6059	5542.48	5.54248	1093.19
P4	Fibroblast	perio	3877	5542.48	5.54248	699.506
P4	Keratin	perio	906	5542.48	5.54248	163.465
P4	Mast	perio	608	5542.48	5.54248	109.698
P4	Mel	perio	47	5542.48	5.54248	8.47996
P4	NK	perio	74	5542.48	5.54248	13.3514
P4	Neur	perio	47	5542.48	5.54248	8.47996
P4	Other	perio	5587	5542.48	5.54248	1008.03
P4	Plasma	perio	1653	5542.48	5.54248	298.242
P4	SMC	perio	260	5542.48	5.54248	46.9104
P4	Spinous	perio	5934	5542.48	5.54248	1070.64
P4	T	perio	1211	5542.48	5.54248	218.494
P4	TAE	perio	912	5542.48	5.54248	164.547
P4	VEC	perio	1761	5542.48	5.54248	317.728
P4	mAPC	perio	1442	5542.48	5.54248	260.172
P6	B	perio	600	7808.98	7.80898	76.8346
P6	Basal	perio	3670	7808.98	7.80898	469.972
P6	Fibroblast	perio	4448	7808.98	7.80898	569.601
P6	Keratin	perio	822	7808.98	7.80898	105.263
P6	Mast	perio	655	7808.98	7.80898	83.8778
P6	NK	perio	139	7808.98	7.80898	17.8
P6	Neur	perio	36	7808.98	7.80898	4.61008
P6	Other	perio	16563	7808.98	7.80898	2121.02
P6	Plasma	perio	12982	7808.98	7.80898	1662.45
P6	SMC	perio	501	7808.98	7.80898	64.1569
P6	Spinous	perio	3748	7808.98	7.80898	479.96
P6	T	perio	3110	7808.98	7.80898	398.26
P6	TAE	perio	1778	7808.98	7.80898	227.687
P6	VEC	perio	3307	7808.98	7.80898	423.487
P6	mAPC	perio	2306	7808.98	7.80898	295.301
P7	B	perio	283	3234.57	3.23457	87.4923
P7	Basal	perio	2442	3234.57	3.23457	754.969
P7	Fibroblast	perio	2660	3234.57	3.23457	822.366
P7	Keratin	perio	620	3234.57	3.23457	191.679
P7	Mast	perio	273	3234.57	3.23457	84.4007
P7	Mel	perio	27	3234.57	3.23457	8.34732
P7	NK	perio	39	3234.57	3.23457	12.0572
P7	Neur	perio	14	3234.57	3.23457	4.32824
P7	Other	perio	3703	3234.57	3.23457	1144.82
P7	Plasma	perio	3368	3234.57	3.23457	1041.25
P7	SMC	perio	187	3234.57	3.23457	57.8129
P7	Spinous	perio	2434	3234.57	3.23457	752.496
P7	T	perio	1252	3234.57	3.23457	387.068
P7	TAE	perio	1424	3234.57	3.23457	440.244
P7	VEC	perio	1600	3234.57	3.23457	494.656
P7	mAPC	perio	1212	3234.57	3.23457	374.702
P8	B	perio	335	5615.86	5.61586	59.6525
P8	Basal	perio	4011	5615.86	5.61586	714.228
P8	Fibroblast	perio	4406	5615.86	5.61586	784.564
P8	Keratin	perio	711	5615.86	5.61586	126.606
P8	Mast	perio	454	5615.86	5.61586	80.8425
P8	Mel	perio	5	5615.86	5.61586	0.890336
P8	NK	perio	86	5615.86	5.61586	15.3138
P8	Neur	perio	293	5615.86	5.61586	52.1737
P8	Other	perio	7123	5615.86	5.61586	1268.37
P8	Plasma	perio	6082	5615.86	5.61586	1083
P8	SMC	perio	176	5615.86	5.61586	31.3398
P8	Spinous	perio	3547	5615.86	5.61586	631.604
P8	T	perio	1991	5615.86	5.61586	354.532
P8	TAE	perio	1815	5615.86	5.61586	323.192
P8	VEC	perio	2392	5615.86	5.61586	425.937
P8	mAPC	perio	1410	5615.86	5.61586	251.075
P9	B	perio	1721	9202.22	9.20222	187.02
P9	Basal	perio	6156	9202.22	9.20222	668.969
P9	Fibroblast	perio	7599	9202.22	9.20222	825.779
P9	Keratin	perio	1265	9202.22	9.20222	137.467
P9	Mast	perio	932	9202.22	9.20222	101.28
P9	Mel	perio	44	9052.3	9.0523	4.86064
P9	NK	perio	137	9052.3	9.0523	15.1343
P9	Neur	perio	370	9202.22	9.20222	40.2077
P9	Other	perio	13507	9202.22	9.20222	1467.8
P9	Plasma	perio	13277	9202.22	9.20222	1442.8
P9	SMC	perio	577	9202.22	9.20222	62.7023
P9	Spinous	perio	6269	9202.22	9.20222	681.249
P9	T	perio	5527	9202.22	9.20222	600.616
P9	TAE	perio	1274	9202.22	9.20222	138.445
P9	VEC	perio	4330	9202.22	9.20222	470.539
P9	mAPC	perio	3585	9202.22	9.20222	389.58
