# Supplementary material for: Distinct spatial organization governs oral mucosal immunity
Source: Nat Immunol. 2026 Feb 9;27(3):624–35. doi: 10.1038/s41590-025-02398-y (PMC12956602; doi:10.1038/s41590-025-02398-y)
Supplement: Supplementary file 16 — Numerical source data. [file 41590_2025_2398_MOESM16_ESM.xlsx]

## Sheet: ExtFig4B
Cell type	Hoechst_mean	CK5_mean	PanCK_mean	CD138_mean	S100a8-9_mean	Ki67_mean	CK19_mean	CD45_mean	MPO_mean	CD3_mean	CD4_mean	CD8a_mean	CD20_mean	HLA-DR_mean	MCT_mean	Thy-1_mean	aSMA_mean	CD31_mean	Vimentin_mean	Hoechst_frac	CK5_frac	PanCK_frac	CD138_frac	S100a8-9_frac	Ki67_frac	CK19_frac	CD45_frac	MPO_frac	CD3_frac	CD4_frac	CD8a_frac	CD20_frac	HLA-DR_frac	MCT_frac	Thy-1_frac	aSMA_frac	CD31_frac	Vimentin_frac
Ep.or.k	0	1	1	6.02657e-05	0.604336	8.70139e-06	0.123588	0.00244096	0.00507538	0.0195335	0.0743965	0.0381372	0.0416783	0.00250192	0.00174421	0.00978478	2.08989e-05	0.052993	0	0.597568	0.911625	0.995848	0.0308422	0.579478	0.00533808	0.104093	0.0524911	0.0447805	0.0922301	0.204033	0.0723606	0.0886714	0.0352906	0.0103796	0.0800712	0.00059312	0.194543	0.00504152
Ep.or.sp	0.0551879	0.808296	0.919315	1	0.523795	0.000415938	0.0658423	0.00847612	0.000571275	0.0442755	0.0649245	0.0292192	0.165412	0.00826262	0.000288152	0.015844	6.91462e-05	0.0127977	0.00488022	0.836378	0.881453	0.97831	0.962645	0.597623	0.00641589	0.054128	0.220713	0.0109754	0.23716	0.228074	0.063247	0.27901	0.109298	0.0025403	0.0867611	0.00100961	0.0439342	0.066341
Ep.or.b-pb	0.307384	0.552755	0.195173	0.571645	0.0128612	0.00356306	0.0325821	0.0290806	0.000434904	0.0309492	0.0267095	0.0165137	0.26934	0.0697592	0.00165729	0.0302367	0.000333985	0.0107808	0.0290234	0.926414	0.730844	0.710759	0.869286	0.0431782	0.0128296	0.0360408	0.360379	0.00899546	0.166254	0.115761	0.0343007	0.369994	0.262992	0.00634106	0.146051	0.00409957	0.0343007	0.202442
Ep.prol	0.424503	0.772398	0.415167	0.814107	0.181741	1	0.132773	0.0310624	0.00764601	0.0679407	0.113254	0.0774777	0.47993	0.0678261	0.00184794	0.0355969	0.0010445	0.104232	0.0147097	0.980313	0.845748	0.848589	0.881469	0.214837	1	0.0853461	0.434646	0.0381571	0.2397	0.266897	0.082809	0.526791	0.265679	0.00629186	0.151411	0.00943779	0.105033	0.180637
Lang	0.339907	0.425821	0.136952	0.394617	0.0918422	0.103747	0.0336239	0.215619	2.22906e-05	0.0228174	0.0360531	0.0220977	0.117684	0.44902	6.06769e-06	0.0879667	0.00560249	0.0663985	0.259587	0.954354	0.86613	0.485616	0.607211	0.13272	0.112773	0.0452628	0.989451	0.021097	0.115842	0.163406	0.0590717	0.187188	0.809935	0.00517837	0.212121	0.0189873	0.113349	0.988301
T.IE	0.321376	0.73241	0.588522	0.663541	0.218667	0.336206	0.109139	0.283649	0.0119904	0.588458	0.393502	0.5874	0.647368	0.304673	0.00856589	0.185537	0.017486	0.0936239	0.191231	0.967506	0.913485	0.89805	0.822096	0.26117	0.229894	0.108448	0.941511	0.119009	1	0.699025	0.625508	0.630382	0.615353	0.0276198	0.177092	0.0292445	0.216084	0.954102
Ep.TA	0.178371	0.986672	0.514722	8.80182e-05	0.541609	9.73332e-06	1	0.0128372	0.0420996	0.0169186	0.0506918	0.00527034	0.0685881	0.0426824	0.000337927	0.014222	4.70177e-05	0.117664	9.68807e-05	0.846406	0.919733	0.982192	0.0213435	0.571036	0.00458295	0.544062	0.222208	0.275108	0.0904806	0.219458	0.0206888	0.133691	0.156475	0.0037973	0.121252	0.00183318	0.254157	0.0218672
Neut.IE	0.267466	0.833104	0.647875	0.0454058	0.954902	0.0702629	0.897585	0.0716801	0.670349	0.0155915	0.571768	0.0105962	0.0364617	0.0890776	0.00159738	0.157252	4.52431e-05	0.168002	0.0135995	0.934528	0.946576	0.973526	0.12825	0.712112	0.169309	0.557546	0.911699	1	0.0889347	0.609226	0.0358275	0.0662651	0.258561	0.0109385	0.43104	0.00332911	0.395054	0.15837
Neut.CT	0.437671	0.0276434	0.00303008	0.00799202	0.0912237	0.0411383	0.00312841	0.233929	0.330241	0.0542392	0.0598129	0.0238998	0.057224	0.260867	0.00476736	0.241707	0.0271085	0.139149	0.269281	0.964563	0.122039	0.0458905	0.0437326	0.129903	0.0555289	0.00872734	0.9637	1	0.216457	0.215067	0.0505419	0.106502	0.573127	0.027189	0.426345	0.0687638	0.238324	0.839743
Neut.BV	0.52035	0.0308863	0.0573138	0.0250035	0.33195	0.0962485	0.00976744	0.205159	0.552843	0.061317	0.381895	0.0479301	0.0796953	0.200694	0.00619637	1	0.129775	0.622647	0.354784	0.981564	0.128879	0.232812	0.10334	0.333446	0.140127	0.0193658	0.978351	0.983002	0.253446	0.473742	0.069852	0.131586	0.591966	0.0251163	0.986469	0.322537	0.966596	0.887357
Neut.S100a8-9	0.636415	0.00842252	0.125935	0.00511093	1	0.075246	0.00195701	0.211101	1	0.0719714	1	0.0284973	0.0387774	0.1453	0.00192786	0.224602	0.00543871	0.276735	0.0966004	0.986294	0.0670687	0.597222	0.0381944	0.755117	0.174525	0.0124269	0.986477	1	0.302632	0.987208	0.0354532	0.058114	0.45011	0.00986842	0.434028	0.0403874	0.490132	0.627193
Tcyt.B.mix	0.561083	0.0257036	0.00215869	0.0362319	0.00435917	0.0763326	0.00316861	0.522526	0.00328773	0.495963	0.0727548	0.966395	1	0.154767	0.00248983	0.0676376	0.0165861	0.491583	0.486812	0.988818	0.164835	0.0240987	0.103721	0.0121457	0.0776942	0.00231348	0.998843	0.0686331	1	0.283594	0.983998	0.999807	0.571621	0.0179294	0.211876	0.0686331	0.636206	0.99171
T.cyt	0.555361	0.0172988	0.00166003	0.0111848	0.0258785	0.0735837	0.00167142	0.606975	0.0113109	0.761002	0.165532	1	0.00139459	0.346483	0.00784025	0.392681	0.0781755	0.193198	0.512418	0.988822	0.0864144	0.0194898	0.0835483	0.0601892	0.0955861	0.00458584	0.997134	0.150186	1	0.389223	1	0.0319576	0.734165	0.0431356	0.591144	0.16853	0.340929	0.969762
Th.B.mix	1	0.011691	0.0017124	0.0104599	0.00735013	0.0988341	0.00098771	1	0.00727106	1	0.541696	0.164086	0.806807	1	0.00246867	0.262594	0.0234001	0.0739014	0.629035	0.995718	0.075863	0.0168584	0.0545892	0.0161895	0.0995451	0.00374632	1	0.103425	1	0.999063	0.31643	1	0.950763	0.0165908	0.566631	0.0848274	0.231201	0.995986
T.APC.mix	0.972698	0	2.81672e-06	0.00846344	0.000638719	0.0718102	0	0.527916	0.00011733	0.404139	0	0	0.293401	0.564373	7.24854e-05	0.299697	0.039114	0.00463798	0.493479	0.987786	0.00361591	0.00321414	0.0534351	0.00827642	0.0745681	0	1	0.0298112	0.999839	0.0336681	0.0144636	0.378305	1	0.00658899	0.618321	0.110406	0.0733628	0.985215
T.h	0.781047	0.0128746	0.00645841	0.00873737	0.0347378	0.0480681	0.000508984	0.685401	0.0197206	0.794518	0.476845	0.00115123	0	0.434494	0.00657039	0.446126	0.0905828	0.165648	0.573952	0.992848	0.0808944	0.0442289	0.05171	0.0546695	0.0916639	0.00345281	0.99852	0.210622	1	1	0.041927	0.0251562	0.804094	0.0452976	0.647238	0.182506	0.3512	0.978543
APC	0.357583	1.22684e-05	1.07e-05	0.0150468	0.00412382	0.0200321	4.64676e-07	0.219555	0.000113102	0	0.0140926	0.017631	0.0414907	0.365953	7.3075e-05	0.243933	0.000824378	0.000491308	0.475201	0.92329	0.00667167	0.00502542	0.0711934	0.0123036	0.0247227	8.66451e-05	0.999567	0.0275531	0.0280152	0.0795402	0.0410698	0.0668611	0.70506	0.00724931	0.474469	0.0126791	0.0320298	0.932272
APC.BV	0.565555	6.95631e-06	0	0.0718216	0.00497789	0.0458983	2.62119e-06	0.268017	0.000183943	0.0534461	0.0127709	0.0337757	0.251497	0.405753	8.37615e-05	0.4202	0.049655	0.695973	0.653028	0.98317	0.00519989	0.00178921	0.25267	0.0241543	0.0571429	0.000335477	0.999385	0.0456248	0.33324	0.100643	0.0787252	0.374839	1	0.00894604	0.733464	0.114006	0.999944	0.995024
Thy1.CD45.cell	0.363196	0.0147102	0.00234623	0.0308053	0.00366138	0.016443	0.00204839	0.172604	0	0.0620967	0.0131425	0.01178	0.0516338	0	0	0.482164	0.0256215	0.000102676	0.514997	0.931522	0.0787123	0.0280983	0.124488	0.0106997	0.0219576	0.00548939	0.997488	0.00949014	0.248977	0.0907146	0.0369371	0.105136	0.134444	0.00409378	0.973297	0.0634537	0.0200037	0.971716
En.Im.mix	0.524211	0.0177631	0.00262178	5.82875e-07	0.0196606	0.0725553	0.011235	0.22863	0.00107509	0.123439	0.0335788	0.112565	0.212792	0.0177043	0.000193986	0.262988	0.0390773	0.557113	0.449734	0.97856	0.0881696	0.0191494	0.0193257	0.0476974	0.0857613	0.0149789	0.993656	0.0244361	0.350388	0.11942	0.106086	0.331473	0.149025	0.00305451	0.379288	0.0731908	0.859316	0.959939
Mast	0.338127	0.0515663	0.0175764	0.0522518	0.0171979	0.154713	0.0153008	0.239167	0.0164362	0.0687863	0.0227129	0.0254671	0.0474795	0.17083	1	0.360934	0.0419723	0.183852	0.481119	0.959086	0.161009	0.0763344	0.198489	0.0514129	0.284635	0.0141287	0.992151	0.28542	0.325255	0.168073	0.0632849	0.115188	0.584674	1	0.695938	0.104886	0.405808	0.983713
Fib	0.180618	0.0136802	0.00524983	0	0.00685369	0.00661534	0.00438086	0	0.00521609	0.000608007	0.00153237	0.00327082	0.00187108	0.0346006	0.00701952	0.326055	3.0212e-06	0	0.6503	0.990093	0.0326134	0.0286136	0.00953787	0.0119993	0.00953787	0.0060304	0.125223	0.0380284	0.00787644	0.0289213	0.00984555	0.00726109	0.13673	0.0173528	0.61067	0.00701495	0.00793797	0.999692
VEC	0.292016	0.00023957	0.000572452	0.000127695	0.0203124	0.0353896	1.05986e-05	0.06014	0.00256634	0.00337023	0.0177166	0.0350666	0.0439385	0.226287	0.0184277	0.959169	0.168718	1	1	0.960964	0.00959546	0.0102497	0.0196271	0.0453604	0.0564824	0.000654236	0.612147	0.0334751	0.038818	0.140116	0.0488496	0.11242	0.606695	0.0368553	0.849417	0.722822	1	1
SMC	0.262629	0.0132078	0.00324077	0.0630756	0.0113015	0.0266574	0.00110616	0.115606	0.000698773	0.000339976	0.0110311	0.0263348	0.064227	0.116058	0.0303841	0.885363	1	0.289149	0.670729	0.954742	0.073014	0.0213755	0.204002	0.0260699	0.0454856	0.0037373	0.797776	0.0190511	0.0367349	0.0931589	0.0607083	0.133722	0.512283	0.0570621	0.78269	1	0.53302	1
PB	0.555591	0.00779413	0.00896968	0.367296	0.0225848	0.937161	0.00229794	0.287381	0.00297465	0.0506539	0.0155239	0.220237	0.421761	0.150128	0.044032	0.0799911	0.00956271	0.658743	0.344678	0.9956	0.0374037	0.0385039	0.969197	0.0616062	1	0.00660066	0.961496	0.0671067	0.258526	0.174917	0.212321	0.454345	0.524752	0.0715072	0.189219	0.0407041	0.730473	0.980198
Plasma	0.449286	0.002546	0.000427967	0.498974	0	0	0.000715338	0.293212	0.00332837	0.0312671	0.0133341	0.115315	0.362101	0.0744245	0.0128898	0.0351861	0.00490809	0.603997	0.384616	0.983515	0.0212249	0.00544016	0.975107	0.00140125	0.00329707	0.000535773	0.996456	0.0504451	0.208745	0.105135	0.203182	0.446917	0.416172	0.0401418	0.210106	0.0213897	0.731413	0.991592
Pl.T.mix	0.577179	0.00655685	0.00231055	0.609236	0.0214407	0.122776	0.0101133	0.49355	0.00611418	0.392292	0.14295	0.493612	0.838296	0.207334	0.0115549	0.164348	0.0363304	0.844806	0.50556	0.995615	0.0452457	0.0206042	0.999304	0.0273563	0.116943	0.00828345	0.999374	0.0836002	0.99993	0.532995	0.51608	0.881943	0.701517	0.0411388	0.340665	0.102882	0.857998	0.997216
B	0.589762	0.00114962	0.000627804	0.000679233	0.00383576	0.0599605	0	0.394586	2.32235e-06	7.69687e-05	0.0315208	0.142367	0.722298	0.367591	0.00479143	0	0	0.00039151	0.415109	0.971375	0.020794	0.00621118	0.0278153	0.00864164	0.0488793	0	0.99892	0.0110721	0.0456387	0.174453	0.272212	1	0.538212	0.0172833	0.0707534	0.00540103	0.047259	0.974075

## Sheet: ExtFig4D-stromal
Cell type	COL16A1_mean	VCAN_mean	CXCL12_mean	C1R_mean	PRRX1_mean	C3_mean	CFB_mean	MZB1_mean	IGHA1_mean	PDGFRA_mean	APCDD1_mean	LTBP2_mean	TBX3_mean	ITGB5_mean	BMP4_mean	PDGFRB_mean	STEAP4_mean	ACTA2_mean	MYH11_mean	MYLK_mean	VWF_mean	CD34_mean	PECAM1_mean	SELE_mean	ACKR1_mean	ICAM1_mean	DNASE1L3_mean	EDNRB_mean	TCIM_mean	EDN1_mean	SOX17_mean	BTNL9_mean	MMRN1_mean	PROX1_mean	PDPN_mean	COL16A1_frac	VCAN_frac	CXCL12_frac	C1R_frac	PRRX1_frac	C3_frac	CFB_frac	MZB1_frac	IGHA1_frac	PDGFRA_frac	APCDD1_frac	LTBP2_frac	TBX3_frac	ITGB5_frac
Fib.1	0.925419	0.906621	0.833341	0.763665	0.785569	0.181932	0.218153	0.13259	0.137291	0.585672	0.157217	0.384309	0.592251	0.688475	0.118046	0.539509	0	0.0958079	0.00731932	0.306963	0.00146554	1.2977e-05	0.0174816	0.00160465	0.00852014	0.0155784	0	0.0249763	0.040075	0.00245321	0.00111266	0.00266812	0	0	0.204065	0.669676	0.812758	0.831402	0.786438	0.612539	0.138549	0.164504	0.0925973	0.143082	0.450777	0.306416	0.20647	0.270042	0.487333
Fib.2	0.895826	1	1	1	1	1	1	1	1	0.904443	0.570638	0.557772	0.413473	0.814127	0.181353	0.939444	0.042422	0.0549821	0.00395716	0.293475	0.0135984	0.0437839	0.179144	0.0113805	0.0194173	0.402185	0.00983708	0.253698	0.380254	0.0262278	0.00297074	0.00560515	0.00755439	0.00854082	0.238621	0.696347	0.908241	0.947706	0.973907	0.791042	0.682757	0.571755	0.422483	0.457599	0.71309	0.616112	0.303762	0.204175	0.594042
Fib.3	1	0.605234	0.683341	0.951564	0.998568	0.414157	0.445751	0.177682	0.209776	1	1	1	1	1	1	0.824086	0.0482064	0.0404186	0.00282567	0.306528	0.0162845	0.0310076	0.0413984	0.00871879	0.0103855	0.192451	0.0400631	0.083264	0.304402	0.0622912	0.00261439	0.00150453	0.00578991	0.00345335	0.154464	0.749527	0.615712	0.746036	0.934453	0.777863	0.296439	0.287092	0.113583	0.173923	0.763606	0.881744	0.512127	0.460364	0.690665
Fib.4	0.606234	0.384792	0.457019	0.42743	0.386108	0.064579	0.0123312	0.092748	0.0658568	0.283536	0.162695	0.238081	0.228206	0.270499	0.0415818	0.275723	0.00125793	0	0	0.0677722	0	0	0	0	0	0	0.00210216	0	0	0	0	0	0.00750092	0.0183235	0.0250533	0.413239	0.396303	0.542403	0.500527	0.31497	0.0573237	0.056207	0.0705999	0.10621	0.210869	0.286928	0.126062	0.102053	0.218066
Fib.5	0.705328	0.805097	0.904763	0.903981	0.73561	0.625599	0.519835	0.235021	0.301117	0.607975	0.532028	0.413669	0.241082	0.519464	0.130049	0.605268	0.0335139	0.0375856	0.00282156	0.151335	0.0118252	0.0324435	0.0453543	0.00884389	0.0107799	0.175683	0.0182097	0.143258	0.172047	0.0139836	0.00351788	0.00265749	0.0047765	0.00403797	0.100233	0.523984	0.744785	0.871326	0.887239	0.579564	0.418684	0.31072	0.130425	0.198416	0.463377	0.562662	0.217755	0.116187	0.385336
MyoF	0.279464	0.0677964	0.557196	0.623628	0.863314	0.0310348	0.258091	0.48783	0.530615	0.0269962	0.347461	0.0766938	0.175072	0.494955	0.0373953	1	1	0.436452	0.0266893	0.589295	0.113136	0.129407	0.190316	0.0559727	0.0555295	0.244393	0.0677798	0.212322	0.317039	0.0409568	0.0208822	0.0146056	0.0236672	0.00826251	0.00297296	0.227493	0.177166	0.648202	0.690704	0.663851	0.0412573	0.186992	0.221625	0.27573	0.0384564	0.438803	0.059663	0.0887832	0.376028
SMC	0.137528	0.118241	0.401014	0.330443	0.691286	0.032518	0.153042	0.410504	0.387036	0.0190629	0.257533	0.0954364	0.126814	0.43986	0.0180205	0.850878	0.487185	1	1	1	0.0478484	0.09088	0.154727	0.0144272	0.0163279	0.0865986	0.0138995	0.197163	0.130438	0.0801244	0.0630145	0.0234984	0.0110609	0.00830006	0.00365571	0.121516	0.217409	0.548673	0.463875	0.548937	0.0417382	0.132743	0.19152	0.226654	0.0319641	0.381984	0.0682869	0.0672302	0.340246
VEC.1	0.00365838	0.298496	0.202536	0.182492	0.0466497	0.00817967	0.310068	0.236981	0.371275	0.00754759	0.191994	0.0228276	0.00680385	0.0279293	0.0918438	0.0242148	0.0617661	0.0681964	0.0226587	0.526244	1	0.911002	1	1	1	1	1	0.172979	0.620964	0.430907	0.237369	0.0181738	0.390815	0.154363	0	0.0251983	0.387757	0.432965	0.374194	0.110057	0.0274216	0.223523	0.140443	0.238198	0.0249759	0.354332	0.0354999	0.0146743	0.0945676
VEC.2	0.0314118	0.0147896	0.396593	0.138344	0.117856	0.0257876	0.0481731	0	0	0.0365911	0.866562	0.0265608	0.0313825	0.350237	0.0405929	0.12462	0.0912311	0.0699682	0.0141993	0.599942	0.811726	0.972318	0.939848	0.186934	0.0479702	0.560006	0.281499	1	0.920772	0.621072	0.413768	0.394943	0.0895231	0.0449468	0.0167064	0.0481928	0.142427	0.571859	0.33864	0.167384	0.0400172	0.0856282	0.0460413	0.101549	0.0490534	0.85327	0.0378657	0.0266781	0.30895
VEC.3	0.0209488	0	0.941612	0.143919	0.129171	0.0153942	0.095469	0.218684	0.267342	0.0166629	0.328775	0.00122837	0.0486807	0.210864	0.110307	0.178149	0.180114	0.245261	0.151793	0.431881	0.535046	0.917892	0.918475	0.0537906	0.0403862	0.452431	0.0700762	0.146266	0.317722	1	1	0.551783	0.0516921	0.0181333	0.0017282	0.0395022	0.127976	0.936418	0.338203	0.171266	0.0324675	0.11039	0.131223	0.198593	0.0324675	0.453734	0.0246212	0.0343615	0.213745
VEC.4	0.0205074	0.0172891	0.729381	0.0988075	0.0959693	0.0223814	0.0122184	0.478968	0.477658	0.00856853	0.0543494	0.00321914	0.135803	0.0537078	0.0354982	0.118004	0.166412	0.0757515	0.0287655	0.508948	0.644065	1	0.992562	0.0957329	0.0942294	0.330948	0.228992	0.402702	1	0.423206	0.592611	1	0.0942789	0.0521541	7.65571e-05	0.03844	0.143124	0.797164	0.299683	0.146856	0.0369472	0.0647509	0.232693	0.274865	0.0257511	0.243142	0.0251913	0.0744542	0.110842
VEC.5	0	0.0331047	0.153695	0	0	0	0.0413655	0.175138	0.232139	0	0.000918488	0	0.0137667	0	0.0278714	0.00635772	0.0397275	0.0469918	0.0234907	0.185001	0.598931	0.603981	0.665089	0.456633	0.349032	0.392294	0.314207	0.0913479	0.287943	0.25361	0.169542	0.153048	0.139806	0.0624309	0.00641598	0.0201828	0.14414	0.353556	0.196424	0.0669448	0.019706	0.0740961	0.104847	0.169925	0.0171633	0.189631	0.0216528	0.016329	0.068971
LEC	0.043257	0.0434311	0	0.311116	0.0375479	0.0316403	0	0.220848	0.314902	0.0381112	0	0.279596	0	0.0688806	0	0	0.00174797	0.0199419	0.00576182	0	0.436377	0.55211	0.657378	0.0217459	0.0177754	0.118246	0.412267	0.586775	0.0329089	0.191825	0.0501342	0.00664466	1	1	1	0.0545455	0.161279	0.26229	0.46633	0.0993266	0.0430976	0.0579125	0.12862	0.210774	0.0491582	0.2	0.160606	0.0111111	0.117508
[truncated: 21 more columns]

## Sheet: ExtFig4D-myeloid
Cell type	CD207_mean	HLA-DQB2_mean	FCER1A_mean	CD1A_mean	HLA-DMB_mean	HLA-DQA2_mean	CD14_mean	CD163_mean	MS4A4A_mean	MS4A6A_mean	MPEG1_mean	FGL2_mean	CLEC7A_mean	ANPEP_mean	CSF2RA_mean	FCN1_mean	VCAN_mean	CCR2_mean	ITGB2_mean	CLEC10A_mean	CD1C_mean	CPA3_mean	MS4A2_mean	KIT_mean	IL1RL1_mean	CD83_mean	LAMP3_mean	CCR7_mean	IL7R_mean	IRF8_mean	IL3RA_mean	GZMB_mean	MZB1_mean	CD207_frac	HLA-DQB2_frac	FCER1A_frac	CD1A_frac	HLA-DMB_frac	HLA-DQA2_frac	CD14_frac	CD163_frac	MS4A4A_frac	MS4A6A_frac	MPEG1_frac	FGL2_frac	CLEC7A_frac	ANPEP_frac	CSF2RA_frac	FCN1_frac
Lang	1	1	1	1	0.985366	1	0.143461	0	0.0976543	0.813618	0.396261	0.888349	0.860673	0.0640322	0.402227	0.00513675	0	0.208259	0.646362	0.535656	0.745319	0	0	0.0101319	0.0047438	0.256268	0.0596502	0	0.0734857	0.101015	0	0	0	0.869334	0.892705	0.726983	0.63279	0.789306	0.637394	0.161827	0.0173513	0.0623229	0.508853	0.399433	0.75602	0.658994	0.0849858	0.206091	0.00849858
Mac	0.00233427	0.141395	0.0150206	0.00327986	0.664542	0.360158	1	1	1	0.963767	0.81437	0.385003	0.406181	0	0.461912	0.0445019	0.257603	0.039736	0.49829	0.199651	0.00962351	0.0119404	0.0088307	0.00995384	0.00752763	0.0523092	0	0.0181921	0.189278	0.232746	0.0957872	0.0104879	0.669223	0.00440789	0.154912	0.0227211	0.00272653	0.544033	0.251568	0.644733	0.502908	0.467827	0.566482	0.67677	0.362129	0.330274	0.0515768	0.22353	0.0390803
cDC1	0.00492057	0.480145	0.0183608	0.00847842	0.930569	0.821895	0.0700584	0.0364087	0.0504036	0.444785	1	1	0.957821	1	1	0.010276	0.232342	0.0981625	0.886054	0.0847624	0.0806362	0.0151601	0.0112574	0.051132	0.0103076	0.29379	0.0396675	0.0731029	0.146882	1	0.19753	0.126012	0.514351	0.00706487	0.472383	0.0256904	0.00642261	0.74438	0.526975	0.11368	0.0359666	0.0375723	0.295761	0.815992	0.805395	0.695568	0.503211	0.463712	0.0125241
Mono	0.00497345	0.198251	0.157335	0.00739455	0.840661	0.483281	0.979069	0.491272	0.218839	1	0.893989	0.798843	1	0.313936	0.685279	1	1	1	1	0.684848	0.275052	0.0228679	0.0243672	0.0238841	0.0181973	0.0400447	0.0243493	0.0488803	0.211322	0.229044	0.101261	0.0120053	0.523601	0.00716648	0.212422	0.128445	0.00569644	0.683205	0.330761	0.653988	0.271224	0.119258	0.606395	0.760933	0.68541	0.737229	0.198824	0.327269	0.763322
cDC2	0.142073	0.58131	0.850214	0.0644629	1	0.88628	0.331185	0.0826233	0.0821333	0.981869	0.649401	0.978129	0.880113	0.150729	0.771724	0.145381	0.265417	0.736364	0.867333	1	1	0.0153905	0.00847156	0.0248366	0.0115111	0.153843	0.0645336	0.0287332	0.204088	0.217801	0.138358	0.0294396	0.215278	0.136399	0.562107	0.617925	0.0436321	0.788522	0.562893	0.272406	0.0601415	0.053066	0.587657	0.580582	0.804245	0.658019	0.123035	0.36478	0.117925
Mast	0.00162469	0	0.124231	0.00457738	0	0	0	0.0193598	0.0587991	0	0	0	0	0.0441186	0	0.00265492	0.282597	0	0	0	0.00786533	1	1	1	1	0	0.00245983	0.0106358	0	0	0.0192132	0.00402795	0.509013	0.00364842	0.0195688	0.103151	0.00348259	0.053068	0.0335821	0.0665008	0.0252902	0.0394693	0.0332504	0.0679104	0.0598673	0.0494196	0.0713101	0.0155058	0.00597015
mregDC	0.0106919	0.255807	0.00244319	0.00550999	0.261826	0.355758	0.0171671	0.0277397	0	0.0399571	0.182043	0.0964775	0.0897736	0.0102831	0.925187	0.00573576	0.173386	0.00356958	0.268347	0.0441443	0.043299	0.00274716	0.00393207	0.0153253	0.0047681	1	1	1	1	0.251037	0.185876	0.0412535	0.680022	0.0120186	0.252663	0.0131112	0.00409724	0.248566	0.242284	0.0770281	0.0297733	0.0114723	0.0559956	0.207047	0.133843	0.111991	0.054903	0.403988	0.00874078
pDC	0	0.0405801	0	0	0.298475	0.151108	0.0380946	0.0114871	0.0242504	0.197945	0.549767	0.123382	0.0614801	0.0126172	0.537554	0	0.143584	0.202722	0.160028	0.000650963	0	0.00155571	0.000757293	0	0	0.0118829	0.014935	0.0517128	0.0871007	0.841979	1	1	1	0.00210716	0.0556893	0.0114389	0.000602047	0.269416	0.119205	0.0872968	0.0219747	0.0237809	0.14419	0.457857	0.147803	0.0872968	0.051776	0.235099	0.00391331
[truncated: 17 more columns]

## Sheet: ExtFig4D-TNK
Cell type	NKG7_mean	GNLY_mean	DUSP2_mean	KLRD1_mean	PRF1_mean	IL7R_mean	CD2_mean	TRAC_mean	CD4_mean	PTPRC_mean	NLRC5_mean	CD3E_mean	CD69_mean	SLAMF1_mean	CD28_mean	MZB1_mean	TENT5C_mean	CCL5_mean	GZMK_mean	GZMA_mean	CD8A_mean	CTLA4_mean	FOXP3_mean	IL2RA_mean	KRT5_mean	KRT19_mean	C1R_mean	VCAN_mean	NKG7_frac	GNLY_frac	DUSP2_frac	KLRD1_frac	PRF1_frac	IL7R_frac	CD2_frac	TRAC_frac	CD4_frac	PTPRC_frac	NLRC5_frac	CD3E_frac	CD69_frac	SLAMF1_frac	CD28_frac	MZB1_frac	TENT5C_frac	CCL5_frac	GZMK_frac	GZMA_frac	CD8A_frac
NK	1	0.964652	1	1	1	0	0	0	0	0	0	0	0	0	0	0.1766	0	0.188244	0.0157619	0.13805	0.100654	0	0	0	0.128838	0.0671098	0	0.0899237	0.542565	0.324892	0.283405	0.222522	0.254849	0.169181	0.219828	0.175108	0.078125	0.407866	0.291487	0.178879	0.109914	0.0533405	0.0490302	0.207974	0.222522	0.165409	0.0792026	0.126078	0.0592672
Th	0.0476805	0.0518899	0.114165	0.0681716	0.126613	1	1	1	1	1	1	1	1	1	1	0.121763	0.172973	0.225446	0.15227	0.259952	0.161804	0.324704	0.162817	0.495733	0.0808115	0.083761	0.21861	0.218828	0.0477561	0.0453853	0.109907	0.0235394	0.0672312	0.779678	0.844877	0.951736	0.609653	0.939712	0.647248	0.640474	0.279424	0.461812	0.591702	0.178154	0.352583	0.196274	0.147671	0.179848	0.0843353
Th_proximity_to_B	0.215803	0.0907209	0.415113	0.156493	0.363982	0.736454	0.734583	0.904517	0.696846	0.908041	0.852636	0.912188	0.479139	0.696968	0.919508	1	1	0.567693	0.666265	0.523752	0.462464	0.384339	0.271118	0.468485	0	0	0.124449	0.200616	0.149524	0.0603383	0.185395	0.0447062	0.127851	0.645371	0.706993	0.903111	0.465187	0.90515	0.615995	0.620072	0.201178	0.352515	0.563283	0.887177	0.869204	0.404924	0.403715	0.295424	0.196269
T.IL7Rhi	0.0529882	0.0740495	0	0.111734	0.0571377	0.930789	0.338307	0.690015	0.351374	0.22249	0.499627	0.60767	0.518868	0.362949	0.394085	0.098101	0.0304098	0.106078	0.0752629	0.0635948	0.113399	0.102485	0.0919088	0.225091	0.0799635	0.092339	0.0812688	0.134129	0.0483488	0.0505382	0.0790002	0.0319285	0.0479839	0.720489	0.420179	0.707718	0.256158	0.52308	0.453202	0.442073	0.188469	0.193578	0.253603	0.14979	0.245941	0.117679	0.105638	0.0950556	0.0640394
Tc	0.350598	0.160446	0.259687	0.305891	0.467548	0.183549	0.32314	0.538891	0.106031	0.37466	0.48356	0.498236	0.313718	0.188072	0.312455	0.279949	0.19552	1	1	0.98228	1	0.0440269	0.0160255	0.0207401	0.0761411	0.0555945	0.0822289	0.127865	0.217291	0.0797129	0.140449	0.0753433	0.145069	0.286517	0.423908	0.599189	0.136392	0.605306	0.458926	0.406554	0.163608	0.132022	0.220787	0.295318	0.352622	0.628964	0.540637	0.457241	0.371473
Treg	0	0	0.0544475	0	0	0.140366	0.572714	0.727417	0.668729	0.513014	0.380111	0.584306	0.100629	0.756761	0.727175	0.182869	0.171299	0	0	0	0	1	1	1	0.110659	0.0895867	0.0287253	0.115166	0.0196829	0.0273373	0.0937671	0.00792783	0.036632	0.260798	0.570257	0.732094	0.428923	0.677693	0.427829	0.445052	0.128212	0.356206	0.436577	0.221432	0.34199	0.0587753	0.0716238	0.0721706	0.0251504
T.IE	0.557508	1	0.107551	0.917659	0.938702	0.0200247	0.500866	0.589006	0.153223	0.671345	0.482538	0.888069	0.684289	0.36394	0.289004	0	0.00885562	0.859305	0.366466	1	0.823169	0.153136	0.181145	0.319769	1	1	0.18193	0	0.348615	0.362344	0.112282	0.219417	0.265506	0.196372	0.561412	0.668791	0.168669	0.800441	0.490561	0.607012	0.235352	0.212552	0.218681	0.0789409	0.256681	0.570238	0.259622	0.486149	0.326551
T_proximity_to_Fib	0.177742	0.0781392	0.00748582	0.1958	0.200506	0.353628	0.421522	0.633718	0.408898	0.430207	0.39456	0.566252	0.201085	0.341812	0.455518	0.228827	0.107997	0.440306	0.430722	0.395081	0.408327	0.190808	0.14197	0.281077	0.0806935	0.114637	1	1	0.126126	0.0551802	0.0878378	0.0536787	0.0874625	0.40991	0.507508	0.706456	0.309309	0.672297	0.453829	0.459459	0.152027	0.203829	0.31006	0.274024	0.317568	0.331832	0.293168	0.241742	0.178679
[truncated: 7 more columns]

## Sheet: ExtFig4D-BPl
Cell types	MS4A1_mean	BANK1_mean	HLA-DMB_mean	PTPRC_mean	IRF8_mean	CD19_mean	SELL_mean	CD83_mean	CXCR4_mean	CD79A_mean	MZB1_mean	IGHA1_mean	TENT5C_mean	SEC11C_mean	DERL3_mean	SLAMF7_mean	MDM2_mean	TNFRSF17_mean	ICAM1_mean	MEF2C_mean	TCF4_mean	CD27_mean	CYTIP_mean	BCL2L11_mean	STAT3_mean	UBE2C_mean	MKI67_mean	MS4A1_frac	BANK1_frac	HLA-DMB_frac	PTPRC_frac	IRF8_frac	CD19_frac	SELL_frac	CD83_frac	CXCR4_frac	CD79A_frac	MZB1_frac	IGHA1_frac	TENT5C_frac	SEC11C_frac	DERL3_frac	SLAMF7_frac	MDM2_frac	TNFRSF17_frac	ICAM1_frac	MEF2C_frac	TCF4_frac	CD27_frac
B	1	1	1	1	1	1	1	1	1	0.167002	0	0	0	0	0	0	0.0103439	0	0.00462551	0.291173	0.0777543	0	0	0	0.217908	0.0266803	0.094318	0.944102	0.87323	0.686025	0.725408	0.508076	0.607078	0.440381	0.382577	0.640835	0.714428	0.495826	0.575045	0.519056	0.448004	0.092559	0.183938	0.261615	0.124682	0.206987	0.344465	0.324682	0.252541
Pl.2	0	0	0	0	0	0	0	0	0	0	0.870473	0.712535	0.826361	0.654852	0.633021	0.590813	0	0.335546	0	0	0	0.256553	0.207982	0.241665	0	0	0	0.044207	0.147568	0.0586671	0.234993	0.0412891	0.169874	0.0297632	0.0140386	0.264432	0.663073	0.928218	0.730235	0.908749	0.779646	0.389515	0.59228	0.249048	0.262373	0.199653	0.236517	0.288878	0.347107
Pl.1	0.0229142	0.283739	0.0269486	0.523455	0.0215569	0.395772	0.0403121	0.0111997	0.776032	1	1	1	1	1	1	1	1	1	1	1	1	1	1	1	1	0.00922186	0.0192097	0.0698524	0.383492	0.0803132	0.520535	0.0544397	0.361827	0.0490236	0.0193123	0.577419	0.910804	0.996596	0.828634	0.995605	0.966142	0.585188	0.896939	0.520659	0.567547	0.376466	0.598929	0.646343	0.674445
PB	0.0424818	0.13753	0.0593205	0.276161	0.025878	0.194944	0.0713718	0.0435487	0.457824	0.397541	0.911954	0.928693	0.878677	0.801108	0.790991	0.711499	0.522969	0.607473	0.525187	0.410663	0.402862	0.479934	0.537769	0.496062	0.347001	1	1	0.0853081	0.260312	0.099175	0.382482	0.0549412	0.264174	0.0609093	0.0315956	0.447253	0.764086	0.949623	0.797613	0.938038	0.860102	0.474109	0.686677	0.391083	0.388801	0.292435	0.387397	0.435492	0.450588
[truncated: 5 more columns]
