# Supplementary material for: Distinct spatial organization governs oral mucosal immunity
Source: Nat Immunol. 2026 Feb 9;27(3):624–35. doi: 10.1038/s41590-025-02398-y (PMC12956602; doi:10.1038/s41590-025-02398-y)
Supplement: Supplementary file 17 — Numerical source data. [file 41590_2025_2398_MOESM17_ESM.xlsx]

## Sheet: ExtFig5B
Cell type	OE	Epi-CT	TAE	NeutCT
Ep.or.k	0.647094	0.160735	0.190095	0.00029656
Ep.or.sp	0.904543	0.0825273	0.0118547	0.000293112
Ep.or.b-pb	0.504159	0.41907	0.0151891	0.00834661
Ep.prol	0.605135	0.300893	0.0576416	0.00740816
T.IE	0.592608	0.137693	0.0848903	0.0129976
Lang	0.281933	0.32547	0.0218642	0.0111239
Ep.TA	0.0641613	0.214351	0.685871	0.0188556
Neut.IE	0.0700698	0.0334496	0.730342	0.158053
Neut.CT	0.00230172	0.0305937	0.00983025	0.418817
Neut.BV	0.00211416	0.0127696	0.0235941	0.502241
Neut.S100a8-9	0.00182749	0.00749269	0.0429459	0.880482

## Sheet: ExtFig5E
Cell type	T-B-APC	Plasma	FibCT	BV
Th.B.mix	0.852422	0.0540541	0.000267594	0.0176612
T.h	0.548093	0.0374877	0.021539	0.125288
T.APC.mix	0.303897	0.0342306	0.0242668	0.0757734
T.cyt	0.313987	0.0528805	0.0325308	0.132559
Tcyt.B.mix	0.308078	0.250048	0.00154232	0.0325815
Plasma	0.016815	0.630358	0.0117458	0.0182987
Pl.T.mix	0.114367	0.80426	0.00111374	0.0219964
PB	0.0231023	0.517052	0.0440044	0.0286029
APC.BV	0.067319	0.255633	0.0389712	0.13475
Fib	0.00258446	0.00332287	0.717802	0.0516276
Thy1.CD45.cell	0.0508932	0.0373093	0.312895	0.118162
SMC	0.0236999	0.107242	0.18217	0.496103
VEC	0.030422	0.0658598	0.222331	0.404209

## Sheet: ExtFig5F-health
Cell type	Epi-CT	T-B-APC	Plasma	Im-Str	FibCT
B	0.0385366	0.325854	0.00536585	0.0385366	0.553659
Th	0.105139	0.281748	0	0.03544	0.562906
Th_proximity_to_B	0.0208333	0.37037	0.0648148	0.212963	0.3125
Treg	0.178462	0.139487	0.00307692	0.0153846	0.607179
Tc	0.138578	0.160134	0.00223964	0.0503919	0.6271
NK	0.143376	0.0744102	0	0.0254083	0.711434
T.IL7Rhi	0.0941923	0.151781	0.000976086	0.0366032	0.699854
T_proximity_to_Fib	0.102503	0.162098	0.00595948	0.0500596	0.67938
cDC1	0.265144	0.16286	0.0019861	0.0248262	0.476663
cDC2	0.558049	0.0604878	0.00097561	0.00585366	0.325854
mregDC	0.0677831	0.173844	0.0015949	0.0183413	0.679426
pDC	0.0875831	0.0764967	0.00110865	0.0266075	0.762749
Pl.1	0.00182815	0.0840951	0.0968921	0.478976	0.338208
Pl.2	0.0170321	0.0542287	0.0330854	0.306186	0.584965
PB	0.0521739	0.0434783	0.026087	0.317391	0.547826
Fib.1	0.0126396	0.00382128	0.000195963	0.00685871	0.974525
Fib.2	0.103013	0.0626822	0.00680272	0.0758017	0.728863
Fib.3	0.351499	0.00970708	0	0.00493869	0.618529
Fib.4	0.064124	0.00273515	0.000151953	0.00790153	0.918401
Fib.5	0.134448	0.0243459	0.0012718	0.0419695	0.785792
Mac	0.163122	0.0519726	0.00308748	0.0444254	0.707547
Mast	0.181175	0.0184984	0.00163221	0.0380849	0.737486
Mono	0.225241	0.0588568	0	0.0345218	0.655348
MyoF	0.133398	0.0175695	0.00113877	0.0330242	0.801367

## Sheet: ExtFig5F-perio
Lvl4	Epi-CT	T-B-APC	Plasma	Im-Str	FibCT
B	0.00635452	0.569119	0.179264	0.132664	0.093311
Th	0.054131	0.439934	0.0840456	0.18661	0.2132
Th_proximity_to_B	0.00187354	0.423497	0.379938	0.166823	0.0234973
Treg	0.0749161	0.260902	0.116288	0.225494	0.264256
Tc	0.0573586	0.255302	0.13215	0.243975	0.277153
NK	0.0827586	0.14023	0.0873563	0.233716	0.386973
T.IL7Rhi	0.0521562	0.267483	0.0617716	0.217366	0.358974
T_proximity_to_Fib	0.0536986	0.250411	0.121644	0.210411	0.352877
cDC1	0.122449	0.240152	0.113431	0.183199	0.221642
cDC2	0.346939	0.157999	0.0500329	0.110599	0.193548
mregDC	0.0440382	0.325717	0.0988783	0.189447	0.270046
pDC	0.0438016	0.171074	0.123967	0.223967	0.350826
Pl.1	0.00119632	0.0599421	0.778775	0.148218	0.010641
Pl.2	0.00261581	0.0434967	0.517135	0.345676	0.0852613
PB	0.00420706	0.0907262	0.605817	0.2409	0.0513993
Fib.1	0.00880518	0.0167357	0.0626859	0.1617	0.745874
Fib.2	0.0336135	0.12479	0.361485	0.271989	0.181092
Fib.3	0.296048	0.0290972	0.0889231	0.159173	0.373006
Fib.4	0.055043	0.0131055	0.0472846	0.154854	0.705179
Fib.5	0.091481	0.0685452	0.113893	0.238139	0.437484
Mac	0.100828	0.0828388	0.209508	0.253462	0.283321
Mast	0.149928	0.0574905	0.124761	0.230558	0.385258
Mono	0.101224	0.163265	0.17932	0.242449	0.262585
MyoF	0.106326	0.0510828	0.156552	0.324544	0.326012

## Sheet: ExtFig5G
status_distance	APCDD1	CFB	C3	CXCL1	CXCL2	SAA1	SAA2	SELE	ICAM1	ACKR1	HLA-DRB5	HLA-DMB	CCL19	PDPN	TFPI	POSTN	CXCL12	VCAN	COL16A1	OGN	IL33	ASPN	CAV1
healthy_0-100	1	1	0.81804	0.368985	1	0.0883998	0.107684	0.248176	0.636035	0	1	0.369781	0.595229	0.488446	0.743857	1	0.636719	1	0.853764	0.195316	0.0374772	0.763024	0
perio_0-100	0.620473	0.789106	1	1	0.997535	1	1	1	1	1	0.0078878	0.498818	0.537083	0.502612	0.638185	0	0	0	0.0258413	0	0	0	0.294058
healthy_100-500	0.285904	0.32924	0.328562	0.0990197	0.364852	0.0175057	0.0355696	0.195271	0.217137	0.235426	0.8698	0.137055	0.36643	0.639036	0.430131	0.78827	0.779389	0.672566	0.600773	0.532597	0.644868	0.696223	0.190773
perio_100-500	0.207515	0.636476	0.719887	0.585591	0.489445	0.205956	0.240232	0.587593	0.793373	0.966435	0.545694	1	1	1	1	0.506081	0.503995	0.412512	0	0.400594	0.759109	0.687469	0.591068
healthy_500-1500	0.0553568	0	0	0	0	0	0	0	0	0.23163	0.605496	0	0	0	0	0.211314	0.989763	0.957014	1	1	0.800344	0.880513	0.395857
perio_500-1500	0	0.319815	0.380528	0.209918	0.269056	0.0271922	0.0541219	0.253857	0.437072	0.345606	0	0.745695	0.683442	0.531638	0.864473	0.37998	1	0.713453	0.171199	0.790106	1	1	1

## Sheet: ExtFig5H
status_niche	CCN1	PDGFRA	TCF4	LTBP2	SFRP2	TBX3	CTSK	CCL19	PDPN	C3	C1R	CFB	FBN1	ICAM1	THY1	PTGDS	VCAN	PCOLCE	CFHR3	CTSC	CXCL12	TIMP4	STEAP4	CRISPLD2	SH2D3C	COL16A1	OGN	THBS2	ASPN	POSTN
healthy_Epi-CT	1	1	0.954638	0.897721	1	0.532015	0.375161	0	0.0928025	0	0.735352	0.0899758	0.351671	0.239376	0.355567	0.139648	0.274285	0.439815	1	0.441765	0	0.0239472	0.179234	0.163044	0	0.667826	0.0309021	0.696708	0	0.238665
perio_Epi-CT	0.845918	0.919104	1	1	0.544996	1	0.538941	0.0080327	0.121502	0.46912	0.802379	0.188377	0.341802	0.357978	0.165381	0	0	0.333933	0.712083	0.746816	0.125807	0.264193	0.367402	0	0.341326	0.0772583	0	0.543682	0.35135	0.0802653
healthy_T-B-APC	0.679643	0.21529	0.374447	0.0403735	0.531348	0.124162	0.710369	0.797594	0.50464	0.734046	1	0.949359	1	0.859987	1	0.399662	1	0.529231	0.63025	0.605489	0.894742	0	0.0966433	0.495589	0.363021	0.60841	0.14569	0.108861	0.252507	0.661946
perio_T-B-APC	0.36185	0.31055	0.451703	0.289558	0.442562	0.612357	1	1	1	1	0.953342	1	0.958684	1	0.948072	1	0.786254	1	0.900863	1	0.779005	0.250621	0.30148	0.527192	1	0.339336	0.22166	0.261488	0.177898	0.567737
perio_Plasma	0.29696	0.323248	0.581928	0.10709	0.225917	0.403454	0.404406	0.420976	0.396883	0.648527	0.614355	0.628577	0.780867	0.59665	0.508226	0.540851	0.597974	0.473884	0.683699	0.96435	0.674235	0.530823	0.664005	0.722992	0.914419	0	0.375534	0.272817	0.678819	0.526924
healthy_Im-Str	0.0362471	0.162101	0.316309	0	0.310591	0	0	0.398184	0	0.7948	0.894525	0.440438	0.71196	0.276096	0.310539	0.800973	0.951202	0.524844	0.942558	0.699898	1	1	1	1	0.965893	0.291937	0.486848	0	0.12501	0
perio_Im-Str	0.212399	0	0.334275	0.116652	0.0419914	0.489973	0.14424	0.286938	0.227848	0.314635	0.393562	0.315622	0.363244	0.341275	0.283572	0.222237	0.396265	0.171128	0.431181	0.636802	0.524561	0.326039	0.654958	0.725582	0.985635	0.0892451	0.425393	0.328105	0.656452	0.57192
healthy_FibCT	0.0133001	0.0512343	0.031922	0.130602	0.188384	0.586885	0.296666	0.12309	0.152643	0.0840055	0.173386	0	0.0654344	0	0.0435287	0.418733	0.768794	0.420171	0.0996205	0	0.681459	0.255248	0.121373	0.497297	0.0586143	1	0.966356	0.934718	0.70122	0.488311
perio_FibCT	0	0.121843	0	0.11319	0	0.560239	0.543346	0.0599991	0.367382	0.0540927	0	0.0320019	0	0.00930694	0	0.213504	0.664968	0	0	0.075998	0.515981	0.202051	0	0.197642	0.125232	0.583818	1	1	1	1

## Sheet: ExtFig5I
status_niche	APCDD1	TM4SF18	EDNRB	TCIM	MALL	ADGRL4	RAMP2	GNG11	SOX18	MMRN2	NPDC1	VWF	ICAM1	SELE	TFPI	THY1	CFB	C1R	CCN1	HLA-DMB	IL33	SOX4	CD93	SH2D3C	FKBP11	CFH	ACKR1	CXCL12	CAV1	DNASE1L3	ADAMTS1
healthy_Epi-CT	0.896736	0.949192	1	0.451132	1	1	1	0.983116	0.738584	0.760439	0.679452	0.620564	0.35326	0.44568	0.235643	0.464219	0.00119618	0.112062	0.548708	0.453339	0.390653	0.619753	1	0.211947	0	0.362808	0.121375	0	0.924873	0.355102	0.65045
perio_Epi-CT	1	1	0.848911	1	0.967087	0.98921	0.901922	1	1	1	1	1	0.475054	0.53224	0	0.223067	0	0.04171	0.338923	0.260265	0	0.899888	0.765344	0.303149	0.032695	0	0	0.0782324	0.555347	0.919199	0.522561
healthy_T-B-APC	0.274048	0.65246	0.200223	0.670757	0.00283619	0.840968	0.441111	0.357183	0.435894	0.908922	0.505439	0.596084	0.55482	0.6595	0.563768	0.564209	1	0.70651	1	0.86378	0.87671	0.515278	0.620591	0.790552	0.142954	0.467297	0.993284	0.365497	0	0	0.722154
perio_T-B-APC	0.297668	0.634427	0.163759	0.4158	0.0502225	0.599636	0.535541	0.228415	0.601201	0.541126	0.252047	0.904296	1	1	1	1	0.974443	1	0.805004	1	1	1	0.980142	1	0.700329	0.781898	1	0.196933	0.0605446	0.328616	0
perio_Plasma	0.193421	0.498258	0.0387028	0.584498	0.178243	0.798653	0.751765	0.865771	0.686649	0.840318	0.642523	0.613607	0.441891	0.395899	0.442497	0.225484	0.321009	0.118479	0.203193	0.259657	0.604607	0.59716	0.903252	0.701663	1	1	0.434982	0.553683	0.689685	0.785573	0.896205
healthy_Im-Str	0	0	0.0711224	0.360806	0.0744344	0.390779	0.265124	0.568207	0.623153	0.729201	0.110554	0	0	0	0.489107	0	0.197431	0.208452	0	0.0585352	0.743397	0.0879304	0.574112	0	0.180997	0.595233	0.162693	1	1	0.528877	1
perio_Im-Str	0.21016	0.21818	0.00891701	0.427933	0.111532	0.446348	0.324642	0.347608	0.35644	0.654421	0.521757	0.724599	0.54777	0.654898	0.449477	0.27623	0.363565	0.228053	0.382359	0.225179	0.544111	0.645032	0.564496	0.499553	0.401099	0.579877	0.77622	0.332436	0.397492	1	0.901579
healthy_FibCT	0.190191	0.0159416	0.103465	0	0.05626	0.0876821	0.126267	0.176643	0.129645	0.261133	0.00687505	0.252307	0.243754	0.27527	0.640342	0.0639899	0.243127	0.207362	0.141987	0.248054	0.743348	0	0.180684	0.0963654	0.00927511	0.488582	0.512245	0.446668	0.532945	0.444722	0.366541
perio_FibCT	0.20507	0.0756854	0	0.304277	0	0	0	0	0	0	0	0.21727	0.301678	0.497252	0.241831	0.232243	0.237104	0	0.335226	0	0.40906	0.322014	0	0.228334	0.0177871	0.405321	0.350467	0.266815	0.118758	0.48807	0.572438

## Sheet: ExtFig5J
Cell type	CFH	CFB	CSF3	CSF3R	LAMC2	ITGB4	SAA1	FPR1	EDN1	EGFR	IL33	IL1RL1	CD274	PDCD1	CCL19	CCR7	HLA-DQA2	HLA-DQB2	HLA-DRB5	HLA-DMB	CD4	CD86	CD28	CTLA4	ICAM1	IL2RA	ITGB2	THY1	CXCL12	CXCR4	PECAM1	SLAMF7	CD34	SELE	MMRN2	CD93	COL16A1	ITGA1
Epithelial	0.729924	0.0358868	1	0	1	0.848321	1	0.0650181	0.386303	1	0.0713041	0	0.501004	0	0	0	0	0.412249	0.146879	0.0878879	0	0.0213401	0	0	0	0	0	0	0	0	0	0	0	0	0.0356965	0	0.235987	0
Immune	0	0	0.0339556	1	0.0541354	0.000592526	0.135387	1	0	0	0	1	1	1	0.357023	1	1	1	1	1	1	1	1	1	0.649968	1	1	0.219086	0.450007	1	0.630542	1	0.0464429	0.0350623	0	0.127422	0.0230131	0.084557
Vascular	0.758846	0.12822	0.616426	0.0230246	0.235215	1	0	0	1	0.0207186	1	0.0334669	0.105031	0.0213626	0.402058	0.0510451	0.105274	0.28223	0.667625	0.619722	0.171922	0	0.0375499	0.0183407	1	0.0404143	0.00971494	0.285483	0.547179	0.120969	1	0.0333684	1	1	1	1	0	1
Fibroblast	1	1	0	0.0149866	0	0	0.117718	0.0106279	0.0455553	0.212834	0.0266654	0.051828	0	0.0262367	1	0.0524149	0.0015919	0	0	0	0.321765	0.0333199	0.0501558	0.012217	0.220201	0.0478327	0.0498081	1	1	0.0572197	0.10286	0.0711468	0.0765075	0.0344638	0.0307503	0.0472241	1	0.561837
