# Supplementary material for: Distinct spatial organization governs oral mucosal immunity
Source: Nat Immunol. 2026 Feb 9;27(3):624–35. doi: 10.1038/s41590-025-02398-y (PMC12956602; doi:10.1038/s41590-025-02398-y)
Supplement: Supplementary file 18 — Numerical source data. [file 41590_2025_2398_MOESM18_ESM.xlsx]

## Sheet: ExtFig6a-RNA
	avg.exp	pct.exp	features.plot	id	avg.exp.scaled
CD3D	0.0586126	NA	CD3D	ILC	0
CD8A	0.139347	NA	CD8A	ILC	0
CD4	0	NA	CD4	ILC	0
LEF1	0.257992	10.8772	LEF1	ILC	0
SELL	1.97601	50.8772	SELL	ILC	1.79126
CCR7	0.561619	21.7544	CCR7	ILC	0
IL7R	9.7862	77.193	IL7R	ILC	0.523942
ANXA1	6.21637	73.6842	ANXA1	ILC	0.0135753
GNAQ	4.03774	75.0877	GNAQ	ILC	2.1396
SVIL	3.08358	58.2456	SVIL	ILC	2.46885
TRAF1	1.85939	36.1404	TRAF1	ILC	0.701619
ADAM19	0.435791	12.6316	ADAM19	ILC	0
PPARG	0.0683242	NA	PPARG	ILC	0
AHRR	0.0554028	NA	AHRR	ILC	0
IL22	0	NA	IL22	ILC	0
IL17F	0.028198	NA	IL17F	ILC	0
IL17A	0	NA	IL17A	ILC	0
CCR6	0.137492	NA	CCR6	ILC	0
IL1R1	0.73542	22.1053	IL1R1	ILC	0.41026
PRDM1	0.0967212	NA	PRDM1	ILC	0
ZC2HC1A	0.108563	NA	ZC2HC1A	ILC	0
TNFRSF18	3.23948	66.6667	TNFRSF18	ILC	1.77791
IL7	0.0500325	NA	IL7	ILC	0
IL23R	0.651585	15.7895	IL23R	ILC	1.23415
FOXP3	0	NA	FOXP3	ILC	0
IL2RA	1.54786	28.7719	IL2RA	ILC	0.746785
TNFRSF4	1.08956	32.6316	TNFRSF4	ILC	0.960501
HPGD	0.5716	20.7018	HPGD	ILC	0.382195
FANK1	0.0262872	NA	FANK1	ILC	0
TSHZ2	0.0790116	NA	TSHZ2	ILC	0
CMTM8	0.0649192	NA	CMTM8	ILC	0
TNFSF8	0.0713797	NA	TNFSF8	ILC	0
ZBTB10	0.774603	30.1754	ZBTB10	ILC	0.297697
BTBD11	0.675952	15.4386	BTBD11	ILC	0
BCL6	0.909397	37.8947	BCL6	ILC	1.29611
CXCL13	0.0644929	NA	CXCL13	ILC	0
CXCR5	0.0204643	NA	CXCR5	ILC	0
SESN3	0.302243	12.9825	SESN3	ILC	0
RBMS3	0.321043	10.5263	RBMS3	ILC	0.320179
HDAC9	4.21332	48.4211	HDAC9	ILC	2.13708
PDE7B	4.96504	48.0702	PDE7B	ILC	1.98015
TAFA2	0.425076	13.3333	TAFA2	ILC	0
FHIT	1.13532	22.1053	FHIT	ILC	0.964241
CDK14	0.0657385	NA	CDK14	ILC	0
CD200	0.0121721	NA	CD200	ILC	0
NELL2	0.371124	NA	NELL2	ILC	0
ITGA1	0.517621	11.9298	ITGA1	ILC	0
KLRC1	3.03314	51.2281	KLRC1	ILC	1.71373
GZMH	0.0776189	NA	GZMH	ILC	0
ITGAE	0.391681	17.8947	ITGAE	ILC	0
GZMB	2.34042	27.3684	GZMB	ILC	0.539614
GZMK	1.40632	31.5789	GZMK	ILC	0
CCL4	10.0167	33.3333	CCL4	ILC	0.233805
CRTAM	2.92725	32.6316	CRTAM	ILC	1.04133
JUN	4.84408	56.1404	JUN	ILC	0.00622281
EGR1	2.1577	36.4912	EGR1	ILC	0.967098
IFNG-AS1	0.869303	16.1404	IFNG-AS1	ILC	0
IFNG	0.653681	12.6316	IFNG	ILC	0
TNF	0.50155	18.2456	TNF	ILC	0
IKZF2	1.79185	40.7018	IKZF2	ILC	0.0626291
PDGFD	1.25355	25.9649	PDGFD	ILC	0.498541
CADM1	0.1117	NA	CADM1	ILC	0
SLC4A10	0.0696233	NA	SLC4A10	ILC	0
IL4I1	0.522299	15.4386	IL4I1	ILC	1.16741
NCR3	0.222519	14.386	NCR3	ILC	0.269739
KLRC2	1.7338	42.4561	KLRC2	ILC	0.881926
XCL1	9.36963	81.0526	XCL1	ILC	2.4605
TRDC	4.86008	72.9825	TRDC	ILC	1.87663
FGFBP2	0.00640287	NA	FGFBP2	ILC	0
CX3CR1	0.00953338	NA	CX3CR1	ILC	0
ADGRG1	0.0307172	NA	ADGRG1	ILC	0
KLRF1	2.0722	40.3509	KLRF1	ILC	1.26657
FCGR3A	0.0730558	NA	FCGR3A	ILC	0
S1PR5	0.0338243	NA	S1PR5	ILC	0
KRT86	0.885879	30.8772	KRT86	ILC	1.46072
KIR2DL4	0.882183	26.3158	KIR2DL4	ILC	1.44894
ADGRG3	0.430305	14.0351	ADGRG3	ILC	0.92498
GAB1	3.35024	63.5088	GAB1	ILC	2.5
SPINK2	2.60009	50.5263	SPINK2	ILC	2.5
KIT	2.44191	40.3509	KIT	ILC	2.5
CD3D1	0.448571	NA	CD3D	NK	0
CD8A1	0.223134	NA	CD8A	NK	0
CD41	0.00711327	NA	CD4	NK	0
LEF11	0.295428	14.5833	LEF1	NK	0
SELL1	0.0945759	NA	SELL	NK	0
CCR71	0.0523905	NA	CCR7	NK	0
IL7R1	0.377779	NA	IL7R	NK	0
ANXA11	3.35937	65.625	ANXA1	NK	0
GNAQ1	1.58307	55.2083	GNAQ	NK	0.408583
SVIL1	0.330211	12.5	SVIL	NK	0
TRAF11	1.45238	31.25	TRAF1	NK	0.112113
ADAM191	0.199863	NA	ADAM19	NK	0
PPARG1	0.0152759	NA	PPARG	NK	0
AHRR1	0.198798	NA	AHRR	NK	0.375585
IL221	0	NA	IL22	NK	0
IL17F1	0	NA	IL17F	NK	0
IL17A1	0.0285217	NA	IL17A	NK	0
CCR61	0.0147057	NA	CCR6	NK	0
IL1R11	0.0408653	NA	IL1R1	NK	0
PRDM11	0.164033	NA	PRDM1	NK	0
ZC2HC1A1	0.0513108	NA	ZC2HC1A	NK	0
TNFRSF181	2.80771	64.5833	TNFRSF18	NK	1.56233
IL71	0.0240015	NA	IL7	NK	0
IL23R1	0.00894058	NA	IL23R	NK	0
FOXP31	0	NA	FOXP3	NK	0
IL2RA1	0.463142	19.7917	IL2RA	NK	0
TNFRSF41	0.165016	NA	TNFRSF4	NK	0
HPGD1	0.414591	20.8333	HPGD	NK	0.109224
FANK11	0	NA	FANK1	NK	0
TSHZ21	0.289745	NA	TSHZ2	NK	0
CMTM81	0.679134	17.7083	CMTM8	NK	0.166971
TNFSF81	0.141634	NA	TNFSF8	NK	0
ZBTB101	0.644283	26.0417	ZBTB10	NK	0.065896
BTBD111	0.327315	10.4167	BTBD11	NK	0
BCL61	0.939763	50	BCL6	NK	1.43895
CXCL131	0.199254	13.5417	CXCL13	NK	0
CXCR51	0.00715922	NA	CXCR5	NK	0
SESN31	0.211976	11.4583	SESN3	NK	0
RBMS31	0.0407002	NA	RBMS3	NK	0
HDAC91	1.26076	32.2917	HDAC9	NK	0.526747
PDE7B1	0.379027	12.5	PDE7B	NK	0
TAFA21	0.19875	12.5	TAFA2	NK	0
FHIT1	1.54141	29.1667	FHIT	NK	1.50848
CDK141	0.0455932	NA	CDK14	NK	0
CD2001	0.0258899	NA	CD200	NK	0
NELL21	0.0648484	NA	NELL2	NK	0
ITGA11	2.6198	61.4583	ITGA1	NK	1.50723
KLRC11	6.6165	79.1667	KLRC1	NK	2.5
GZMH1	0.533776	19.7917	GZMH	NK	0
ITGAE1	6.11545	87.5	ITGAE	NK	2.41822
GZMB1	4.64702	72.9167	GZMB	NK	1.19327
GZMK1	2.09426	42.7083	GZMK	NK	0.0237206
CCL41	36.9009	82.2917	CCL4	NK	1.15823
CRTAM1	3.49167	43.75	CRTAM	NK	1.24668
2025-06-01	2.72426	59.375	JUN	NK	0
EGR11	1.49057	50	EGR1	NK	0.271143
IFNG-AS11	0.0897175	NA	IFNG-AS1	NK	0
IFNG1	2.03803	36.4583	IFNG	NK	0.914298
TNF1	0.383254	13.5417	TNF	NK	0
IKZF21	1.96541	61.4583	IKZF2	NK	0.145503
PDGFD1	2.85516	54.1667	PDGFD	NK	1.46053
CADM11	0.0392477	NA	CADM1	NK	0
SLC4A101	0.160903	10.4167	SLC4A10	NK	0
IL4I11	0	NA	IL4I1	NK	0
NCR31	0.316786	18.75	NCR3	NK	0.628451
KLRC21	3.8342	76.0417	KLRC2	NK	1.81799
XCL11	5.45818	73.9583	XCL1	NK	1.81401
TRDC1	4.94708	82.2917	TRDC	NK	1.89908
FGFBP21	0.0112875	NA	FGFBP2	NK	0
CX3CR11	0	NA	CX3CR1	NK	0
ADGRG11	0.429338	19.7917	ADGRG1	NK	0.925146
KLRF11	3.37566	80.2083	KLRF1	NK	1.85783
FCGR3A1	0.183759	NA	FCGR3A	NK	0.00872823
S1PR51	0.069037	NA	S1PR5	NK	0
KRT861	2.88938	77.0833	KRT86	NK	2.5
KIR2DL41	2.13043	66.6667	KIR2DL4	NK	2.5
ADGRG31	1.97557	57.2917	ADGRG3	NK	2.5
GAB11	1.09925	34.375	GAB1	NK	1.5447
SPINK21	0.0662396	NA	SPINK2	NK	0
KIT1	0.245724	15.625	KIT	NK	0.394073
CD3D2	0.182687	NA	CD3D	CD16+ NK	0
CD8A2	0.875323	31.6794	CD8A	CD16+ NK	0
CD42	0.0101808	NA	CD4	CD16+ NK	0
LEF12	0.1219	NA	LEF1	CD16+ NK	0
SELL2	0.801435	25.9542	SELL	CD16+ NK	0.318153
CCR72	0.0601808	NA	CCR7	CD16+ NK	0
IL7R2	0.392447	NA	IL7R	CD16+ NK	0
ANXA12	3.36745	68.3206	ANXA1	CD16+ NK	0
GNAQ2	0.644821	20.6107	GNAQ	CD16+ NK	0
SVIL2	1.12564	37.0229	SVIL	CD16+ NK	0.692095
TRAF12	1.73514	30.1527	TRAF1	CD16+ NK	0.531059
ADAM192	0.00869793	NA	ADAM19	CD16+ NK	0
PPARG2	0.0445495	NA	PPARG	CD16+ NK	0
AHRR2	0.0170562	NA	AHRR	CD16+ NK	0
IL222	0	NA	IL22	CD16+ NK	0
IL17F2	0	NA	IL17F	CD16+ NK	0
IL17A2	0	NA	IL17A	CD16+ NK	0
CCR62	0.0215639	NA	CCR6	CD16+ NK	0
IL1R12	0.065896	NA	IL1R1	CD16+ NK	0
PRDM12	1.08529	40.8397	PRDM1	CD16+ NK	0.350809
ZC2HC1A2	0	NA	ZC2HC1A	CD16+ NK	0
TNFRSF182	0.446343	19.4656	TNFRSF18	CD16+ NK	0
IL72	0.0173069	NA	IL7	CD16+ NK	0
IL23R2	0.0311526	NA	IL23R	CD16+ NK	0
FOXP32	0.00460465	NA	FOXP3	CD16+ NK	0
IL2RA2	0.204912	NA	IL2RA	CD16+ NK	0
TNFRSF42	0.22153	12.5954	TNFRSF4	CD16+ NK	0
HPGD2	0.0447446	NA	HPGD	CD16+ NK	0
FANK12	0	NA	FANK1	CD16+ NK	0
TSHZ22	0.130699	NA	TSHZ2	CD16+ NK	0
CMTM82	0.11594	NA	CMTM8	CD16+ NK	0
TNFSF82	0.0953913	NA	TNFSF8	CD16+ NK	0
ZBTB102	0.943586	29.771	ZBTB10	CD16+ NK	0.574131
BTBD112	1.94018	38.1679	BTBD11	CD16+ NK	1.07388
BCL62	1.06528	37.4046	BCL6	CD16+ NK	2.00658
CXCL132	0.204961	11.0687	CXCL13	CD16+ NK	0
CXCR52	0.0451114	NA	CXCR5	CD16+ NK	0
SESN32	0.199168	NA	SESN3	CD16+ NK	0
RBMS32	0.0563537	NA	RBMS3	CD16+ NK	0
HDAC92	0.432256	14.8855	HDAC9	CD16+ NK	0
PDE7B2	0.225497	NA	PDE7B	CD16+ NK	0
TAFA22	0.291396	14.1221	TAFA2	CD16+ NK	0
FHIT2	0.625867	12.5954	FHIT	CD16+ NK	0.112156
CDK142	0.0544692	NA	CDK14	CD16+ NK	0
CD2002	0.018006	NA	CD200	CD16+ NK	0
NELL22	0.0382241	NA	NELL2	CD16+ NK	0
ITGA12	0.0876394	NA	ITGA1	CD16+ NK	0
KLRC12	1.37177	30.916	KLRC1	CD16+ NK	0.798351
GZMH2	1.61459	29.0076	GZMH	CD16+ NK	0.900897
ITGAE2	0.597196	27.8626	ITGAE	CD16+ NK	0
GZMB2	9.57943	90.8397	GZMB	CD16+ NK	1.97486
GZMK2	1.10621	27.8626	GZMK	CD16+ NK	0
CCL42	44.0253	90.0763	CCL4	CD16+ NK	1.2871
CRTAM2	0.364548	NA	CRTAM	CD16+ NK	0
2025-06-02	5.23503	58.7786	JUN	CD16+ NK	0.158195
EGR12	1.16908	25.1908	EGR1	CD16+ NK	0
IFNG-AS12	0.0934844	NA	IFNG-AS1	CD16+ NK	0
IFNG2	0.974095	16.4122	IFNG	CD16+ NK	0.0317656
TNF2	0.392539	NA	TNF	CD16+ NK	0
IKZF22	1.08241	29.0076	IKZF2	CD16+ NK	0
PDGFD2	3.05842	59.542	PDGFD	CD16+ NK	1.55259
CADM12	0.228669	NA	CADM1	CD16+ NK	0
SLC4A102	0.0708489	NA	SLC4A10	CD16+ NK	0
IL4I12	0.0632146	NA	IL4I1	CD16+ NK	0
NCR32	0.518714	26.7176	NCR3	CD16+ NK	1.31743
KLRC22	0.970236	22.5191	KLRC2	CD16+ NK	0.344058
XCL12	1.30491	21.7557	XCL1	CD16+ NK	0.407408
TRDC2	2.21797	61.0687	TRDC	CD16+ NK	0.96325
FGFBP22	3.76384	56.8702	FGFBP2	CD16+ NK	2.5
CX3CR12	1.5285	44.6565	CX3CR1	CD16+ NK	2.5
ADGRG12	0.925774	35.4962	ADGRG1	CD16+ NK	2.20216
KLRF12	5.78821	92.7481	KLRF1	CD16+ NK	2.5
FCGR3A2	3.02778	74.0458	FCGR3A	CD16+ NK	2.5
S1PR52	1.42411	51.9084	S1PR5	CD16+ NK	2.5
KRT862	0.13472	NA	KRT86	CD16+ NK	0
KIR2DL42	0.955399	27.4809	KIR2DL4	CD16+ NK	1.56814
ADGRG32	0.464118	15.2672	ADGRG3	CD16+ NK	1.01072
GAB12	0.256892	10.3053	GAB1	CD16+ NK	0.14446
SPINK22	0	NA	SPINK2	CD16+ NK	0
KIT2	0.0338902	NA	KIT	CD16+ NK	0
CD3D3	4.2888	80.8594	CD3D	T/NK mix	0.0553283
CD8A3	1.40925	32.0312	CD8A	T/NK mix	0.243202
CD43	0.209616	11.7188	CD4	T/NK mix	0
LEF13	0.229052	10.5469	LEF1	T/NK mix	0
SELL3	0.890729	32.8125	SELL	T/NK mix	0.460121
CCR73	0.0615027	NA	CCR7	T/NK mix	0
IL7R3	4.86173	42.9688	IL7R	T/NK mix	0
ANXA13	6.46962	89.4531	ANXA1	T/NK mix	0.0675521
GNAQ3	0.81572	25.7812	GNAQ	T/NK mix	0
SVIL3	0.777577	28.125	SVIL	T/NK mix	0.205467
TRAF13	0.821895	27.3438	TRAF1	T/NK mix	0
ADAM193	0.12959	NA	ADAM19	T/NK mix	0
PPARG3	0.00331291	NA	PPARG	T/NK mix	0
AHRR3	0.0186175	NA	AHRR	T/NK mix	0
IL223	0.00575973	NA	IL22	T/NK mix	0
IL17F3	0	NA	IL17F	T/NK mix	0
IL17A3	0.00543138	NA	IL17A	T/NK mix	0
CCR63	0.0346965	NA	CCR6	T/NK mix	0
IL1R13	0.0761761	NA	IL1R1	T/NK mix	0
PRDM13	1.1003	43.75	PRDM1	T/NK mix	0.371241
ZC2HC1A3	0.0233527	NA	ZC2HC1A	T/NK mix	0
TNFRSF183	0.275817	NA	TNFRSF18	T/NK mix	0
IL73	0.190451	NA	IL7	T/NK mix	0
IL23R3	0.0144785	NA	IL23R	T/NK mix	0
FOXP33	0.00165645	NA	FOXP3	T/NK mix	0
IL2RA3	0.0299063	NA	IL2RA	T/NK mix	0
TNFRSF43	0.0936052	NA	TNFRSF4	T/NK mix	0
HPGD3	0.234619	NA	HPGD	T/NK mix	0
FANK13	0.00624002	NA	FANK1	T/NK mix	0
TSHZ23	0.127808	NA	TSHZ2	T/NK mix	0
CMTM83	0.0602748	NA	CMTM8	T/NK mix	0
TNFSF83	0.25228	11.3281	TNFSF8	T/NK mix	0
ZBTB103	0.363473	16.4062	ZBTB10	T/NK mix	0
BTBD113	0.812375	20.7031	BTBD11	T/NK mix	0
BCL63	0.610708	24.2188	BCL6	T/NK mix	0
CXCL133	0.195591	12.8906	CXCL13	T/NK mix	0
CXCR53	0.0442129	NA	CXCR5	T/NK mix	0
SESN33	0.304221	15.625	SESN3	T/NK mix	0
RBMS33	0.0610221	NA	RBMS3	T/NK mix	0
HDAC93	0.392849	13.2812	HDAC9	T/NK mix	0
PDE7B3	0.0412352	NA	PDE7B	T/NK mix	0
TAFA23	0.322468	13.6719	TAFA2	T/NK mix	0
FHIT3	0.110237	NA	FHIT	T/NK mix	0
CDK143	0.0255331	NA	CDK14	T/NK mix	0
CD2003	0.0352172	NA	CD200	T/NK mix	0
NELL23	0.12069	NA	NELL2	T/NK mix	0
ITGA13	0.132284	NA	ITGA1	T/NK mix	0
KLRC13	0.476452	NA	KLRC1	T/NK mix	0
GZMH3	5.26404	79.2969	GZMH	T/NK mix	2.43023
ITGAE3	0.415907	19.9219	ITGAE	T/NK mix	0
GZMB3	7.32977	83.5938	GZMB	T/NK mix	1.67721
GZMK3	1.49837	22.6562	GZMK	T/NK mix	0
CCL43	35.6973	88.6719	CCL4	T/NK mix	1.13408
CRTAM3	0.877844	18.3594	CRTAM	T/NK mix	0
2025-06-03	2.92287	62.1094	JUN	T/NK mix	0
EGR13	0.807403	21.4844	EGR1	T/NK mix	0
IFNG-AS13	0.716571	12.5	IFNG-AS1	T/NK mix	0
IFNG3	2.78199	23.4375	IFNG	T/NK mix	1.36271
TNF3	1.91859	30.0781	TNF	T/NK mix	1.5869
IKZF23	1.61591	29.6875	IKZF2	T/NK mix	0
PDGFD3	2.21386	48.0469	PDGFD	T/NK mix	1.13455
CADM13	1.38286	33.5938	CADM1	T/NK mix	1.44272
SLC4A103	0.00331291	NA	SLC4A10	T/NK mix	0
IL4I13	0.0169024	NA	IL4I1	T/NK mix	0
NCR33	0.247817	12.5	NCR3	T/NK mix	0.368651
KLRC23	2.9611	41.0156	KLRC2	T/NK mix	1.49088
XCL13	0.411103	NA	XCL1	T/NK mix	0
TRDC3	2.53937	47.6562	TRDC	T/NK mix	1.10831
FGFBP23	3.72013	67.1875	FGFBP2	T/NK mix	2.5
CX3CR13	1.44764	46.4844	CX3CR1	T/NK mix	2.5
ADGRG13	1.22999	47.2656	ADGRG1	T/NK mix	2.5
KLRF13	1.8703	42.1875	KLRF1	T/NK mix	1.15293
FCGR3A3	2.19298	50.7812	FCGR3A	T/NK mix	2.43729
S1PR53	0.88382	38.2812	S1PR5	T/NK mix	2.1687
KRT863	0.0412736	NA	KRT86	T/NK mix	0
KIR2DL43	0.17358	NA	KIR2DL4	T/NK mix	0
ADGRG33	0.0102043	NA	ADGRG3	T/NK mix	0
GAB13	0.0210939	NA	GAB1	T/NK mix	0
SPINK23	0	NA	SPINK2	T/NK mix	0
KIT3	0.0104744	NA	KIT	T/NK mix	0
CD3D4	5.53434	88.9908	CD3D	T gd	0.360232
CD8A4	1.95318	50.4587	CD8A	T gd	0.567939
CD44	0.0424833	NA	CD4	T gd	0
LEF14	1.40293	43.1193	LEF1	T gd	1.36774
SELL4	0.263975	NA	SELL	T gd	0
CCR74	0.282889	11.9266	CCR7	T gd	0
IL7R4	9.04712	87.156	IL7R	T gd	0.441807
ANXA14	10.5232	75.2294	ANXA1	T gd	0.745974
GNAQ4	1.59558	44.0367	GNAQ	T gd	0.421105
SVIL4	0.532903	22.0183	SVIL	T gd	0
TRAF14	1.27527	33.945	TRAF1	T gd	0
ADAM194	0.201231	NA	ADAM19	T gd	0
PPARG4	0.0424973	NA	PPARG	T gd	0
AHRR4	0.0478509	NA	AHRR	T gd	0
IL224	0	NA	IL22	T gd	0
IL17F4	0	NA	IL17F	T gd	0
IL17A4	0	NA	IL17A	T gd	0
CCR64	0.0291235	NA	CCR6	T gd	0
IL1R14	0.0650764	NA	IL1R1	T gd	0
PRDM14	0.134795	NA	PRDM1	T gd	0
ZC2HC1A4	0.0372032	NA	ZC2HC1A	T gd	0
TNFRSF184	1.11281	38.5321	TNFRSF18	T gd	0.380198
IL74	0.160883	NA	IL7	T gd	0
IL23R4	0	NA	IL23R	T gd	0
FOXP34	0	NA	FOXP3	T gd	0
IL2RA4	0.11569	NA	IL2RA	T gd	0
TNFRSF44	0.174283	NA	TNFRSF4	T gd	0
HPGD4	0.13617	NA	HPGD	T gd	0
FANK14	0.0136218	NA	FANK1	T gd	0
TSHZ24	0.178143	NA	TSHZ2	T gd	0
CMTM84	0.353855	11.9266	CMTM8	T gd	0
TNFSF84	1.11466	34.8624	TNFSF8	T gd	0.543724
ZBTB104	1.1284	37.6147	ZBTB10	T gd	0.850198
BTBD114	0.887724	18.3486	BTBD11	T gd	0.0679311
BCL64	0.895483	31.1927	BCL6	T gd	1.22989
CXCL134	0.101755	NA	CXCL13	T gd	0
CXCR54	0	NA	CXCR5	T gd	0
SESN34	0.305509	11.0092	SESN3	T gd	0
RBMS34	0.076252	NA	RBMS3	T gd	0
HDAC94	0.511973	12.844	HDAC9	T gd	0
PDE7B4	3.12729	33.945	PDE7B	T gd	1.40031
TAFA24	0.262198	14.6789	TAFA2	T gd	0
FHIT4	0.711912	14.6789	FHIT	T gd	0.273366
CDK144	0.0100983	NA	CDK14	T gd	0
CD2004	0.0341323	NA	CD200	T gd	0
NELL24	5.14581	65.1376	NELL2	T gd	1.70429
ITGA14	1.11004	27.5229	ITGA1	T gd	0.389709
KLRC14	0.673556	11.0092	KLRC1	T gd	0.197148
GZMH4	0.347849	11.0092	GZMH	T gd	0
ITGAE4	0.688309	29.3578	ITGAE	T gd	0
GZMB4	1.03218	22.0183	GZMB	T gd	0
GZMK4	2.3873	33.945	GZMK	T gd	0.131211
CCL44	8.03042	26.6055	CCL4	T gd	0.0850588
CRTAM4	3.83959	46.789	CRTAM	T gd	1.36077
2025-06-04	4.78793	59.633	JUN	T gd	0
EGR14	1.48176	33.945	EGR1	T gd	0.260758
IFNG-AS14	3.85065	39.4495	IFNG-AS1	T gd	1.78926
IFNG4	1.30975	19.2661	IFNG	T gd	0.353232
TNF4	0.596465	10.0917	TNF	T gd	0
IKZF24	5.43502	75.2294	IKZF2	T gd	1.21013
PDGFD4	2.26252	37.6147	PDGFD	T gd	1.16147
CADM14	0.159865	NA	CADM1	T gd	0
SLC4A104	0.013399	NA	SLC4A10	T gd	0
IL4I14	0.0115531	NA	IL4I1	T gd	0
NCR34	0.468021	22.0183	NCR3	T gd	1.15349
KLRC24	5.45527	68.8073	KLRC2	T gd	2.29287
XCL14	5.7061	66.9725	XCL1	T gd	1.86544
TRDC4	3.72423	46.789	TRDC	T gd	1.54832
FGFBP24	0	NA	FGFBP2	T gd	0
CX3CR14	0	NA	CX3CR1	T gd	0
ADGRG14	0	NA	ADGRG1	T gd	0
KLRF14	0.0231149	NA	KLRF1	T gd	0
FCGR3A4	0	NA	FCGR3A	T gd	0
S1PR54	0	NA	S1PR5	T gd	0
KRT864	0.222983	NA	KRT86	T gd	0.187693
KIR2DL44	0.28388	NA	KIR2DL4	T gd	0.254037
ADGRG34	0.0364639	NA	ADGRG3	T gd	0
GAB14	0.229159	10.0917	GAB1	T gd	0.083552
SPINK24	0.0237867	NA	SPINK2	T gd	0
KIT4	0	NA	KIT	T gd	0
CD3D5	4.99866	85.6436	CD3D	MAIT	0.236913
CD8A5	2.01795	50.9901	CD8A	MAIT	0.602548
CD45	0.202641	NA	CD4	MAIT	0
LEF15	0.0907443	NA	LEF1	MAIT	0
SELL5	0.0738079	NA	SELL	MAIT	0
CCR75	0.377379	16.3366	CCR7	MAIT	0
IL7R5	20.9291	96.5347	IL7R	MAIT	1.34497
ANXA15	7.98493	83.1683	ANXA1	MAIT	0.356601
GNAQ5	0.712531	20.7921	GNAQ	MAIT	0
SVIL5	1.82301	50	SVIL	MAIT	1.46422
TRAF15	1.53932	38.6139	TRAF1	MAIT	0.245862
ADAM195	1.07381	31.6832	ADAM19	MAIT	0.425572
PPARG5	0.141931	NA	PPARG	MAIT	0
AHRR5	0.0601156	NA	AHRR	MAIT	0
IL225	0.0972925	NA	IL22	MAIT	0
IL17F5	0.518764	NA	IL17F	MAIT	0.573101
IL17A5	0.31965	NA	IL17A	MAIT	0.145282
CCR65	3.08182	69.802	CCR6	MAIT	1.24433
IL1R15	0.49336	17.3267	IL1R1	MAIT	0.108823
PRDM15	1.428	44.0594	PRDM1	MAIT	0.784306
ZC2HC1A5	0.0508432	NA	ZC2HC1A	MAIT	0
TNFRSF185	0.457549	22.7723	TNFRSF18	MAIT	0
IL75	0.0718108	NA	IL7	MAIT	0
IL23R5	1.44262	42.5743	IL23R	MAIT	2.5
FOXP35	0.00593158	NA	FOXP3	MAIT	0
IL2RA5	0.285401	NA	IL2RA	MAIT	0
TNFRSF45	0.129967	NA	TNFRSF4	MAIT	0
HPGD5	0.700134	28.7129	HPGD	MAIT	0.586074
FANK15	0.00180333	NA	FANK1	MAIT	0
TSHZ25	0.0326944	NA	TSHZ2	MAIT	0
CMTM85	0.591807	17.8218	CMTM8	MAIT	0.0427058
TNFSF85	0.389955	17.3267	TNFSF8	MAIT	0
ZBTB105	0.442684	17.8218	ZBTB10	MAIT	0
BTBD115	1.6376	39.604	BTBD11	MAIT	0.827334
BCL65	0.610741	29.2079	BCL6	MAIT	0
CXCL135	0.50881	NA	CXCL13	MAIT	0.10405
CXCR55	0	NA	CXCR5	MAIT	0
SESN35	0.258554	13.3663	SESN3	MAIT	0
RBMS35	0.0299808	NA	RBMS3	MAIT	0
HDAC95	1.58671	31.1881	HDAC9	MAIT	0.786336
PDE7B5	0.448301	NA	PDE7B	MAIT	0
TAFA25	0.224155	13.3663	TAFA2	MAIT	0
FHIT5	0.456618	10.396	FHIT	MAIT	0
CDK145	0.038971	NA	CDK14	MAIT	0
CD2005	0.025599	NA	CD200	MAIT	0
NELL25	2.4364	41.0891	NELL2	MAIT	0.751929
ITGA15	0.900373	31.1881	ITGA1	MAIT	0.173012
KLRC15	0.136396	NA	KLRC1	MAIT	0
GZMH5	0.0873719	NA	GZMH	MAIT	0
ITGAE5	1.14318	38.1188	ITGAE	MAIT	0.127174
GZMB5	0.202468	NA	GZMB	MAIT	0
GZMK5	1.90184	39.604	GZMK	MAIT	0
CCL45	10.996	46.0396	CCL4	MAIT	0.297523
CRTAM5	0.481349	NA	CRTAM	MAIT	0
2025-06-05	9.54137	77.2277	JUN	MAIT	1.39059
EGR15	1.9976	37.1287	EGR1	MAIT	0.814515
IFNG-AS15	0.474623	11.3861	IFNG-AS1	MAIT	0
IFNG5	0.424288	NA	IFNG	MAIT	0
TNF5	2.15711	42.5743	TNF	MAIT	1.83865
IKZF25	4.34011	67.3267	IKZF2	MAIT	0.953833
PDGFD5	0.121747	NA	PDGFD	MAIT	0
CADM15	0.27172	NA	CADM1	MAIT	0
SLC4A105	5.01279	68.8119	SLC4A10	MAIT	2.5
IL4I15	1.56916	49.505	IL4I1	MAIT	2.5
NCR35	1.1756	46.5347	NCR3	MAIT	2.5
KLRC25	0.0330886	NA	KLRC2	MAIT	0
XCL15	0.085847	NA	XCL1	MAIT	0
TRDC5	0.49864	10.396	TRDC	MAIT	0
FGFBP25	0	NA	FGFBP2	MAIT	0
CX3CR15	0	NA	CX3CR1	MAIT	0
ADGRG15	0.0524633	NA	ADGRG1	MAIT	0
KLRF15	0.284194	11.8812	KLRF1	MAIT	0
FCGR3A5	0	NA	FCGR3A	MAIT	0
S1PR55	0.1151	NA	S1PR5	MAIT	0.0196971
KRT865	0.0335797	NA	KRT86	MAIT	0
KIR2DL45	0.00677779	NA	KIR2DL4	MAIT	0
ADGRG35	0.00677779	NA	ADGRG3	MAIT	0
GAB15	0.138396	NA	GAB1	MAIT	0
SPINK25	0.0652866	NA	SPINK2	MAIT	0
KIT5	0.239183	NA	KIT	MAIT	0.375907
CD3D6	4.46479	85	CD3D	CD8 T IKZF2+	0.102524
CD8A6	2.24825	50.2941	CD8A	CD8 T IKZF2+	0.719863
CD46	0.00558204	NA	CD4	CD8 T IKZF2+	0
LEF16	0.0814362	NA	LEF1	CD8 T IKZF2+	0
SELL6	0.713053	23.2353	SELL	CD8 T IKZF2+	0.170529
CCR76	0.490973	17.6471	CCR7	CD8 T IKZF2+	0
IL7R6	3.10545	44.4118	IL7R	CD8 T IKZF2+	0
ANXA16	3.94477	59.4118	ANXA1	CD8 T IKZF2+	0
GNAQ6	0.702605	19.4118	GNAQ	CD8 T IKZF2+	0
SVIL6	0.263634	NA	SVIL	CD8 T IKZF2+	0
TRAF16	0.738175	27.0588	TRAF1	CD8 T IKZF2+	0
ADAM196	0.0155199	NA	ADAM19	CD8 T IKZF2+	0
PPARG6	0.0219959	NA	PPARG	CD8 T IKZF2+	0
AHRR6	0.0138913	NA	AHRR	CD8 T IKZF2+	0
IL226	0.00839856	NA	IL22	CD8 T IKZF2+	0
IL17F6	0	NA	IL17F	CD8 T IKZF2+	0
IL17A6	0	NA	IL17A	CD8 T IKZF2+	0
CCR66	0.211368	NA	CCR6	CD8 T IKZF2+	0
IL1R16	0.0393012	NA	IL1R1	CD8 T IKZF2+	0
PRDM16	0.344718	13.5294	PRDM1	CD8 T IKZF2+	0
ZC2HC1A6	0.0294403	NA	ZC2HC1A	CD8 T IKZF2+	0
TNFRSF186	0.0791946	NA	TNFRSF18	CD8 T IKZF2+	0
IL76	0.0220773	NA	IL7	CD8 T IKZF2+	0
IL23R6	0	NA	IL23R	CD8 T IKZF2+	0
FOXP36	0	NA	FOXP3	CD8 T IKZF2+	0
IL2RA6	0.0223453	NA	IL2RA	CD8 T IKZF2+	0
TNFRSF46	0.015693	NA	TNFRSF4	CD8 T IKZF2+	0
HPGD6	0.0106821	NA	HPGD	CD8 T IKZF2+	0
FANK16	0.00730183	NA	FANK1	CD8 T IKZF2+	0
TSHZ26	0.182074	NA	TSHZ2	CD8 T IKZF2+	0
CMTM86	0.0589544	NA	CMTM8	CD8 T IKZF2+	0
TNFSF86	0.421893	17.3529	TNFSF8	CD8 T IKZF2+	0
ZBTB106	0.44223	15.2941	ZBTB10	CD8 T IKZF2+	0
BTBD116	0.136743	NA	BTBD11	CD8 T IKZF2+	0
BCL66	0.494215	22.0588	BCL6	CD8 T IKZF2+	0
CXCL136	0.0874002	NA	CXCL13	CD8 T IKZF2+	0
CXCR56	0.314504	12.3529	CXCR5	CD8 T IKZF2+	1.49512
SESN36	0.488998	18.2353	SESN3	CD8 T IKZF2+	0
RBMS36	0.020507	NA	RBMS3	CD8 T IKZF2+	0
HDAC96	0.0624658	NA	HDAC9	CD8 T IKZF2+	0
PDE7B6	0.151463	NA	PDE7B	CD8 T IKZF2+	0
TAFA26	0.276647	10.5882	TAFA2	CD8 T IKZF2+	0
FHIT6	0.379107	10	FHIT	CD8 T IKZF2+	0
CDK146	0.0121007	NA	CDK14	CD8 T IKZF2+	0
CD2006	0.0113864	NA	CD200	CD8 T IKZF2+	0
NELL26	1.50604	28.8235	NELL2	CD8 T IKZF2+	0.234712
ITGA16	0.772247	24.1176	ITGA1	CD8 T IKZF2+	0.0284806
KLRC16	0.0468738	NA	KLRC1	CD8 T IKZF2+	0
GZMH6	0.220477	NA	GZMH	CD8 T IKZF2+	0
ITGAE6	0.987237	28.2353	ITGAE	CD8 T IKZF2+	0
GZMB6	0.374418	NA	GZMB	CD8 T IKZF2+	0
GZMK6	12.5052	98.2353	GZMK	CD8 T IKZF2+	1.77417
CCL46	14.2846	74.7059	CCL4	CD8 T IKZF2+	0.478783
CRTAM6	4.00816	66.4706	CRTAM	CD8 T IKZF2+	1.41313
2025-06-06	3.87939	57.3529	JUN	CD8 T IKZF2+	0
EGR16	0.97913	24.4118	EGR1	CD8 T IKZF2+	0
IFNG-AS16	2.29671	30	IFNG-AS1	CD8 T IKZF2+	1.03805
IFNG6	1.04146	20	IFNG	CD8 T IKZF2+	0.100462
TNF6	0.583322	20.2941	TNF	CD8 T IKZF2+	0
IKZF26	6.63361	80.8824	IKZF2	CD8 T IKZF2+	1.44484
PDGFD6	3.25308	56.1765	PDGFD	CD8 T IKZF2+	1.63654
CADM16	2.41931	47.6471	CADM1	CD8 T IKZF2+	2.45981
SLC4A106	0.00622867	NA	SLC4A10	CD8 T IKZF2+	0
IL4I16	0.00481213	NA	IL4I1	CD8 T IKZF2+	0
NCR36	0.0457697	NA	NCR3	CD8 T IKZF2+	0
KLRC26	0.934643	18.8235	KLRC2	CD8 T IKZF2+	0.314121
XCL16	0.785354	18.5294	XCL1	CD8 T IKZF2+	0.0586951
TRDC6	1.06126	13.8235	TRDC	CD8 T IKZF2+	0.284505
FGFBP26	0.0907797	NA	FGFBP2	CD8 T IKZF2+	0
CX3CR16	0.0136968	NA	CX3CR1	CD8 T IKZF2+	0
ADGRG16	0.0538721	NA	ADGRG1	CD8 T IKZF2+	0
KLRF16	0.523767	15	KLRF1	CD8 T IKZF2+	0.0942917
FCGR3A6	0.0700005	NA	FCGR3A	CD8 T IKZF2+	0
S1PR56	0.0157456	NA	S1PR5	CD8 T IKZF2+	0
KRT866	0	NA	KRT86	CD8 T IKZF2+	0
KIR2DL46	0.105348	NA	KIR2DL4	CD8 T IKZF2+	0
ADGRG36	0.00314733	NA	ADGRG3	CD8 T IKZF2+	0
GAB16	0.0181133	NA	GAB1	CD8 T IKZF2+	0
SPINK26	0.0129884	NA	SPINK2	CD8 T IKZF2+	0
KIT6	0.0278958	NA	KIT	CD8 T IKZF2+	0
CD3D7	5.12516	80.2057	CD3D	CD8 T TNF+	0.267
CD8A7	3.16049	55.6984	CD8A	CD8 T TNF+	1.11471
CD47	0.214265	NA	CD4	CD8 T TNF+	0
LEF17	0.218771	NA	LEF1	CD8 T TNF+	0
SELL7	0.594576	17.3093	SELL	CD8 T TNF+	0
CCR77	0.775553	21.8509	CCR7	CD8 T TNF+	0.211301
IL7R7	4.33472	47.4722	IL7R	CD8 T TNF+	0
ANXA17	8.02585	60.7541	ANXA1	CD8 T TNF+	0.363712
GNAQ7	0.479712	NA	GNAQ	CD8 T TNF+	0
SVIL7	0.413937	11.2254	SVIL	CD8 T TNF+	0
TRAF17	0.648065	20.6512	TRAF1	CD8 T TNF+	0
ADAM197	0.228496	NA	ADAM19	CD8 T TNF+	0
PPARG7	0.00895588	NA	PPARG	CD8 T TNF+	0
AHRR7	0.0137095	NA	AHRR	CD8 T TNF+	0
IL227	0.00510066	NA	IL22	CD8 T TNF+	0
IL17F7	0.00661671	NA	IL17F	CD8 T TNF+	0
IL17A7	0	NA	IL17A	CD8 T TNF+	0
CCR67	0.108668	NA	CCR6	CD8 T TNF+	0
IL1R17	0.0392364	NA	IL1R1	CD8 T TNF+	0
PRDM17	0.592219	16.8809	PRDM1	CD8 T TNF+	0
ZC2HC1A7	0.0341719	NA	ZC2HC1A	CD8 T TNF+	0
TNFRSF187	0.0455093	NA	TNFRSF18	CD8 T TNF+	0
IL77	0.0313307	NA	IL7	CD8 T TNF+	0
IL23R7	0.00675463	NA	IL23R	CD8 T TNF+	0
FOXP37	0.00238624	NA	FOXP3	CD8 T TNF+	0
IL2RA7	0.0143175	NA	IL2RA	CD8 T TNF+	0
TNFRSF47	0.0335714	NA	TNFRSF4	CD8 T TNF+	0
HPGD7	0.0148124	NA	HPGD	CD8 T TNF+	0
FANK17	0.00603984	NA	FANK1	CD8 T TNF+	0
TSHZ27	0.288735	NA	TSHZ2	CD8 T TNF+	0
CMTM87	0.118929	NA	CMTM8	CD8 T TNF+	0
TNFSF87	0.475641	13.6247	TNFSF8	CD8 T TNF+	0
ZBTB107	0.351839	NA	ZBTB10	CD8 T TNF+	0
BTBD117	0.146593	NA	BTBD11	CD8 T TNF+	0
BCL67	0.571617	16.5381	BCL6	CD8 T TNF+	0
CXCL137	0.168234	NA	CXCL13	CD8 T TNF+	0
CXCR57	0.19857	NA	CXCR5	CD8 T TNF+	0.706713
SESN37	0.589506	14.91	SESN3	CD8 T TNF+	0
RBMS37	0.0446032	NA	RBMS3	CD8 T TNF+	0
HDAC97	0.2179	NA	HDAC9	CD8 T TNF+	0
PDE7B7	0.112008	NA	PDE7B	CD8 T TNF+	0
TAFA27	0.256676	NA	TAFA2	CD8 T TNF+	0
FHIT7	0.352351	NA	FHIT	CD8 T TNF+	0
CDK147	0.072413	NA	CDK14	CD8 T TNF+	0
CD2007	0.0229498	NA	CD200	CD8 T TNF+	0
NELL27	2.22307	33.162	NELL2	CD8 T TNF+	0.646932
ITGA17	1.4285	28.5347	ITGA1	CD8 T TNF+	0.680768
KLRC17	0.0845898	NA	KLRC1	CD8 T TNF+	0
GZMH7	0.934653	18.9374	GZMH	CD8 T TNF+	0.373725
ITGAE7	0.925175	22.7078	ITGAE	CD8 T TNF+	0
GZMB7	0.384406	NA	GZMB	CD8 T TNF+	0
GZMK7	12.7472	92.8877	GZMK	CD8 T TNF+	1.79526
CCL47	30.2964	74.5501	CCL4	CD8 T TNF+	1.01497
CRTAM7	2.82323	42.1594	CRTAM	CD8 T TNF+	1.00027
2025-06-07	12.6187	75.2356	JUN	CD8 T TNF+	1.9917
EGR17	3.84781	42.4165	EGR1	CD8 T TNF+	2.22416
IFNG-AS17	5.12312	49.1003	IFNG-AS1	CD8 T TNF+	2.24241
IFNG7	3.91041	32.3907	IFNG	CD8 T TNF+	1.89724
TNF7	2.26539	32.4764	TNF	CD8 T TNF+	1.94673
IKZF27	1.30253	14.91	IKZF2	CD8 T TNF+	0
PDGFD7	1.11379	17.5664	PDGFD	CD8 T TNF+	0.383831
CADM17	0.758827	15.2528	CADM1	CD8 T TNF+	0.587517
SLC4A107	0.00569727	NA	SLC4A10	CD8 T TNF+	0
IL4I17	0.0106921	NA	IL4I1	CD8 T TNF+	0
NCR37	0.0106076	NA	NCR3	CD8 T TNF+	0
KLRC27	0.121125	NA	KLRC2	CD8 T TNF+	0
XCL17	0.34665	NA	XCL1	CD8 T TNF+	0
TRDC7	0.267306	NA	TRDC	CD8 T TNF+	0
FGFBP27	0.0784646	NA	FGFBP2	CD8 T TNF+	0
CX3CR17	0.0533913	NA	CX3CR1	CD8 T TNF+	0
ADGRG17	0.0391614	NA	ADGRG1	CD8 T TNF+	0
KLRF17	0.112552	NA	KLRF1	CD8 T TNF+	0
FCGR3A7	0.0121163	NA	FCGR3A	CD8 T TNF+	0
S1PR57	0.041223	NA	S1PR5	CD8 T TNF+	0
KRT867	0.0025322	NA	KRT86	CD8 T TNF+	0
KIR2DL47	0	NA	KIR2DL4	CD8 T TNF+	0
ADGRG37	0	NA	ADGRG3	CD8 T TNF+	0
GAB17	0.0379585	NA	GAB1	CD8 T TNF+	0
SPINK27	0.0105237	NA	SPINK2	CD8 T TNF+	0
KIT7	0.0118036	NA	KIT	CD8 T TNF+	0
CD3D8	6.15307	90.8352	CD3D	CD8 T	0.490671
CD8A8	4.30063	69.7709	CD8A	CD8 T	1.50107
CD48	0.188097	NA	CD4	CD8 T	0
LEF18	0.145795	NA	LEF1	CD8 T	0
SELL8	0.407968	14.3385	SELL	CD8 T	0
CCR78	0.915557	28.3075	CCR7	CD8 T	0.42379
IL7R8	3.94132	47.8197	IL7R	CD8 T	0
ANXA18	9.1737	77.088	ANXA1	CD8 T	0.551052
GNAQ8	0.246757	NA	GNAQ	CD8 T	0
SVIL8	0.317171	NA	SVIL	CD8 T	0
TRAF18	0.612778	23.4294	TRAF1	CD8 T	0
ADAM198	0.158098	NA	ADAM19	CD8 T	0
PPARG8	0.0206686	NA	PPARG	CD8 T	0
AHRR8	0.0182304	NA	AHRR	CD8 T	0
IL228	0.00113463	NA	IL22	CD8 T	0
IL17F8	0	NA	IL17F	CD8 T	0
IL17A8	0.00143905	NA	IL17A	CD8 T	0
CCR68	0.192329	NA	CCR6	CD8 T	0
IL1R18	0.041585	NA	IL1R1	CD8 T	0
PRDM18	0.762622	26.0902	PRDM1	CD8 T	0
ZC2HC1A8	0.0156308	NA	ZC2HC1A	CD8 T	0
TNFRSF188	0.0513462	NA	TNFRSF18	CD8 T	0
IL78	0.0486942	NA	IL7	CD8 T	0
IL23R8	0.00440476	NA	IL23R	CD8 T	0
FOXP38	0.00234634	NA	FOXP3	CD8 T	0
IL2RA8	0.00927454	NA	IL2RA	CD8 T	0
TNFRSF48	0.0285732	NA	TNFRSF4	CD8 T	0
HPGD8	0.046146	NA	HPGD	CD8 T	0
FANK18	0.00205762	NA	FANK1	CD8 T	0
TSHZ28	0.19872	NA	TSHZ2	CD8 T	0
CMTM88	0.0828153	NA	CMTM8	CD8 T	0
TNFSF88	0.488858	17.3688	TNFSF8	CD8 T	0
ZBTB108	0.137002	NA	ZBTB10	CD8 T	0
BTBD118	0.130131	NA	BTBD11	CD8 T	0
BCL68	0.559901	20.1774	BCL6	CD8 T	0
CXCL138	0.153869	NA	CXCL13	CD8 T	0
CXCR58	0.279873	10.4952	CXCR5	CD8 T	1.26714
SESN38	0.575655	19.2905	SESN3	CD8 T	0
RBMS38	0.0373525	NA	RBMS3	CD8 T	0
HDAC98	0.146566	NA	HDAC9	CD8 T	0
PDE7B8	0.130466	NA	PDE7B	CD8 T	0
TAFA28	0.238933	10.0517	TAFA2	CD8 T	0
FHIT8	0.252612	NA	FHIT	CD8 T	0
CDK148	0.052534	NA	CDK14	CD8 T	0
CD2008	0.00671257	NA	CD200	CD8 T	0
NELL28	1.99396	33.4812	NELL2	CD8 T	0.526138
ITGA18	1.19788	29.49	ITGA1	CD8 T	0.47416
KLRC18	0.0404742	NA	KLRC1	CD8 T	0
GZMH8	1.74709	35.3289	GZMH	CD8 T	0.987426
ITGAE8	0.959989	28.7509	ITGAE	CD8 T	0
GZMB8	1.07584	21.286	GZMB	CD8 T	0
GZMK8	12.3948	97.1175	GZMK	CD8 T	1.76441
CCL48	22.2686	81.0791	CCL4	CD8 T	0.793215
CRTAM8	3.41499	52.5499	CRTAM	CD8 T	1.22035
2025-06-08	2.93386	56.2454	JUN	CD8 T	0
EGR18	0.469862	16.4819	EGR1	CD8 T	0
IFNG-AS18	2.75829	34.9593	IFNG-AS1	CD8 T	1.29294
IFNG8	1.51506	25.2772	IFNG	CD8 T	0.527563
TNF8	0.73613	17.5905	TNF	CD8 T	0
IKZF28	0.465501	NA	IKZF2	CD8 T	0
PDGFD8	0.605381	14.0429	PDGFD	CD8 T	0
CADM18	0.65724	17.7384	CADM1	CD8 T	0.419962
SLC4A108	0.0087215	NA	SLC4A10	CD8 T	0
IL4I18	0.00833846	NA	IL4I1	CD8 T	0
NCR38	0.0176557	NA	NCR3	CD8 T	0
KLRC28	0.069733	NA	KLRC2	CD8 T	0
XCL18	0.169898	NA	XCL1	CD8 T	0
TRDC8	0.175636	NA	TRDC	CD8 T	0
FGFBP28	0.0814023	NA	FGFBP2	CD8 T	0
CX3CR18	0.0363996	NA	CX3CR1	CD8 T	0
ADGRG18	0.0397796	NA	ADGRG1	CD8 T	0
KLRF18	0.0669187	NA	KLRF1	CD8 T	0
FCGR3A8	0.0203333	NA	FCGR3A	CD8 T	0
S1PR58	0.0514677	NA	S1PR5	CD8 T	0
KRT868	0.00946721	NA	KRT86	CD8 T	0
KIR2DL48	0.00455252	NA	KIR2DL4	CD8 T	0
ADGRG38	0.0011061	NA	ADGRG3	CD8 T	0
GAB18	0.00831162	NA	GAB1	CD8 T	0
SPINK28	0.0203397	NA	SPINK2	CD8 T	0
KIT8	0.00224919	NA	KIT	CD8 T	0
CD3D9	8.02541	93.299	CD3D	CD8 TRM	0.825882
CD8A9	4.85734	82.4742	CD8A	CD8 TRM	1.66039
CD49	0.118444	NA	CD4	CD8 TRM	0
LEF19	0.0722933	NA	LEF1	CD8 TRM	0
SELL9	0.0915972	NA	SELL	CD8 TRM	0
CCR79	0.254924	11.3402	CCR7	CD8 TRM	0
IL7R9	1.09841	20.6186	IL7R	CD8 TRM	0
ANXA19	11.5784	88.9175	ANXA1	CD8 TRM	0.883095
GNAQ9	0.378007	13.6598	GNAQ	CD8 TRM	0
SVIL9	0.214347	NA	SVIL	CD8 TRM	0
TRAF19	0.647544	26.5464	TRAF1	CD8 TRM	0
ADAM199	0.800959	26.2887	ADAM19	CD8 TRM	0.123565
PPARG9	0.0942839	NA	PPARG	CD8 TRM	0
AHRR9	0.0498744	NA	AHRR	CD8 TRM	0
IL229	0.0143583	NA	IL22	CD8 TRM	0
IL17F9	0	NA	IL17F	CD8 TRM	0
IL17A9	0	NA	IL17A	CD8 TRM	0
CCR69	0.10744	NA	CCR6	CD8 TRM	0
IL1R19	0.0226842	NA	IL1R1	CD8 TRM	0
PRDM19	1.2963	38.9175	PRDM1	CD8 TRM	0.625423
ZC2HC1A9	0.14264	NA	ZC2HC1A	CD8 TRM	0
TNFRSF189	0.110909	NA	TNFRSF18	CD8 TRM	0
IL79	0.0701338	NA	IL7	CD8 TRM	0
IL23R9	0.00353687	NA	IL23R	CD8 TRM	0
FOXP39	0.037984	NA	FOXP3	CD8 TRM	0
IL2RA9	0.0523418	NA	IL2RA	CD8 TRM	0
TNFRSF49	0.0230378	NA	TNFRSF4	CD8 TRM	0
HPGD9	0.255806	NA	HPGD	CD8 TRM	0
FANK19	0.00667526	NA	FANK1	CD8 TRM	0
TSHZ29	0.304363	NA	TSHZ2	CD8 TRM	0
CMTM89	0.140034	NA	CMTM8	CD8 TRM	0
TNFSF89	0.672254	23.4536	TNFSF8	CD8 TRM	0
ZBTB109	0.0544304	NA	ZBTB10	CD8 TRM	0
BTBD119	0.0614871	NA	BTBD11	CD8 TRM	0
BCL69	0.553081	20.1031	BCL6	CD8 TRM	0
CXCL139	0.24149	10.3093	CXCL13	CD8 TRM	0
CXCR59	0.013364	NA	CXCR5	CD8 TRM	0
SESN39	0.509067	15.7216	SESN3	CD8 TRM	0
RBMS39	0.115394	NA	RBMS3	CD8 TRM	0
HDAC99	1.00834	21.6495	HDAC9	CD8 TRM	0.298572
PDE7B9	0.567328	13.4021	PDE7B	CD8 TRM	0
TAFA29	0.296891	11.8557	TAFA2	CD8 TRM	0
FHIT9	0.172929	NA	FHIT	CD8 TRM	0
CDK149	0.0280412	NA	CDK14	CD8 TRM	0
CD2009	0.0193452	NA	CD200	CD8 TRM	0
NELL29	1.12742	21.9072	NELL2	CD8 TRM	0
ITGA19	3.87739	61.5979	ITGA1	CD8 TRM	2.12467
KLRC19	0.653011	13.6598	KLRC1	CD8 TRM	0.17585
GZMH9	4.55086	79.8969	GZMH	CD8 TRM	2.21865
ITGAE9	4.15761	67.0103	ITGAE	CD8 TRM	1.80384
GZMB9	6.92532	77.8351	GZMB	CD8 TRM	1.61524
GZMK9	6.91658	79.8969	GZMK	CD8 TRM	1.13968
CCL49	31.8785	90.7216	CCL4	CD8 TRM	1.05187
CRTAM9	2.59532	44.5876	CRTAM	CD8 TRM	0.906281
2025-06-09	3.19912	55.9278	JUN	CD8 TRM	0
EGR19	1.08937	27.0619	EGR1	CD8 TRM	0
IFNG-AS19	0.34242	13.1443	IFNG-AS1	CD8 TRM	0
IFNG9	3.61311	45.1031	IFNG	CD8 TRM	1.76938
TNF9	0.848237	21.9072	TNF	CD8 TRM	0.122698
IKZF29	0.694698	NA	IKZF2	CD8 TRM	0
PDGFD9	0.749643	11.0825	PDGFD	CD8 TRM	0.0450641
CADM19	0.314344	NA	CADM1	CD8 TRM	0
SLC4A109	0	NA	SLC4A10	CD8 TRM	0
IL4I19	0.013015	NA	IL4I1	CD8 TRM	0
NCR39	0.013035	NA	NCR3	CD8 TRM	0
KLRC29	0.430638	10.8247	KLRC2	CD8 TRM	0
XCL19	0.413512	NA	XCL1	CD8 TRM	0
TRDC9	0.150758	NA	TRDC	CD8 TRM	0
FGFBP29	0.0131002	NA	FGFBP2	CD8 TRM	0
CX3CR19	0.00193159	NA	CX3CR1	CD8 TRM	0
ADGRG19	0.271806	12.8866	ADGRG1	CD8 TRM	0.424937
KLRF19	0.0479294	NA	KLRF1	CD8 TRM	0
FCGR3A9	0.0219975	NA	FCGR3A	CD8 TRM	0
S1PR59	0.00572356	NA	S1PR5	CD8 TRM	0
KRT869	0.0184416	NA	KRT86	CD8 TRM	0
KIR2DL49	0.0625439	NA	KIR2DL4	CD8 TRM	0
ADGRG39	0	NA	ADGRG3	CD8 TRM	0
GAB19	0.0232153	NA	GAB1	CD8 TRM	0
SPINK29	0.045356	NA	SPINK2	CD8 TRM	0
KIT9	0.00844162	NA	KIT	CD8 TRM	0
CD3D10	6.19534	89.7119	CD3D	CD8 T naive	0.499165
CD8A10	4.45005	88.0658	CD8A	CD8 T naive	1.54542
CD410	0.0631734	NA	CD4	CD8 T naive	0
LEF110	0.416379	17.6955	LEF1	CD8 T naive	0
SELL10	0.419052	14.4033	SELL	CD8 T naive	0
CCR710	1.06468	33.3333	CCR7	CD8 T naive	0.633677
IL7R10	15.4949	92.1811	IL7R	CD8 T naive	1.01547
ANXA110	15.6464	96.2963	ANXA1	CD8 T naive	1.32161
GNAQ10	0.961915	31.2757	GNAQ	CD8 T naive	0
SVIL10	0.747578	24.6914	SVIL	CD8 T naive	0.159149
TRAF110	1.2533	41.5638	TRAF1	CD8 T naive	0
ADAM1910	0.883113	29.2181	ADAM19	CD8 T naive	0.219063
PPARG10	0.0957909	NA	PPARG	CD8 T naive	0
AHRR10	0.0256793	NA	AHRR	CD8 T naive	0
IL2210	0	NA	IL22	CD8 T naive	0
IL17F10	0	NA	IL17F	CD8 T naive	0
IL17A10	0	NA	IL17A	CD8 T naive	0
CCR610	0.367709	11.5226	CCR6	CD8 T naive	0
IL1R110	0	NA	IL1R1	CD8 T naive	0
PRDM110	0.577139	25.5144	PRDM1	CD8 T naive	0
ZC2HC1A10	0.0747928	NA	ZC2HC1A	CD8 T naive	0
TNFRSF1810	0.114829	NA	TNFRSF18	CD8 T naive	0
IL710	0.0261331	NA	IL7	CD8 T naive	0
IL23R10	0.0481419	NA	IL23R	CD8 T naive	0
FOXP310	0.00953482	NA	FOXP3	CD8 T naive	0
IL2RA10	0.226004	NA	IL2RA	CD8 T naive	0
TNFRSF410	0.0295476	NA	TNFRSF4	CD8 T naive	0
HPGD10	0.149782	NA	HPGD	CD8 T naive	0
FANK110	0.00711977	NA	FANK1	CD8 T naive	0
TSHZ210	0.152171	NA	TSHZ2	CD8 T naive	0
CMTM810	0.654064	17.284	CMTM8	CD8 T naive	0.131971
TNFSF810	0.777233	27.1605	TNFSF8	CD8 T naive	0.0715865
ZBTB1010	0.496522	19.3416	ZBTB10	CD8 T naive	0
BTBD1110	1.12104	30.4527	BTBD11	CD8 T naive	0.332496
BCL610	0.551284	24.6914	BCL6	CD8 T naive	0
CXCL1310	0.105244	NA	CXCL13	CD8 T naive	0
CXCR510	0.0163273	NA	CXCR5	CD8 T naive	0
SESN310	0.943274	30.0412	SESN3	CD8 T naive	0
RBMS310	0.0213066	NA	RBMS3	CD8 T naive	0
HDAC910	0.238582	NA	HDAC9	CD8 T naive	0
PDE7B10	0.128113	NA	PDE7B	CD8 T naive	0
TAFA210	0.453114	16.0494	TAFA2	CD8 T naive	0
FHIT10	0.354348	NA	FHIT	CD8 T naive	0
CDK1410	0.0445212	NA	CDK14	CD8 T naive	0
CD20010	0.0169814	NA	CD200	CD8 T naive	0
NELL210	6.27696	69.9588	NELL2	CD8 T naive	1.98105
ITGA110	2.91155	57.2016	ITGA1	CD8 T naive	1.66773
KLRC110	1.83893	33.3333	KLRC1	CD8 T naive	1.10834
GZMH10	0.326424	13.1687	GZMH	CD8 T naive	0
ITGAE10	1.45744	43.2099	ITGAE	CD8 T naive	0.38841
GZMB10	1.98874	38.6831	GZMB	CD8 T naive	0.401113
GZMK10	2.45661	41.5638	GZMK	CD8 T naive	0.15527
CCL410	11.6489	46.9136	CCL4	CD8 T naive	0.337171
CRTAM10	0.617562	20.9877	CRTAM	CD8 T naive	0
2025-06-10	6.12469	69.9588	JUN	CD8 T naive	0.471226
EGR110	1.64019	32.0988	EGR1	CD8 T naive	0.442224
IFNG-AS110	0.939916	15.6379	IFNG-AS1	CD8 T naive	0.00654764
IFNG10	0.701973	17.284	IFNG	CD8 T naive	0
TNF10	0.579382	14.4033	TNF	CD8 T naive	0
IKZF210	0.0678927	NA	IKZF2	CD8 T naive	0
PDGFD10	0.0719132	NA	PDGFD	CD8 T naive	0
CADM110	0.148654	NA	CADM1	CD8 T naive	0
SLC4A1010	0.027972	NA	SLC4A10	CD8 T naive	0
IL4I110	0.0314865	NA	IL4I1	CD8 T naive	0
NCR310	0.0322135	NA	NCR3	CD8 T naive	0
KLRC210	0.790448	25.9259	KLRC2	CD8 T naive	0.186926
XCL110	0.748294	21.8107	XCL1	CD8 T naive	0.0300579
TRDC10	0.0789269	NA	TRDC	CD8 T naive	0
FGFBP210	0	NA	FGFBP2	CD8 T naive	0
CX3CR110	0	NA	CX3CR1	CD8 T naive	0
ADGRG110	0.0777446	NA	ADGRG1	CD8 T naive	0
KLRF110	0.0093581	NA	KLRF1	CD8 T naive	0
FCGR3A10	0.014693	NA	FCGR3A	CD8 T naive	0
S1PR510	0.00662357	NA	S1PR5	CD8 T naive	0
KRT8610	0	NA	KRT86	CD8 T naive	0
KIR2DL410	0.00503515	NA	KIR2DL4	CD8 T naive	0
ADGRG310	0	NA	ADGRG3	CD8 T naive	0
GAB110	0.0547452	NA	GAB1	CD8 T naive	0
SPINK210	0.184905	NA	SPINK2	CD8 T naive	0.201736
KIT10	0	NA	KIT	CD8 T naive	0
CD3D11	4.69747	85.6031	CD3D	CD4 TFreg	0.162642
CD8A11	0.16707	NA	CD8A	CD4 TFreg	0
CD411	1.30336	39.2996	CD4	CD4 TFreg	1.01244
LEF111	2.42153	59.5331	LEF1	CD4 TFreg	2.32322
SELL11	1.8302	52.1401	SELL	CD4 TFreg	1.64385
CCR711	1.98861	51.3619	CCR7	CD4 TFreg	1.6691
IL7R11	4.97381	73.93	IL7R	CD4 TFreg	0
ANXA111	0.729994	14.3969	ANXA1	CD4 TFreg	0
GNAQ11	0.688805	19.4553	GNAQ	CD4 TFreg	0
SVIL11	0.19244	NA	SVIL	CD4 TFreg	0
TRAF111	2.57659	56.4202	TRAF1	CD4 TFreg	1.56084
ADAM1911	0.21104	10.1167	ADAM19	CD4 TFreg	0
PPARG11	0.130695	NA	PPARG	CD4 TFreg	0
AHRR11	0.012064	NA	AHRR	CD4 TFreg	0
IL2211	0	NA	IL22	CD4 TFreg	0
IL17F11	0	NA	IL17F	CD4 TFreg	0
IL17A11	0	NA	IL17A	CD4 TFreg	0
CCR611	1.09013	24.5136	CCR6	CD4 TFreg	0.200721
IL1R111	0.309193	NA	IL1R1	CD4 TFreg	0
PRDM111	0.548757	20.6226	PRDM1	CD4 TFreg	0
ZC2HC1A11	0.385017	15.9533	ZC2HC1A	CD4 TFreg	0.306202
TNFRSF1811	1.14498	37.3541	TNFRSF18	CD4 TFreg	0.410519
IL711	0.364845	13.6187	IL7	CD4 TFreg	0.327372
IL23R11	0.00362768	NA	IL23R	CD4 TFreg	0
FOXP311	0.671866	28.4047	FOXP3	CD4 TFreg	1.09531
IL2RA11	1.61727	29.1829	IL2RA	CD4 TFreg	0.792493
TNFRSF411	1.44503	41.6342	TNFRSF4	CD4 TFreg	1.34395
HPGD11	0.0658552	NA	HPGD	CD4 TFreg	0
FANK111	0.349397	12.8405	FANK1	CD4 TFreg	0.884158
TSHZ211	12.8352	70.428	TSHZ2	CD4 TFreg	1.89654
CMTM811	1.26185	31.5175	CMTM8	CD4 TFreg	0.860116
TNFSF811	1.5033	39.6887	TNFSF8	CD4 TFreg	1.00196
ZBTB1011	1.97139	44.358	ZBTB10	CD4 TFreg	1.86423
BTBD1111	2.77931	49.0272	BTBD11	CD4 TFreg	1.64388
BCL611	0.608315	25.6809	BCL6	CD4 TFreg	0
CXCL1311	1.89469	16.3424	CXCL13	CD4 TFreg	1.45673
CXCR511	0.168047	10.5058	CXCR5	CD4 TFreg	0.486442
SESN311	11.0887	85.9922	SESN3	CD4 TFreg	2.5
RBMS311	4.17636	57.5875	RBMS3	CD4 TFreg	2.5
HDAC911	4.76057	52.9183	HDAC9	CD4 TFreg	2.32947
PDE7B11	6.47093	49.0272	PDE7B	CD4 TFreg	2.33456
TAFA211	4.41155	45.9144	TAFA2	CD4 TFreg	2.5
FHIT11	2.66336	44.358	FHIT	CD4 TFreg	2.5
CDK1411	2.10107	38.9105	CDK14	CD4 TFreg	2.5
CD20011	1.02394	31.5175	CD200	CD4 TFreg	2.5
NELL211	1.09822	20.6226	NELL2	CD4 TFreg	0
ITGA111	0.0144782	NA	ITGA1	CD4 TFreg	0
KLRC111	0	NA	KLRC1	CD4 TFreg	0
GZMH11	0.00580581	NA	GZMH	CD4 TFreg	0
ITGAE11	0.345604	14.0078	ITGAE	CD4 TFreg	0
GZMB11	0.00505069	NA	GZMB	CD4 TFreg	0
GZMK11	0.69692	NA	GZMK	CD4 TFreg	0
CCL411	0.0669384	NA	CCL4	CD4 TFreg	0
CRTAM11	0.154596	NA	CRTAM	CD4 TFreg	0
2025-06-11	4.16897	49.4163	JUN	CD4 TFreg	0
EGR111	1.46671	23.3463	EGR1	CD4 TFreg	0.242914
IFNG-AS111	0.590308	NA	IFNG-AS1	CD4 TFreg	0
IFNG11	0.189383	NA	IFNG	CD4 TFreg	0
TNF11	0.333948	12.4514	TNF	CD4 TFreg	0
IKZF211	5.36679	78.9883	IKZF2	CD4 TFreg	1.19548
PDGFD11	0.0760172	NA	PDGFD	CD4 TFreg	0
CADM111	0.843043	14.0078	CADM1	CD4 TFreg	0.71924
SLC4A1011	0	NA	SLC4A10	CD4 TFreg	0
IL4I111	0.0140724	NA	IL4I1	CD4 TFreg	0
NCR311	0.0291557	NA	NCR3	CD4 TFreg	0
KLRC211	0	NA	KLRC2	CD4 TFreg	0
XCL111	0.0399767	NA	XCL1	CD4 TFreg	0
TRDC11	0.0119215	NA	TRDC	CD4 TFreg	0
FGFBP211	0	NA	FGFBP2	CD4 TFreg	0
CX3CR111	0	NA	CX3CR1	CD4 TFreg	0
ADGRG111	0.0286482	NA	ADGRG1	CD4 TFreg	0
KLRF111	0	NA	KLRF1	CD4 TFreg	0
FCGR3A11	0	NA	FCGR3A	CD4 TFreg	0
S1PR511	0	NA	S1PR5	CD4 TFreg	0
KRT8611	0.020941	NA	KRT86	CD4 TFreg	0
KIR2DL411	0	NA	KIR2DL4	CD4 TFreg	0
ADGRG311	0	NA	ADGRG3	CD4 TFreg	0
GAB111	0.051514	NA	GAB1	CD4 TFreg	0
SPINK211	0.0981339	NA	SPINK2	CD4 TFreg	0
KIT11	0	NA	KIT	CD4 TFreg	0
CD3D12	4.53465	80.531	CD3D	CD4 TFH	0.120839
CD8A12	0.0880768	NA	CD8A	CD4 TFH	0
CD412	2.25597	52.5074	CD4	CD4 TFH	1.83018
LEF112	0.480254	18.8791	LEF1	CD4 TFH	0.0578666
SELL12	0.752798	27.1386	SELL	CD4 TFH	0.237836
CCR712	1.96529	48.0826	CCR7	CD4 TFH	1.64717
IL7R12	7.10084	76.9912	IL7R	CD4 TFH	0.192659
ANXA112	3.05124	31.8584	ANXA1	CD4 TFH	0
GNAQ12	1.92619	44.5428	GNAQ	CD4 TFH	0.731793
SVIL12	0.132268	NA	SVIL	CD4 TFH	0
TRAF112	2.3378	56.0472	TRAF1	CD4 TFH	1.29557
ADAM1912	1.27152	37.7581	ADAM19	CD4 TFH	0.62053
PPARG12	0.461981	NA	PPARG	CD4 TFH	0.243426
AHRR12	0.00262466	NA	AHRR	CD4 TFH	0
IL2212	0	NA	IL22	CD4 TFH	0
IL17F12	0.032523	NA	IL17F	CD4 TFH	0
IL17A12	0.0392066	NA	IL17A	CD4 TFH	0
CCR612	2.22194	37.1681	CCR6	CD4 TFH	0.875487
IL1R112	0.569244	15.3392	IL1R1	CD4 TFH	0.208283
PRDM112	0.485104	20.059	PRDM1	CD4 TFH	0
ZC2HC1A12	0.805556	27.4336	ZC2HC1A	CD4 TFH	1.10405
TNFRSF1812	0.672715	28.9086	TNFRSF18	CD4 TFH	0
IL712	0.537794	19.174	IL7	CD4 TFH	0.72492
IL23R12	0.035109	NA	IL23R	CD4 TFH	0
FOXP312	0.026856	NA	FOXP3	CD4 TFH	0
IL2RA12	0.563906	12.6844	IL2RA	CD4 TFH	0
TNFRSF412	0.632182	25.6637	TNFRSF4	CD4 TFH	0.357553
HPGD12	0.0103978	NA	HPGD	CD4 TFH	0
FANK112	0.0250296	NA	FANK1	CD4 TFH	0
TSHZ212	19.7728	90.8555	TSHZ2	CD4 TFH	2.31936
CMTM812	4.5552	71.9764	CMTM8	CD4 TFH	2.5
TNFSF812	3.36913	65.1917	TNFSF8	CD4 TFH	2.5
ZBTB1012	2.61682	57.8171	ZBTB10	CD4 TFH	2.46161
BTBD1112	3.27216	57.8171	BTBD11	CD4 TFH	1.92217
BCL612	0.89819	32.1534	BCL6	CD4 TFH	1.24281
CXCL1312	2.98086	25.9587	CXCL13	CD4 TFH	2.11821
CXCR512	0.521303	24.7788	CXCR5	CD4 TFH	2.5
SESN312	6.57553	69.6165	SESN3	CD4 TFH	1.92931
RBMS312	0.150928	NA	RBMS3	CD4 TFH	0
HDAC912	0.226713	NA	HDAC9	CD4 TFH	0
PDE7B12	2.48528	28.3186	PDE7B	CD4 TFH	1.13413
TAFA212	1.51852	24.1888	TAFA2	CD4 TFH	1.35631
FHIT12	0.507286	12.0944	FHIT	CD4 TFH	0
CDK1412	0.127386	NA	CDK14	CD4 TFH	0
CD20012	0.550108	20.944	CD200	CD4 TFH	1.87292
NELL212	0.681169	11.2094	NELL2	CD4 TFH	0
ITGA112	0.0505692	NA	ITGA1	CD4 TFH	0
KLRC112	0.0254829	NA	KLRC1	CD4 TFH	0
GZMH12	0.0388442	NA	GZMH	CD4 TFH	0
ITGAE12	0.280874	13.5693	ITGAE	CD4 TFH	0
GZMB12	0.0326657	NA	GZMB	CD4 TFH	0
GZMK12	0.0828182	NA	GZMK	CD4 TFH	0
CCL412	0.20297	NA	CCL4	CD4 TFH	0
CRTAM12	0.0539729	NA	CRTAM	CD4 TFH	0
2025-06-12	4.00618	52.5074	JUN	CD4 TFH	0
EGR112	0.644725	16.2242	EGR1	CD4 TFH	0
IFNG-AS112	0.169243	NA	IFNG-AS1	CD4 TFH	0
IFNG12	0.0623276	NA	IFNG	CD4 TFH	0
TNF12	0.206929	NA	TNF	CD4 TFH	0
IKZF212	0.576431	10.9145	IKZF2	CD4 TFH	0
PDGFD12	0.00463886	NA	PDGFD	CD4 TFH	0
CADM112	0.105943	NA	CADM1	CD4 TFH	0
SLC4A1012	0.00722981	NA	SLC4A10	CD4 TFH	0
IL4I112	0.0433093	NA	IL4I1	CD4 TFH	0
NCR312	0.00672784	NA	NCR3	CD4 TFH	0
KLRC212	0.00274533	NA	KLRC2	CD4 TFH	0
XCL112	0.0137266	NA	XCL1	CD4 TFH	0
TRDC12	0.0582572	NA	TRDC	CD4 TFH	0
FGFBP212	0	NA	FGFBP2	CD4 TFH	0
CX3CR112	0	NA	CX3CR1	CD4 TFH	0
ADGRG112	0.00668923	NA	ADGRG1	CD4 TFH	0
KLRF112	0.00470021	NA	KLRF1	CD4 TFH	0
FCGR3A12	0	NA	FCGR3A	CD4 TFH	0
S1PR512	0	NA	S1PR5	CD4 TFH	0
KRT8612	0	NA	KRT86	CD4 TFH	0
KIR2DL412	0.00274533	NA	KIR2DL4	CD4 TFH	0
ADGRG312	0	NA	ADGRG3	CD4 TFH	0
GAB112	0.0181145	NA	GAB1	CD4 TFH	0
SPINK212	0.0298907	NA	SPINK2	CD4 TFH	0
KIT12	0	NA	KIT	CD4 TFH	0
CD3D13	5.92709	86.2595	CD3D	CD4 Treg	0.444387
CD8A13	0.171808	NA	CD8A	CD4 Treg	0
CD413	1.54249	49.6183	CD4	CD4 Treg	1.2458
LEF113	1.16224	35.1145	LEF1	CD4 Treg	1.08238
SELL13	1.41304	43.5115	SELL	CD4 Treg	1.17591
CCR713	0.589746	22.9008	CCR7	CD4 Treg	0
IL7R13	4.79773	69.4656	IL7R	CD4 Treg	0
ANXA113	4.07381	32.0611	ANXA1	CD4 Treg	0
GNAQ13	2.61423	51.145	GNAQ	CD4 Treg	1.27904
SVIL13	0.220133	NA	SVIL	CD4 Treg	0
TRAF113	1.70391	54.1985	TRAF1	CD4 Treg	0.48698
ADAM1913	0.594108	22.1374	ADAM19	CD4 Treg	0
PPARG13	0	NA	PPARG	CD4 Treg	0
AHRR13	0.219462	NA	AHRR	CD4 Treg	0.452739
IL2213	0	NA	IL22	CD4 Treg	0
IL17F13	0	NA	IL17F	CD4 Treg	0
IL17A13	0	NA	IL17A	CD4 Treg	0
CCR613	3.16301	57.2519	CCR6	CD4 Treg	1.27504
IL1R113	1.72142	39.6947	IL1R1	CD4 Treg	1.31305
PRDM113	1.88043	57.2519	PRDM1	CD4 Treg	1.27112
ZC2HC1A13	1.19236	42.7481	ZC2HC1A	CD4 Treg	1.68812
TNFRSF1813	2.92419	53.4351	TNFRSF18	CD4 Treg	1.62281
IL713	1.59341	32.8244	IL7	CD4 Treg	2.46638
IL23R13	0.0601101	NA	IL23R	CD4 Treg	0
FOXP313	2.45754	67.9389	FOXP3	CD4 Treg	2.5
IL2RA13	7.15172	62.5954	IL2RA	CD4 Treg	2.5
TNFRSF413	2.67777	48.0916	TNFRSF4	CD4 Treg	2.34037
HPGD13	3.9636	49.6183	HPGD	CD4 Treg	2.5
FANK113	1.66457	48.855	FANK1	CD4 Treg	2.5
TSHZ213	4.50477	43.5115	TSHZ2	CD4 Treg	0.937765
CMTM813	0.503325	16.7939	CMTM8	CD4 Treg	0
TNFSF813	0.548588	16.0305	TNFSF8	CD4 Treg	0
ZBTB1013	0.174687	NA	ZBTB10	CD4 Treg	0
BTBD1113	0.359142	11.4504	BTBD11	CD4 Treg	0
BCL613	0.618619	28.2443	BCL6	CD4 Treg	0
CXCL1313	0.140152	NA	CXCL13	CD4 Treg	0
CXCR513	0.0606783	NA	CXCR5	CD4 Treg	0
SESN313	2.65727	49.6183	SESN3	CD4 Treg	0.835944
RBMS313	0.115215	NA	RBMS3	CD4 Treg	0
HDAC913	2.08726	22.9008	HDAC9	CD4 Treg	1.12728
PDE7B13	0.0394623	NA	PDE7B	CD4 Treg	0
TAFA213	1.22192	32.8244	TAFA2	CD4 Treg	1.02338
FHIT13	0.784495	12.2137	FHIT	CD4 Treg	0.403172
CDK1413	0.901461	20.6107	CDK14	CD4 Treg	1.72938
CD20013	0.0475908	NA	CD200	CD4 Treg	0
NELL213	0.417842	NA	NELL2	CD4 Treg	0
ITGA113	0.0649491	NA	ITGA1	CD4 Treg	0
KLRC113	0.00918713	NA	KLRC1	CD4 Treg	0
GZMH13	0.0769287	NA	GZMH	CD4 Treg	0
ITGAE13	0.435126	19.8473	ITGAE	CD4 Treg	0
GZMB13	0.0615594	NA	GZMB	CD4 Treg	0
GZMK13	0.343854	NA	GZMK	CD4 Treg	0
CCL413	1.20764	NA	CCL4	CD4 Treg	0
CRTAM13	0.0136737	NA	CRTAM	CD4 Treg	0
2025-06-13	2.45075	56.4885	JUN	CD4 Treg	0
EGR113	0.681049	21.374	EGR1	CD4 Treg	0
IFNG-AS113	0.135734	NA	IFNG-AS1	CD4 Treg	0
IFNG13	0.00632181	NA	IFNG	CD4 Treg	0
TNF13	0.238964	11.4504	TNF	CD4 Treg	0
IKZF213	11.4011	90.8397	IKZF2	CD4 Treg	2.11163
PDGFD13	0.068638	NA	PDGFD	CD4 Treg	0
CADM113	1.56303	26.7176	CADM1	CD4 Treg	1.64799
SLC4A1013	0.0249197	NA	SLC4A10	CD4 Treg	0
IL4I113	0.0609324	NA	IL4I1	CD4 Treg	0
NCR313	0.100622	NA	NCR3	CD4 Treg	0
KLRC213	0.0183743	NA	KLRC2	CD4 Treg	0
XCL113	0	NA	XCL1	CD4 Treg	0
TRDC13	0.0804936	NA	TRDC	CD4 Treg	0
FGFBP213	0	NA	FGFBP2	CD4 Treg	0
CX3CR113	0.0457817	NA	CX3CR1	CD4 Treg	0
ADGRG113	0.00906064	NA	ADGRG1	CD4 Treg	0
KLRF113	0.0106644	NA	KLRF1	CD4 Treg	0
FCGR3A13	0.0100297	NA	FCGR3A	CD4 Treg	0
S1PR513	0	NA	S1PR5	CD4 Treg	0
KRT8613	0.00814163	NA	KRT86	CD4 Treg	0
KIR2DL413	0	NA	KIR2DL4	CD4 Treg	0
ADGRG313	0	NA	ADGRG3	CD4 Treg	0
GAB113	0.0419564	NA	GAB1	CD4 Treg	0
SPINK213	0	NA	SPINK2	CD4 Treg	0
KIT13	0.032155	NA	KIT	CD4 Treg	0
CD3D14	8.79312	91.25	CD3D	CD4 IL17A+ FOXP3+	0.943582
CD8A14	0.145239	NA	CD8A	CD4 IL17A+ FOXP3+	0
CD414	1.71263	62	CD4	CD4 IL17A+ FOXP3+	1.39884
LEF114	0.0738196	NA	LEF1	CD4 IL17A+ FOXP3+	0
SELL14	0.329086	18.5	SELL	CD4 IL17A+ FOXP3+	0
CCR714	0.37507	14.75	CCR7	CD4 IL17A+ FOXP3+	0
IL7R14	5.51159	69.5	IL7R	CD4 IL17A+ FOXP3+	0
ANXA114	1.81172	25.75	ANXA1	CD4 IL17A+ FOXP3+	0
GNAQ14	1.28838	37.75	GNAQ	CD4 IL17A+ FOXP3+	0.0946747
SVIL14	0.136658	NA	SVIL	CD4 IL17A+ FOXP3+	0
TRAF114	1.83409	51.75	TRAF1	CD4 IL17A+ FOXP3+	0.667504
ADAM1914	2.37689	64	ADAM19	CD4 IL17A+ FOXP3+	1.4694
PPARG14	2.12576	43	PPARG	CD4 IL17A+ FOXP3+	1.65182
AHRR14	0.0804647	NA	AHRR	CD4 IL17A+ FOXP3+	0
IL2214	0.189046	NA	IL22	CD4 IL17A+ FOXP3+	0.0380609
IL17F14	1.87353	18.5	IL17F	CD4 IL17A+ FOXP3+	2.05788
IL17A14	3.01333	27.5	IL17A	CD4 IL17A+ FOXP3+	2.28763
CCR614	5.58556	82.25	CCR6	CD4 IL17A+ FOXP3+	1.99017
IL1R114	5.11557	75.5	IL1R1	CD4 IL17A+ FOXP3+	2.5
PRDM114	2.88128	67.75	PRDM1	CD4 IL17A+ FOXP3+	2.12077
ZC2HC1A14	2.47717	64	ZC2HC1A	CD4 IL17A+ FOXP3+	2.5
TNFRSF1814	2.77471	66	TNFRSF18	CD4 IL17A+ FOXP3+	1.54487
IL714	1.68046	46	IL7	CD4 IL17A+ FOXP3+	2.5
IL23R14	1.05646	32.25	IL23R	CD4 IL17A+ FOXP3+	2.03587
FOXP314	1.01682	38.75	FOXP3	CD4 IL17A+ FOXP3+	1.65397
IL2RA14	4.31576	58.25	IL2RA	CD4 IL17A+ FOXP3+	1.99737
TNFRSF414	2.26201	54	TNFRSF4	CD4 IL17A+ FOXP3+	2.04757
HPGD14	0.827318	19.5	HPGD	CD4 IL17A+ FOXP3+	0.773171
FANK114	0.107783	NA	FANK1	CD4 IL17A+ FOXP3+	0.0425637
TSHZ214	6.0842	58.75	TSHZ2	CD4 IL17A+ FOXP3+	1.20019
CMTM814	1.44653	38.25	CMTM8	CD4 IL17A+ FOXP3+	1.04274
TNFSF814	1.82638	40.75	TNFSF8	CD4 IL17A+ FOXP3+	1.33165
ZBTB1014	0.378812	15.25	ZBTB10	CD4 IL17A+ FOXP3+	0
BTBD1114	0.900793	24.25	BTBD11	CD4 IL17A+ FOXP3+	0.0835943
BCL614	0.561237	26.25	BCL6	CD4 IL17A+ FOXP3+	0
CXCL1314	4.29032	19.75	CXCL13	CD4 IL17A+ FOXP3+	2.5
CXCR514	0.15014	NA	CXCR5	CD4 IL17A+ FOXP3+	0.354517
SESN314	1.50104	48.5	SESN3	CD4 IL17A+ FOXP3+	0.265376
RBMS314	0.0746101	NA	RBMS3	CD4 IL17A+ FOXP3+	0
HDAC914	0.333022	NA	HDAC9	CD4 IL17A+ FOXP3+	0
PDE7B14	0.971119	18.75	PDE7B	CD4 IL17A+ FOXP3+	0.236806
TAFA214	0.389572	17.25	TAFA2	CD4 IL17A+ FOXP3+	0
FHIT14	0.14972	NA	FHIT	CD4 IL17A+ FOXP3+	0
CDK1414	0.252349	NA	CDK14	CD4 IL17A+ FOXP3+	0.26982
CD20014	0.194342	10	CD200	CD4 IL17A+ FOXP3+	0.453973
NELL214	0.330842	NA	NELL2	CD4 IL17A+ FOXP3+	0
ITGA114	0.085817	NA	ITGA1	CD4 IL17A+ FOXP3+	0
KLRC114	0	NA	KLRC1	CD4 IL17A+ FOXP3+	0
GZMH14	0.0485025	NA	GZMH	CD4 IL17A+ FOXP3+	0
ITGAE14	0.563093	26.75	ITGAE	CD4 IL17A+ FOXP3+	0
GZMB14	0.122909	NA	GZMB	CD4 IL17A+ FOXP3+	0
GZMK14	0.151118	NA	GZMK	CD4 IL17A+ FOXP3+	0
CCL414	0.598401	10.5	CCL4	CD4 IL17A+ FOXP3+	0
CRTAM14	0.0251977	NA	CRTAM	CD4 IL17A+ FOXP3+	0
2025-06-14	4.15083	63.5	JUN	CD4 IL17A+ FOXP3+	0
EGR114	0.548603	19.5	EGR1	CD4 IL17A+ FOXP3+	0
IFNG-AS114	0.433374	20.5	IFNG-AS1	CD4 IL17A+ FOXP3+	0
IFNG14	0.138011	NA	IFNG	CD4 IL17A+ FOXP3+	0
TNF14	0.463377	16.75	TNF	CD4 IL17A+ FOXP3+	0
IKZF214	1.5691	35.25	IKZF2	CD4 IL17A+ FOXP3+	0
PDGFD14	0.00594312	NA	PDGFD	CD4 IL17A+ FOXP3+	0
CADM114	0.315516	NA	CADM1	CD4 IL17A+ FOXP3+	0
SLC4A1014	0.088544	NA	SLC4A10	CD4 IL17A+ FOXP3+	0
IL4I114	0.233887	11	IL4I1	CD4 IL17A+ FOXP3+	0.282519
NCR314	0.0458274	NA	NCR3	CD4 IL17A+ FOXP3+	0
KLRC214	0	NA	KLRC2	CD4 IL17A+ FOXP3+	0
XCL114	0.038683	NA	XCL1	CD4 IL17A+ FOXP3+	0
TRDC14	0.0451768	NA	TRDC	CD4 IL17A+ FOXP3+	0
FGFBP214	0.00451097	NA	FGFBP2	CD4 IL17A+ FOXP3+	0
CX3CR114	0.000911544	NA	CX3CR1	CD4 IL17A+ FOXP3+	0
ADGRG114	0.0660331	NA	ADGRG1	CD4 IL17A+ FOXP3+	0
KLRF114	0.00979476	NA	KLRF1	CD4 IL17A+ FOXP3+	0
FCGR3A14	0.0119282	NA	FCGR3A	CD4 IL17A+ FOXP3+	0
S1PR514	0.0101507	NA	S1PR5	CD4 IL17A+ FOXP3+	0
KRT8614	0.014698	NA	KRT86	CD4 IL17A+ FOXP3+	0
KIR2DL414	0	NA	KIR2DL4	CD4 IL17A+ FOXP3+	0
ADGRG314	0.00691607	NA	ADGRG3	CD4 IL17A+ FOXP3+	0
GAB114	0.0184588	NA	GAB1	CD4 IL17A+ FOXP3+	0
SPINK214	0.00757536	NA	SPINK2	CD4 IL17A+ FOXP3+	0
KIT14	0.00946253	NA	KIT	CD4 IL17A+ FOXP3+	0
CD3D15	10.8706	95.9016	CD3D	CD4 TH17	1.22095
CD8A15	0.110734	NA	CD8A	CD4 TH17	0
CD415	1.24623	60.6557	CD4	CD4 TH17	0.9531
LEF115	0.149881	NA	LEF1	CD4 TH17	0
SELL15	0.0487273	NA	SELL	CD4 TH17	0
CCR715	0.283835	10.6557	CCR7	CD4 TH17	0
IL7R15	11.1926	89.3443	IL7R	CD4 TH17	0.665757
ANXA115	8.51168	86.8852	ANXA1	CD4 TH17	0.445757
GNAQ15	1.09491	36.8852	GNAQ	CD4 TH17	0
SVIL15	0.584058	19.6721	SVIL	CD4 TH17	0
TRAF115	1.29679	47.541	TRAF1	CD4 TH17	0
ADAM1915	4.32398	83.6066	ADAM19	CD4 TH17	2.44407
PPARG15	7.42908	77.8689	PPARG	CD4 TH17	2.5
AHRR15	1.60402	54.918	AHRR	CD4 TH17	2.5
IL2215	9.84617	54.0984	IL22	CD4 TH17	2.5
IL17F15	3.67079	52.459	IL17F	CD4 TH17	2.5
IL17A15	5.15364	36.8852	IL17A	CD4 TH17	2.5
CCR615	4.24418	81.9672	CCR6	CD4 TH17	1.63504
IL1R115	2.14855	52.459	IL1R1	CD4 TH17	1.60559
PRDM115	1.98993	55.7377	PRDM1	CD4 TH17	1.37742
ZC2HC1A15	0.323807	19.6721	ZC2HC1A	CD4 TH17	0.170192
TNFRSF1815	0.856731	35.2459	TNFRSF18	CD4 TH17	0.120888
IL715	0.37118	18.8525	IL7	CD4 TH17	0.342802
IL23R15	0.460137	21.3115	IL23R	CD4 TH17	0.783636
FOXP315	0.0587407	NA	FOXP3	CD4 TH17	0
IL2RA15	0.770379	21.3115	IL2RA	CD4 TH17	0.127702
TNFRSF415	0.380925	18.8525	TNFRSF4	CD4 TH17	0
HPGD15	0.946412	39.3443	HPGD	CD4 TH17	0.936917
FANK115	0.172224	NA	FANK1	CD4 TH17	0.283752
TSHZ215	1.91739	40.9836	TSHZ2	CD4 TH17	0.277231
CMTM815	0.286959	NA	CMTM8	CD4 TH17	0
TNFSF815	1.5573	40.9836	TNFSF8	CD4 TH17	1.05993
ZBTB1015	0.107028	NA	ZBTB10	CD4 TH17	0
BTBD1115	0.0599152	NA	BTBD11	CD4 TH17	0
BCL615	0.44811	22.9508	BCL6	CD4 TH17	0
CXCL1315	0.190682	12.2951	CXCL13	CD4 TH17	0
CXCR515	0.0357001	NA	CXCR5	CD4 TH17	0
SESN315	0.735325	36.8852	SESN3	CD4 TH17	0
RBMS315	0.00788298	NA	RBMS3	CD4 TH17	0
HDAC915	0.283083	NA	HDAC9	CD4 TH17	0
PDE7B15	0.194659	NA	PDE7B	CD4 TH17	0
TAFA215	0.220072	12.2951	TAFA2	CD4 TH17	0
FHIT15	0.123487	NA	FHIT	CD4 TH17	0
CDK1415	0.00884506	NA	CDK14	CD4 TH17	0
CD20015	0.0202685	NA	CD200	CD4 TH17	0
NELL215	0.0581108	NA	NELL2	CD4 TH17	0
ITGA115	0.411529	19.6721	ITGA1	CD4 TH17	0
KLRC115	0.0172466	NA	KLRC1	CD4 TH17	0
GZMH15	0.128351	NA	GZMH	CD4 TH17	0
ITGAE15	4.21065	71.3115	ITGAE	CD4 TH17	1.82337
GZMB15	0.872254	17.2131	GZMB	CD4 TH17	0
GZMK15	0.0927048	NA	GZMK	CD4 TH17	0
CCL415	0.97019	NA	CCL4	CD4 TH17	0
CRTAM15	0.0292613	NA	CRTAM	CD4 TH17	0
2025-06-15	6.09454	80.3279	JUN	CD4 TH17	0.461273
EGR115	0.903334	25.4098	EGR1	CD4 TH17	0
IFNG-AS115	0.876201	41.8033	IFNG-AS1	CD4 TH17	0
IFNG15	1.27196	23.7705	IFNG	CD4 TH17	0.319455
TNF15	1.19249	28.6885	TNF	CD4 TH17	0.670101
IKZF215	0.126101	NA	IKZF2	CD4 TH17	0
PDGFD15	0.0240655	NA	PDGFD	CD4 TH17	0
CADM115	0.0108408	NA	CADM1	CD4 TH17	0
SLC4A1015	0.59218	20.4918	SLC4A10	CD4 TH17	0.717083
IL4I115	0.379588	18.0328	IL4I1	CD4 TH17	0.752723
NCR315	0.00432842	NA	NCR3	CD4 TH17	0
KLRC215	0	NA	KLRC2	CD4 TH17	0
XCL115	0.122975	NA	XCL1	CD4 TH17	0
TRDC15	0.0206913	NA	TRDC	CD4 TH17	0
FGFBP215	0	NA	FGFBP2	CD4 TH17	0
CX3CR115	0.00641421	NA	CX3CR1	CD4 TH17	0
ADGRG115	0.0906624	NA	ADGRG1	CD4 TH17	0
KLRF115	0.0196493	NA	KLRF1	CD4 TH17	0
FCGR3A15	0.0198925	NA	FCGR3A	CD4 TH17	0
S1PR515	0	NA	S1PR5	CD4 TH17	0
KRT8615	0	NA	KRT86	CD4 TH17	0
KIR2DL415	0	NA	KIR2DL4	CD4 TH17	0
ADGRG315	0.00802185	NA	ADGRG3	CD4 TH17	0
GAB115	0.0344662	NA	GAB1	CD4 TH17	0
SPINK215	0	NA	SPINK2	CD4 TH17	0
KIT15	0.0373992	NA	KIT	CD4 TH17	0
CD3D16	5.04905	88.0165	CD3D	CD4 TCM	0.248973
CD8A16	0.20046	NA	CD8A	CD4 TCM	0
CD416	1.04944	40.4959	CD4	CD4 TCM	0.73649
LEF116	0.416395	15.7025	LEF1	CD4 TCM	0
SELL16	0.400541	16.1157	SELL	CD4 TCM	0
CCR716	1.46308	36.6942	CCR7	CD4 TCM	1.12766
IL7R16	23.7015	97.438	IL7R	CD4 TCM	1.48272
ANXA116	19.8795	95.4545	ANXA1	CD4 TCM	1.67617
GNAQ16	2.45805	58.843	GNAQ	CD4 TCM	1.16457
SVIL16	1.68395	42.3967	SVIL	CD4 TCM	1.32676
TRAF116	2.59229	44.1322	TRAF1	CD4 TCM	1.57766
ADAM1916	1.82968	49.0083	ADAM19	CD4 TCM	1.09091
PPARG16	0.109217	NA	PPARG	CD4 TCM	0
AHRR16	0.0110124	NA	AHRR	CD4 TCM	0
IL2216	0.050731	NA	IL22	CD4 TCM	0
IL17F16	0.01085	NA	IL17F	CD4 TCM	0
IL17A16	0.0667845	NA	IL17A	CD4 TCM	0
CCR616	1.3748	32.8099	CCR6	CD4 TCM	0.39981
IL1R116	0.165052	NA	IL1R1	CD4 TCM	0
PRDM116	1.03586	34.2149	PRDM1	CD4 TCM	0.282465
ZC2HC1A16	0.105351	NA	ZC2HC1A	CD4 TCM	0
TNFRSF1816	0.432043	19.0083	TNFRSF18	CD4 TCM	0
IL716	0.0474568	NA	IL7	CD4 TCM	0
IL23R16	0.191969	NA	IL23R	CD4 TCM	0.0416143
FOXP316	0.00940822	NA	FOXP3	CD4 TCM	0
IL2RA16	0.660325	15.2066	IL2RA	CD4 TCM	0.0185628
TNFRSF416	0.243759	12.1488	TNFRSF4	CD4 TCM	0
HPGD16	0.255489	NA	HPGD	CD4 TCM	0
FANK116	0.0111645	NA	FANK1	CD4 TCM	0
TSHZ216	1.06452	11.8182	TSHZ2	CD4 TCM	0
CMTM816	1.1266	29.2562	CMTM8	CD4 TCM	0.716656
TNFSF816	0.831563	27.686	TNFSF8	CD4 TCM	0.153371
ZBTB1016	0.929408	27.5207	ZBTB10	CD4 TCM	0.551879
BTBD1116	1.62164	37.2727	BTBD11	CD4 TCM	0.813551
BCL616	0.658838	25.8678	BCL6	CD4 TCM	0.0225882
CXCL1316	0.0905243	NA	CXCL13	CD4 TCM	0
CXCR516	0.0200157	NA	CXCR5	CD4 TCM	0
SESN316	1.21616	28.595	SESN3	CD4 TCM	0.083802
RBMS316	0.0629243	NA	RBMS3	CD4 TCM	0
HDAC916	0.185031	NA	HDAC9	CD4 TCM	0
PDE7B16	0.126297	NA	PDE7B	CD4 TCM	0
TAFA216	0.342347	12.9752	TAFA2	CD4 TCM	0
FHIT16	0.317273	NA	FHIT	CD4 TCM	0
CDK1416	0.0348223	NA	CDK14	CD4 TCM	0
CD20016	0.0135194	NA	CD200	CD4 TCM	0
NELL216	1.67421	32.0661	NELL2	CD4 TCM	0.341118
ITGA116	0.810709	24.1322	ITGA1	CD4 TCM	0.0729366
KLRC116	0.0476722	NA	KLRC1	CD4 TCM	0
GZMH16	0.148335	NA	GZMH	CD4 TCM	0
ITGAE16	0.326841	14.9587	ITGAE	CD4 TCM	0
GZMB16	0.187922	NA	GZMB	CD4 TCM	0
GZMK16	1.34118	21.6529	GZMK	CD4 TCM	0
CCL416	2.85138	19.4215	CCL4	CD4 TCM	0
CRTAM16	0.0345577	NA	CRTAM	CD4 TCM	0
2025-06-16	14.1687	82.0661	JUN	CD4 TCM	2.24467
EGR116	3.3587	40.6612	EGR1	CD4 TCM	1.91229
IFNG-AS116	0.914859	14.2975	IFNG-AS1	CD4 TCM	0
IFNG16	0.417272	NA	IFNG	CD4 TCM	0
TNF16	1.29495	31.157	TNF	CD4 TCM	0.816484
IKZF216	0.137539	NA	IKZF2	CD4 TCM	0
PDGFD16	0.0432332	NA	PDGFD	CD4 TCM	0
CADM116	0.0731907	NA	CADM1	CD4 TCM	0
SLC4A1016	0.147582	NA	SLC4A10	CD4 TCM	0
IL4I116	0.347598	12.1488	IL4I1	CD4 TCM	0.653888
NCR316	0.0232484	NA	NCR3	CD4 TCM	0
KLRC216	0.00734855	NA	KLRC2	CD4 TCM	0
XCL116	0.110884	NA	XCL1	CD4 TCM	0
TRDC16	0.0384622	NA	TRDC	CD4 TCM	0
FGFBP216	0.00472347	NA	FGFBP2	CD4 TCM	0
CX3CR116	0.0032642	NA	CX3CR1	CD4 TCM	0
ADGRG116	0.00649644	NA	ADGRG1	CD4 TCM	0
KLRF116	0.0163287	NA	KLRF1	CD4 TCM	0
FCGR3A16	0.00122618	NA	FCGR3A	CD4 TCM	0
S1PR516	0.0051117	NA	S1PR5	CD4 TCM	0
KRT8616	0.00250287	NA	KRT86	CD4 TCM	0
KIR2DL416	0	NA	KIR2DL4	CD4 TCM	0
ADGRG316	0.0032534	NA	ADGRG3	CD4 TCM	0
GAB116	0.0222679	NA	GAB1	CD4 TCM	0
SPINK216	0.0974585	NA	SPINK2	CD4 TCM	0
KIT16	0.0317184	NA	KIT	CD4 TCM	0
CD3D17	4.85013	85.3659	CD3D	CD4 T naive	0.200765
CD8A17	0.649424	18.5366	CD8A	CD4 T naive	0
CD417	1.34764	46.8293	CD4	CD4 T naive	1.05743
LEF117	2.06132	47.8049	LEF1	CD4 T naive	2.02246
SELL17	1.70464	47.3171	SELL	CD4 T naive	1.51069
CCR717	2.0059	54.6341	CCR7	CD4 T naive	1.68526
IL7R17	19.4619	97.0732	IL7R	CD4 T naive	1.26484
ANXA117	11.0114	83.9024	ANXA1	CD4 T naive	0.810908
GNAQ17	2.53244	54.1463	GNAQ	CD4 T naive	1.21972
SVIL17	1.28421	38.0488	SVIL	CD4 T naive	0.887892
TRAF117	1.32836	40.4878	TRAF1	CD4 T naive	0
ADAM1917	1.6297	41.4634	ADAM19	CD4 T naive	0.933994
PPARG17	0.0611438	NA	PPARG	CD4 T naive	0
AHRR17	0.0126367	NA	AHRR	CD4 T naive	0
IL2217	0	NA	IL22	CD4 T naive	0
IL17F17	0	NA	IL17F	CD4 T naive	0
IL17A17	0.0128844	NA	IL17A	CD4 T naive	0
CCR617	0.998566	22.9268	CCR6	CD4 T naive	0.130872
IL1R117	0.080926	NA	IL1R1	CD4 T naive	0
PRDM117	0.838561	29.2683	PRDM1	CD4 T naive	0
ZC2HC1A17	0.1697	NA	ZC2HC1A	CD4 T naive	0
TNFRSF1817	0.221404	NA	TNFRSF18	CD4 T naive	0
IL717	0.117988	NA	IL7	CD4 T naive	0
IL23R17	0.0768178	NA	IL23R	CD4 T naive	0
FOXP317	0.0185053	NA	FOXP3	CD4 T naive	0
IL2RA17	0.61727	13.6585	IL2RA	CD4 T naive	0
TNFRSF417	0.198789	NA	TNFRSF4	CD4 T naive	0
HPGD17	0.176806	NA	HPGD	CD4 T naive	0
FANK117	0.00953489	NA	FANK1	CD4 T naive	0
TSHZ217	3.83825	31.7073	TSHZ2	CD4 T naive	0.803498
CMTM817	1.21768	31.7073	CMTM8	CD4 T naive	0.814223
TNFSF817	0.8965	32.6829	TNFSF8	CD4 T naive	0.247999
ZBTB1017	0.692033	22.9268	ZBTB10	CD4 T naive	0.152895
BTBD1117	1.38346	35.122	BTBD11	CD4 T naive	0.597317
BCL617	0.405744	20.9756	BCL6	CD4 T naive	0
CXCL1317	0.20053	10.2439	CXCL13	CD4 T naive	0
CXCR517	0.101204	NA	CXCR5	CD4 T naive	0
SESN317	3.26117	54.6341	SESN3	CD4 T naive	1.06541
RBMS317	0.0444291	NA	RBMS3	CD4 T naive	0
HDAC917	0.158255	NA	HDAC9	CD4 T naive	0
PDE7B17	0.167603	NA	PDE7B	CD4 T naive	0
TAFA217	0.459952	14.6341	TAFA2	CD4 T naive	0
FHIT17	1.174	25.3659	FHIT	CD4 T naive	1.02035
CDK1417	0.061126	NA	CDK14	CD4 T naive	0
CD20017	0.0710085	NA	CD200	CD4 T naive	0
NELL217	3.55708	50.2439	NELL2	CD4 T naive	1.21432
ITGA117	0.505923	16.0976	ITGA1	CD4 T naive	0
KLRC117	0.0825277	NA	KLRC1	CD4 T naive	0
GZMH17	0.0663004	NA	GZMH	CD4 T naive	0
ITGAE17	0.332899	12.1951	ITGAE	CD4 T naive	0
GZMB17	0.0489947	NA	GZMB	CD4 T naive	0
GZMK17	1.47666	19.5122	GZMK	CD4 T naive	0
CCL417	0.733277	NA	CCL4	CD4 T naive	0
CRTAM17	0.0939971	NA	CRTAM	CD4 T naive	0
2025-06-17	3.79428	53.1707	JUN	CD4 T naive	0
EGR117	0.646095	18.0488	EGR1	CD4 T naive	0
IFNG-AS117	1.42481	23.4146	IFNG-AS1	CD4 T naive	0.440534
IFNG17	0.377705	NA	IFNG	CD4 T naive	0
TNF17	0.94178	22.439	TNF	CD4 T naive	0.28093
IKZF217	0.579765	10.2439	IKZF2	CD4 T naive	0
PDGFD17	0.0773082	NA	PDGFD	CD4 T naive	0
CADM117	0.0846554	NA	CADM1	CD4 T naive	0
SLC4A1017	0.0698217	NA	SLC4A10	CD4 T naive	0
IL4I117	0.115263	NA	IL4I1	CD4 T naive	0
NCR317	0.0136542	NA	NCR3	CD4 T naive	0
KLRC217	0.0956989	NA	KLRC2	CD4 T naive	0
XCL117	0.040205	NA	XCL1	CD4 T naive	0
TRDC17	0.140211	NA	TRDC	CD4 T naive	0
FGFBP217	0.00652146	NA	FGFBP2	CD4 T naive	0
CX3CR117	0.00984868	NA	CX3CR1	CD4 T naive	0
ADGRG117	0	NA	ADGRG1	CD4 T naive	0
KLRF117	0.0157504	NA	KLRF1	CD4 T naive	0
FCGR3A17	0	NA	FCGR3A	CD4 T naive	0
S1PR517	0.0131201	NA	S1PR5	CD4 T naive	0
KRT8617	0.00392221	NA	KRT86	CD4 T naive	0
KIR2DL417	0	NA	KIR2DL4	CD4 T naive	0
ADGRG317	0	NA	ADGRG3	CD4 T naive	0
GAB117	0.043444	NA	GAB1	CD4 T naive	0
SPINK217	0.0696842	NA	SPINK2	CD4 T naive	0
KIT17	0.0265897	NA	KIT	CD4 T naive	0

## Sheet: ExtFig6a-ADT
	avg.exp	pct.exp	features.plot	id	avg.exp.scaled
CD3_p	701329	43.1579	CD3_p	ILC	0
CD8_p	7.05579e+20	NA	CD8_p	ILC	0.289557
CD4_p	2.02534	NA	CD4_p	ILC	0
CD52_p	300.212	58.5965	CD52_p	ILC	0
CD127_p	4293.35	51.9298	CD127_p	ILC	0.47775
HVEM_p	2.58294	68.4211	HVEM_p	ILC	0
TIGIT_p	2.01688	53.3333	TIGIT_p	ILC	0
CD73_p	1578.07	63.1579	CD73_p	ILC	0.979344
DPP4_p	1.45244e+06	65.2632	DPP4_p	ILC	0
CD103_p	962544844624216	37.5439	CD103_p	ILC	0.625553
ICOS_p	16535	47.3684	ICOS_p	ILC	0
HLA-A_p	1.34527e+08	80.3509	HLA-A_p	ILC	1.3245
CD71_p	296408	79.6491	CD71_p	ILC	0.202521
ENTPD1_p	20429.8	69.1228	ENTPD1_p	ILC	0.479675
CD28_p	6.64715	41.4035	CD28_p	ILC	0
CD5_p	1.62693e+11	NA	CD5_p	ILC	0
CD82_p	9.38331	73.3333	CD82_p	ILC	0
CD7_p	2.21493e+22	76.8421	CD7_p	ILC	1.01869
CD146_p	7.14041	62.807	CD146_p	ILC	0
CD151_p	11.6108	64.9123	CD151_p	ILC	0
LAIR-1_p	256.938	67.3684	LAIR-1_p	ILC	0
CD58_p	4.52623	79.6491	CD58_p	ILC	0
HLA-DR2_p	5.07231e+16	72.2807	HLA-DR2_p	ILC	1.46862
CD27_p	47.4077	49.1228	CD27_p	ILC	0
IL-2RŒ±_p	25.5015	38.5965	IL-2RŒ±_p	ILC	0
CCR4_p	4.20006	52.2807	CCR4_p	ILC	0
CTLA4_p	1.4046	54.0351	CTLA4_p	ILC	0
PD-1_p	1779.95	66.6667	PD-1_p	ILC	0.637841
CD38_p	14636.8	68.4211	CD38_p	ILC	1.55108
CD32_p	116174	64.5614	CD32_p	ILC	1.64164
CD49d_p	36013.5	82.4561	CD49d_p	ILC	0
CD40L_p	1.11116	60.3509	CD40L_p	ILC	0
CD69_p	2.88669e+08	50.1754	CD69_p	ILC	0
CD200_p	2.32377	70.1754	CD200_p	ILC	0
CD54_p	142.493	80.3509	CD54_p	ILC	0.401522
CD62L_p	4.86343e+17	47.0175	CD62L_p	ILC	0.621482
CD101_p	5163.07	54.7368	CD101_p	ILC	0
CD226_p	8.01867	58.5965	CD226_p	ILC	0
CD107a_p	45.6999	72.6316	CD107a_p	ILC	0
CD49a_p	1.55574e+07	66.3158	CD49a_p	ILC	0.171464
CD11a_p	1.58634e+16	76.8421	CD11a_p	ILC	1.28269
CD314_p	198.141	75.0877	CD314_p	ILC	0
CD84_p	12.382	60.7018	CD84_p	ILC	0
CD57_p	1.20936	46.6667	CD57_p	ILC	0
CD49b_p	18.4081	61.0526	CD49b_p	ILC	0
CD62P_p	2.55414	57.193	CD62P_p	ILC	0
CD9_p	48.6236	69.8246	CD9_p	ILC	0
CD155_p	2.10118	60.3509	CD155_p	ILC	0
CD142_p	1.18958	57.193	CD142_p	ILC	0
KLRG1_p	9.20183	60	KLRG1_p	ILC	0
CD43_p	116328	82.4561	CD43_p	ILC	0.157396
CD16_p	14697.7	71.9298	CD16_p	ILC	0.480086
SLAMF1_p	2.42074	65.614	SLAMF1_p	ILC	0
GPR56_p	4.25846	45.2632	GPR56_p	ILC	0.102951
Siglec-7_p	42449.1	59.6491	Siglec-7_p	ILC	1.63597
NKp80_p	2.06731	58.9474	NKp80_p	ILC	1.3506
CD244_p	656878	64.2105	CD244_p	ILC	0.638546
NCR1_p	670.667	72.6316	NCR1_p	ILC	1.32668
CD56_p	12669.4	61.7544	CD56_p	ILC	1.70559
ITGB7_p	249917	37.193	ITGB7_p	ILC	0
CD11c_p	1.42957e+16	87.3684	CD11c_p	ILC	2.30563
CD161_p	7.26547e+09	65.614	CD161_p	ILC	2.5
SIRPŒ±_p	1.80844e+06	60.3509	SIRPŒ±_p	ILC	2.5
CD3_p1	18.2419	53.125	CD3_p	NK	0
CD8_p1	53634.6	NA	CD8_p	NK	0
CD4_p1	2.26677	NA	CD4_p	NK	0
CD52_p1	115.016	70.8333	CD52_p	NK	0
CD127_p1	2.34214	47.9167	CD127_p	NK	0
HVEM_p1	1.26112	56.25	HVEM_p	NK	0
TIGIT_p1	4.3309	63.5417	TIGIT_p	NK	0
CD73_p1	1.45242	59.375	CD73_p	NK	0
DPP4_p1	4196.75	51.0417	DPP4_p	NK	0
CD103_p1	6.10407e+17	92.7083	CD103_p	NK	1.10351
ICOS_p1	78.605	59.375	ICOS_p	NK	0
HLA-A_p1	5172.6	92.7083	HLA-A_p	NK	0
CD71_p1	24.8615	72.9167	CD71_p	NK	0
ENTPD1_p1	27.4616	73.9583	ENTPD1_p	NK	0
CD28_p1	1.21811	38.5417	CD28_p	NK	0
CD5_p1	278931	NA	CD5_p	NK	0
CD82_p1	13.3518	66.6667	CD82_p	NK	0
CD7_p1	4.01685e+27	95.8333	CD7_p	NK	1.93047
CD146_p1	1.32424	55.2083	CD146_p	NK	0
CD151_p1	139089	90.625	CD151_p	NK	2.5
LAIR-1_p1	10.2277	71.875	LAIR-1_p	NK	0
CD58_p1	15.0006	92.7083	CD58_p	NK	0.00537046
HLA-DR2_p1	2116.95	70.8333	HLA-DR2_p	NK	0
CD27_p1	9.59204	54.1667	CD27_p	NK	0
IL-2RŒ±_p1	7.05092	NA	IL-2RŒ±_p	NK	0
CCR4_p1	1.26994	48.9583	CCR4_p	NK	0
CTLA4_p1	1.41471	54.1667	CTLA4_p	NK	0
PD-1_p1	3.49651	72.9167	PD-1_p	NK	0
CD38_p1	1537.93	72.9167	CD38_p	NK	0.73083
CD32_p1	70.1291	52.0833	CD32_p	NK	0
CD49d_p1	510.992	84.375	CD49d_p	NK	0
CD40L_p1	1.71095	59.375	CD40L_p	NK	0.543283
CD69_p1	2.11578e+12	85.4167	CD69_p	NK	0
CD200_p1	0.921692	55.2083	CD200_p	NK	0
CD54_p1	15.3439	77.0833	CD54_p	NK	0
CD62L_p1	3.69745e+07	NA	CD62L_p	NK	0
CD101_p1	6707.49	64.5833	CD101_p	NK	0
CD226_p1	2.86065	54.1667	CD226_p	NK	0
CD107a_p1	1.87801	69.7917	CD107a_p	NK	0
CD49a_p1	2.63993e+07	94.7917	CD49a_p	NK	0.241084
CD11a_p1	7.10197e+13	89.5833	CD11a_p	NK	0.181531
CD314_p1	3578.64	87.5	CD314_p	NK	0.759136
CD84_p1	3.36557	60.4167	CD84_p	NK	0
CD57_p1	5.47726	55.2083	CD57_p	NK	0
CD49b_p1	2.05999	55.2083	CD49b_p	NK	0
CD62P_p1	1.04989	57.2917	CD62P_p	NK	0
CD9_p1	17438.2	89.5833	CD9_p	NK	0.509374
CD155_p1	2.33857	59.375	CD155_p	NK	0
CD142_p1	1.2502	69.7917	CD142_p	NK	0
KLRG1_p1	2.51766	61.4583	KLRG1_p	NK	0
CD43_p1	4166.73	78.125	CD43_p	NK	0
CD16_p1	357.585	73.9583	CD16_p	NK	0.056107
SLAMF1_p1	1.64558	58.3333	SLAMF1_p	NK	0
GPR56_p1	1.41153	50	GPR56_p	NK	0
Siglec-7_p1	22290.1	61.4583	Siglec-7_p	NK	1.47791
NKp80_p1	1.05868	58.3333	NKp80_p	NK	0
CD244_p1	6.848e+10	98.9583	CD244_p	NK	2.5
NCR1_p1	938251	92.7083	NCR1_p	NK	2.5
CD56_p1	3.75776e+06	79.1667	CD56_p	NK	2.5
ITGB7_p1	7397817201831190	89.5833	ITGB7_p	NK	2.05679
CD11c_p1	3091.25	63.5417	CD11c_p	NK	0
CD161_p1	6982.39	77.0833	CD161_p	NK	0.0994307
SIRPŒ±_p1	2.02366	54.1667	SIRPŒ±_p	NK	0
CD3_p2	3.34765	52.2901	CD3_p	CD16+ NK	0
CD8_p2	34687.5	47.7099	CD8_p	CD16+ NK	0
CD4_p2	2.34589	NA	CD4_p	CD16+ NK	0
CD52_p2	7.79783	59.9237	CD52_p	CD16+ NK	0
CD127_p2	1.28258	43.5115	CD127_p	CD16+ NK	0
HVEM_p2	1.61553	66.0305	HVEM_p	CD16+ NK	0
TIGIT_p2	6.19465	60.687	TIGIT_p	CD16+ NK	0
CD73_p2	1.31622	55.7252	CD73_p	CD16+ NK	0
DPP4_p2	6.58749	48.4733	DPP4_p	CD16+ NK	0
CD103_p2	898.324	46.9466	CD103_p	CD16+ NK	0
ICOS_p2	2.54255	49.6183	ICOS_p	CD16+ NK	0
HLA-A_p2	7112.74	96.5649	HLA-A_p	CD16+ NK	0
CD71_p2	1.50653	56.4885	CD71_p	CD16+ NK	0
ENTPD1_p2	8.09555	59.1603	ENTPD1_p	CD16+ NK	0
CD28_p2	1.09633	47.7099	CD28_p	CD16+ NK	0
CD5_p2	17.1573	NA	CD5_p	CD16+ NK	0
CD82_p2	1.89226	69.4656	CD82_p	CD16+ NK	0
CD7_p2	9.34473e+11	85.8779	CD7_p	CD16+ NK	0
CD146_p2	8.84815	52.6718	CD146_p	CD16+ NK	0
CD151_p2	3.19242	61.8321	CD151_p	CD16+ NK	0
LAIR-1_p2	100.282	76.7176	LAIR-1_p	CD16+ NK	0
CD58_p2	4.06407	77.4809	CD58_p	CD16+ NK	0
HLA-DR2_p2	181.033	59.9237	HLA-DR2_p	CD16+ NK	0
CD27_p2	2.32015	39.313	CD27_p	CD16+ NK	0
IL-2RŒ±_p2	4.42795	NA	IL-2RŒ±_p	CD16+ NK	0
CCR4_p2	1.03331	53.4351	CCR4_p	CD16+ NK	0
CTLA4_p2	1.31527	52.2901	CTLA4_p	CD16+ NK	0
PD-1_p2	1.07573	65.6489	PD-1_p	CD16+ NK	0
CD38_p2	587.151	81.6794	CD38_p	CD16+ NK	0.380572
CD32_p2	134.389	55.7252	CD32_p	CD16+ NK	0
CD49d_p2	20.4245	83.5878	CD49d_p	CD16+ NK	0
CD40L_p2	1.25216	58.7786	CD40L_p	CD16+ NK	0
CD69_p2	14144.8	NA	CD69_p	CD16+ NK	0
CD200_p2	1.64468	64.8855	CD200_p	CD16+ NK	0
CD54_p2	2.91977	64.5038	CD54_p	CD16+ NK	0
CD62L_p2	9.96875e+07	41.2214	CD62L_p	CD16+ NK	0
CD101_p2	1.56588	52.6718	CD101_p	CD16+ NK	0
CD226_p2	9.70944	65.6489	CD226_p	CD16+ NK	0
CD107a_p2	2.80124	69.4656	CD107a_p	CD16+ NK	0
CD49a_p2	4117.94	46.5649	CD49a_p	CD16+ NK	0
CD11a_p2	2.4616e+11	95.4198	CD11a_p	CD16+ NK	0
CD314_p2	18.1673	79.0076	CD314_p	CD16+ NK	0
CD84_p2	1.86557	58.7786	CD84_p	CD16+ NK	0
CD57_p2	1.75411e+06	57.2519	CD57_p	CD16+ NK	0.438024
CD49b_p2	1.72728	53.0534	CD49b_p	CD16+ NK	0
CD62P_p2	1.18648	59.9237	CD62P_p	CD16+ NK	0
CD9_p2	2.71052	60.687	CD9_p	CD16+ NK	0
CD155_p2	2.16633	55.7252	CD155_p	CD16+ NK	0
CD142_p2	0.992138	59.1603	CD142_p	CD16+ NK	0
KLRG1_p2	639.009	74.4275	KLRG1_p	CD16+ NK	0
CD43_p2	53573.7	91.2214	CD43_p	CD16+ NK	0
CD16_p2	3.27752e+06	98.4733	CD16_p	CD16+ NK	1.09745
SLAMF1_p2	1.78545	62.9771	SLAMF1_p	CD16+ NK	0
GPR56_p2	109.369	59.9237	GPR56_p	CD16+ NK	2.5
Siglec-7_p2	1.93893e+06	87.4046	Siglec-7_p	CD16+ NK	2.5
NKp80_p2	2.46791	64.1221	NKp80_p	CD16+ NK	2.01679
CD244_p2	87063.1	91.2214	CD244_p	CD16+ NK	0.309224
NCR1_p2	29.1966	76.3359	NCR1_p	CD16+ NK	0.341912
CD56_p2	25.8956	67.5573	CD56_p	CD16+ NK	0.0739062
ITGB7_p2	1079.37	51.9084	ITGB7_p	CD16+ NK	0
CD11c_p2	708568	74.0458	CD11c_p	CD16+ NK	0.234863
CD161_p2	403.271	69.084	CD161_p	CD16+ NK	0
SIRPŒ±_p2	100.347	62.5954	SIRPŒ±_p	CD16+ NK	0.48951
CD3_p3	144217977054051	84.375	CD3_p	T/NK mix	0.850922
CD8_p3	4.05095e+20	53.5156	CD8_p	T/NK mix	0.258192
CD4_p3	68543.6	31.25	CD4_p	T/NK mix	0
CD52_p3	19741.6	80.8594	CD52_p	T/NK mix	0.721982
CD127_p3	22.9847	42.9688	CD127_p	T/NK mix	0
HVEM_p3	3.15226	64.4531	HVEM_p	T/NK mix	0
TIGIT_p3	5.64588	77.7344	TIGIT_p	T/NK mix	0
CD73_p3	2.02036	55.0781	CD73_p	T/NK mix	0
DPP4_p3	18941.8	47.6562	DPP4_p	T/NK mix	0
CD103_p3	3.70957	44.1406	CD103_p	T/NK mix	0
ICOS_p3	334182	66.4062	ICOS_p	T/NK mix	0
HLA-A_p3	25316.5	97.2656	HLA-A_p	T/NK mix	0
CD71_p3	51.3675	55.8594	CD71_p	T/NK mix	0
ENTPD1_p3	56923.7	53.9062	ENTPD1_p	T/NK mix	0.699741
CD28_p3	270.114	58.2031	CD28_p	T/NK mix	0
CD5_p3	7.50281e+10	64.4531	CD5_p	T/NK mix	0
CD82_p3	7.33487	70.7031	CD82_p	T/NK mix	0
CD7_p3	8.81841e+09	58.2031	CD7_p	T/NK mix	0
CD146_p3	1.20485	56.25	CD146_p	T/NK mix	0
CD151_p3	13.0028	67.9688	CD151_p	T/NK mix	0
LAIR-1_p3	16915.2	71.875	LAIR-1_p	T/NK mix	0.694274
CD58_p3	53.7849	76.1719	CD58_p	T/NK mix	0.667202
HLA-DR2_p3	14506	61.7188	HLA-DR2_p	T/NK mix	0
CD27_p3	14.5837	50.3906	CD27_p	T/NK mix	0
IL-2RŒ±_p3	98.0467	NA	IL-2RŒ±_p	T/NK mix	0.133104
CCR4_p3	4.70818	57.4219	CCR4_p	T/NK mix	0
CTLA4_p3	1.39806	52.7344	CTLA4_p	T/NK mix	0
PD-1_p3	5.19176	68.3594	PD-1_p	T/NK mix	0
CD38_p3	4.2671	62.5	CD38_p	T/NK mix	0
CD32_p3	32.1215	50.3906	CD32_p	T/NK mix	0
CD49d_p3	27245.4	89.8438	CD49d_p	T/NK mix	0
CD40L_p3	1.19549	57.8125	CD40L_p	T/NK mix	0
CD69_p3	4576965667969860	NA	CD69_p	T/NK mix	0.187938
CD200_p3	75.3872	62.5	CD200_p	T/NK mix	1.60394
CD54_p3	8.35655	63.2812	CD54_p	T/NK mix	0
CD62L_p3	1.10434e+08	50	CD62L_p	T/NK mix	0
CD101_p3	1558.34	63.2812	CD101_p	T/NK mix	0
CD226_p3	283.634	76.9531	CD226_p	T/NK mix	0.588153
CD107a_p3	2180.59	62.1094	CD107a_p	T/NK mix	1.19737
CD49a_p3	1.06194e+06	56.6406	CD49a_p	T/NK mix	0
CD11a_p3	2.41213e+11	98.4375	CD11a_p	T/NK mix	0
CD314_p3	101.204	74.6094	CD314_p	T/NK mix	0
CD84_p3	53.835	62.8906	CD84_p	T/NK mix	0.85144
CD57_p3	5.89801e+08	71.875	CD57_p	T/NK mix	1.14202
CD49b_p3	6.92509	51.9531	CD49b_p	T/NK mix	0
CD62P_p3	1.51373	53.9062	CD62P_p	T/NK mix	0
CD9_p3	6.18531	58.5938	CD9_p	T/NK mix	0
CD155_p3	1.51378	57.4219	CD155_p	T/NK mix	0
CD142_p3	1.2795	60.1562	CD142_p	T/NK mix	0
KLRG1_p3	5.64684e+06	87.5	KLRG1_p	T/NK mix	1.00019
CD43_p3	9.16152e+07	95.7031	CD43_p	T/NK mix	2.23484
CD16_p3	5537885480435370	75.7812	CD16_p	T/NK mix	2.5
SLAMF1_p3	35714.4	71.4844	SLAMF1_p	T/NK mix	2.5
GPR56_p3	77.4901	66.4062	GPR56_p	T/NK mix	2.5
Siglec-7_p3	648.46	43.75	Siglec-7_p	T/NK mix	0.61028
NKp80_p3	1.95806	53.9062	NKp80_p	T/NK mix	1.15376
CD244_p3	2818.38	79.2969	CD244_p	T/NK mix	0
NCR1_p3	3.19427	56.6406	NCR1_p	T/NK mix	0
CD56_p3	65.7128	60.1562	CD56_p	T/NK mix	0.314728
ITGB7_p3	187750	46.875	ITGB7_p	T/NK mix	0
CD11c_p3	9.61401e+06	63.2812	CD11c_p	T/NK mix	0.462445
CD161_p3	429.615	62.5	CD161_p	T/NK mix	0
SIRPŒ±_p3	22.4233	53.125	SIRPŒ±_p	T/NK mix	0.0350257
CD3_p4	1.14111e+08	89.9083	CD3_p	T gd	0
CD8_p4	1.57613e+27	71.5596	CD8_p	T gd	1.11589
CD4_p4	3.09068	NA	CD4_p	T gd	0
CD52_p4	3081.59	87.156	CD52_p	T gd	0.0286763
CD127_p4	2870.04	42.2018	CD127_p	T gd	0.394138
HVEM_p4	1.42305	66.055	HVEM_p	T gd	0
TIGIT_p4	3.67501	64.2202	TIGIT_p	T gd	0
CD73_p4	194.522	78.8991	CD73_p	T gd	0.349547
DPP4_p4	7766.24	33.0275	DPP4_p	T gd	0
CD103_p4	1.86854e+06	48.6239	CD103_p	T gd	0
ICOS_p4	2867.38	65.1376	ICOS_p	T gd	0
HLA-A_p4	32497.2	93.578	HLA-A_p	T gd	0
CD71_p4	161.811	66.9725	CD71_p	T gd	0
ENTPD1_p4	10.0251	62.3853	ENTPD1_p	T gd	0
CD28_p4	70.9675	48.6239	CD28_p	T gd	0
CD5_p4	4.79228e+06	80.7339	CD5_p	T gd	0
CD82_p4	19.9472	79.8165	CD82_p	T gd	0
CD7_p4	483574885019384	85.3211	CD7_p	T gd	0
CD146_p4	1.89358	57.7982	CD146_p	T gd	0
CD151_p4	7.38415	74.3119	CD151_p	T gd	0
LAIR-1_p4	25489.3	77.0642	LAIR-1_p	T gd	0.780192
CD58_p4	7.17508	89.9083	CD58_p	T gd	0
HLA-DR2_p4	125.091	66.9725	HLA-DR2_p	T gd	0
CD27_p4	1722.24	64.2202	CD27_p	T gd	0.490254
IL-2RŒ±_p4	5.05047	NA	IL-2RŒ±_p	T gd	0
CCR4_p4	2.02261	56.8807	CCR4_p	T gd	0
CTLA4_p4	1.30682	45.8716	CTLA4_p	T gd	0
PD-1_p4	9.86216	77.9817	PD-1_p	T gd	0
CD38_p4	303.334	54.1284	CD38_p	T gd	0.140651
CD32_p4	15.1092	61.4679	CD32_p	T gd	0
CD49d_p4	14702.6	84.4037	CD49d_p	T gd	0
CD40L_p4	1.41073	56.8807	CD40L_p	T gd	0
CD69_p4	2.35638e+11	88.9908	CD69_p	T gd	0
CD200_p4	17.5032	65.1376	CD200_p	T gd	0.69218
CD54_p4	14.3746	74.3119	CD54_p	T gd	0
CD62L_p4	7.07906e+10	30.2752	CD62L_p	T gd	0
CD101_p4	1142.89	66.9725	CD101_p	T gd	0
CD226_p4	13.9307	51.3761	CD226_p	T gd	0
CD107a_p4	1.61411	70.6422	CD107a_p	T gd	0
CD49a_p4	518986	88.0734	CD49a_p	T gd	0
CD11a_p4	2.97634e+12	98.1651	CD11a_p	T gd	0
CD314_p4	6965.36	90.8257	CD314_p	T gd	0.952972
CD84_p4	27.0605	71.5596	CD84_p	T gd	0.162251
CD57_p4	841.87	43.1193	CD57_p	T gd	0
CD49b_p4	2.73761	68.8073	CD49b_p	T gd	0
CD62P_p4	1.18179	61.4679	CD62P_p	T gd	0
CD9_p4	155.037	86.2385	CD9_p	T gd	0
CD155_p4	2.71083	56.8807	CD155_p	T gd	0
CD142_p4	1.63936	55.9633	CD142_p	T gd	0
KLRG1_p4	797740	62.3853	KLRG1_p	T gd	0.71638
CD43_p4	2.30829e+06	88.0734	CD43_p	T gd	1.08814
CD16_p4	22.3914	55.0459	CD16_p	T gd	0
SLAMF1_p4	2.59689	66.055	SLAMF1_p	T gd	0
GPR56_p4	2.11652	47.7064	GPR56_p	T gd	0
Siglec-7_p4	3.62811	35.7798	Siglec-7_p	T gd	0
NKp80_p4	1.52452	55.9633	NKp80_p	T gd	0.293653
CD244_p4	884879	81.6514	CD244_p	T gd	0.687101
NCR1_p4	1.78834	54.1284	NCR1_p	T gd	0
CD56_p4	2.39963	54.1284	CD56_p	T gd	0
ITGB7_p4	99977.7	49.5413	ITGB7_p	T gd	0
CD11c_p4	1294.08	68.8073	CD11c_p	T gd	0
CD161_p4	6.40396	50.4587	CD161_p	T gd	0
SIRPŒ±_p4	16.7945	48.6239	SIRPŒ±_p	T gd	0
CD3_p5	3.33427e+13	87.6238	CD3_p	MAIT	0.69949
CD8_p5	4.69915e+21	73.2673	CD8_p	MAIT	0.396732
CD4_p5	1.60338e+10	34.1584	CD4_p	MAIT	0.654179
CD52_p5	118.09	73.7624	CD52_p	MAIT	0
CD127_p5	47234.5	73.7624	CD127_p	MAIT	0.975703
HVEM_p5	3.55223	66.8317	HVEM_p	MAIT	0
TIGIT_p5	2.07445	55.4455	TIGIT_p	MAIT	0
CD73_p5	154.926	58.9109	CD73_p	MAIT	0.281321
DPP4_p5	103122658654404	99.505	DPP4_p	MAIT	1.60155
CD103_p5	3.01229e+13	57.4257	CD103_p	MAIT	0.368931
ICOS_p5	6.17632e+08	83.1683	ICOS_p	MAIT	0.22044
HLA-A_p5	1635.57	90.099	HLA-A_p	MAIT	0
CD71_p5	3944.79	64.8515	CD71_p	MAIT	0
ENTPD1_p5	706706	66.3366	ENTPD1_p	MAIT	1.24071
CD28_p5	808.491	82.1782	CD28_p	MAIT	0
CD5_p5	4057647466032280	83.1683	CD5_p	MAIT	0
CD82_p5	12.8591	79.703	CD82_p	MAIT	0
CD7_p5	112415008743043	62.3762	CD7_p	MAIT	0
CD146_p5	637148	72.7723	CD146_p	MAIT	1.331
CD151_p5	15.987	79.703	CD151_p	MAIT	0
LAIR-1_p5	5.73117	64.8515	LAIR-1_p	MAIT	0
CD58_p5	7.99713	84.6535	CD58_p	MAIT	0
HLA-DR2_p5	33164.4	55.4455	HLA-DR2_p	MAIT	0
CD27_p5	31.9612	57.4257	CD27_p	MAIT	0
IL-2RŒ±_p5	8.72649	34.6535	IL-2RŒ±_p	MAIT	0
CCR4_p5	3.62656	53.4653	CCR4_p	MAIT	0
CTLA4_p5	1.38474	55.9406	CTLA4_p	MAIT	0
PD-1_p5	131.983	87.6238	PD-1_p	MAIT	0
CD38_p5	151.072	63.8614	CD38_p	MAIT	0
CD32_p5	1354.71	57.9208	CD32_p	MAIT	0.429648
CD49d_p5	35692.9	85.6436	CD49d_p	MAIT	0
CD40L_p5	1.7019	61.8812	CD40L_p	MAIT	0.5232
CD69_p5	2.89724e+23	86.6337	CD69_p	MAIT	1.53259
CD200_p5	1.22591	60.396	CD200_p	MAIT	0
CD54_p5	8.13524	63.8614	CD54_p	MAIT	0
CD62L_p5	5.16092e+07	NA	CD62L_p	MAIT	0
CD101_p5	1.17272e+06	64.8515	CD101_p	MAIT	0.875837
CD226_p5	194.504	58.4158	CD226_p	MAIT	0.425816
CD107a_p5	8.04434	67.3267	CD107a_p	MAIT	0
CD49a_p5	1.5438e+07	83.1683	CD49a_p	MAIT	0.17045
CD11a_p5	1.8336e+11	93.5644	CD11a_p	MAIT	0
CD314_p5	19.4311	70.297	CD314_p	MAIT	0
CD84_p5	18.6119	65.8416	CD84_p	MAIT	0
CD57_p5	2.40023e+06	48.0198	CD57_p	MAIT	0.475972
CD49b_p5	1.68913	53.9604	CD49b_p	MAIT	0
CD62P_p5	2.02673	46.5347	CD62P_p	MAIT	0
CD9_p5	70.5124	75.2475	CD9_p	MAIT	0
CD155_p5	1.99574	56.9307	CD155_p	MAIT	0
CD142_p5	1.79395	60.396	CD142_p	MAIT	0
KLRG1_p5	1.16881e+09	82.6733	KLRG1_p	MAIT	1.77353
CD43_p5	66232.2	90.5941	CD43_p	MAIT	0
CD16_p5	5.79209	56.9307	CD16_p	MAIT	0
SLAMF1_p5	5.58376	78.7129	SLAMF1_p	MAIT	0
GPR56_p5	2.21828	49.0099	GPR56_p	MAIT	0
Siglec-7_p5	25.4764	45.5446	Siglec-7_p	MAIT	0
NKp80_p5	1.2962	57.4257	NKp80_p	MAIT	0
CD244_p5	224.113	55.4455	CD244_p	MAIT	0
NCR1_p5	2.13126	51.9802	NCR1_p	MAIT	0
CD56_p5	9.39688	51.4851	CD56_p	MAIT	0
ITGB7_p5	5.33106e+09	62.3762	ITGB7_p	MAIT	0.482842
CD11c_p5	77.7453	48.0198	CD11c_p	MAIT	0
CD161_p5	259660	93.0693	CD161_p	MAIT	0.7545
SIRPŒ±_p5	8.15283	43.0693	SIRPŒ±_p	MAIT	0
CD3_p6	2.51376e+13	97.6471	CD3_p	CD8 T IKZF2+	0.670282
CD8_p6	2.95468e+23	77.9412	CD8_p	CD8 T IKZF2+	0.630806
CD4_p6	511.244	NA	CD4_p	CD8 T IKZF2+	0
CD52_p6	11831.6	87.6471	CD52_p	CD8 T IKZF2+	0.53086
CD127_p6	7.83093	41.4706	CD127_p	CD8 T IKZF2+	0
HVEM_p6	3.05267	70.2941	HVEM_p	CD8 T IKZF2+	0
TIGIT_p6	49.3866	90.8824	TIGIT_p	CD8 T IKZF2+	0.663367
CD73_p6	17.559	55.2941	CD73_p	CD8 T IKZF2+	0
DPP4_p6	36.913	40	DPP4_p	CD8 T IKZF2+	0
CD103_p6	1.78119e+12	58.8235	CD103_p	CD8 T IKZF2+	0.159443
ICOS_p6	176733	80.2941	ICOS_p	CD8 T IKZF2+	0
HLA-A_p6	104799	97.0588	HLA-A_p	CD8 T IKZF2+	0
CD71_p6	27.9273	60.2941	CD71_p	CD8 T IKZF2+	0
ENTPD1_p6	5.12094	69.1176	ENTPD1_p	CD8 T IKZF2+	0
CD28_p6	4797.21	84.4118	CD28_p	CD8 T IKZF2+	0.0755781
CD5_p6	2.08155e+11	92.3529	CD5_p	CD8 T IKZF2+	0
CD82_p6	16.1296	83.8235	CD82_p	CD8 T IKZF2+	0
CD7_p6	1.56625e+11	60.8824	CD7_p	CD8 T IKZF2+	0
CD146_p6	4.00934	57.0588	CD146_p	CD8 T IKZF2+	0
CD151_p6	15.8737	78.5294	CD151_p	CD8 T IKZF2+	0
LAIR-1_p6	28.6079	61.1765	LAIR-1_p	CD8 T IKZF2+	0
CD58_p6	15.7384	87.3529	CD58_p	CD8 T IKZF2+	0.0296111
HLA-DR2_p6	71667.7	82.9412	HLA-DR2_p	CD8 T IKZF2+	0
CD27_p6	32388.6	84.7059	CD27_p	CD8 T IKZF2+	1.42924
IL-2RŒ±_p6	2.19218	NA	IL-2RŒ±_p	CD8 T IKZF2+	0
CCR4_p6	11.1292	66.7647	CCR4_p	CD8 T IKZF2+	0
CTLA4_p6	1.27281	54.7059	CTLA4_p	CD8 T IKZF2+	0
PD-1_p6	339.966	82.0588	PD-1_p	CD8 T IKZF2+	0.0774318
CD38_p6	3.44378	66.1765	CD38_p	CD8 T IKZF2+	0
CD32_p6	2.97468	64.4118	CD32_p	CD8 T IKZF2+	0
CD49d_p6	6058.76	88.2353	CD49d_p	CD8 T IKZF2+	0
CD40L_p6	1.35809	61.4706	CD40L_p	CD8 T IKZF2+	0
CD69_p6	1.24708e+13	84.4118	CD69_p	CD8 T IKZF2+	0
CD200_p6	28.9096	67.9412	CD200_p	CD8 T IKZF2+	1.00099
CD54_p6	6.91392	70	CD54_p	CD8 T IKZF2+	0
CD62L_p6	5.19904e+22	53.8235	CD62L_p	CD8 T IKZF2+	1.39992
CD101_p6	58.061	57.6471	CD101_p	CD8 T IKZF2+	0
CD226_p6	1.53462	42.0588	CD226_p	CD8 T IKZF2+	0
CD107a_p6	215.625	69.4118	CD107a_p	CD8 T IKZF2+	0.428405
CD49a_p6	283186	76.4706	CD49a_p	CD8 T IKZF2+	0
CD11a_p6	134255486118515	99.4118	CD11a_p	CD8 T IKZF2+	0.311172
CD314_p6	20387.3	94.1176	CD314_p	CD8 T IKZF2+	1.2656
CD84_p6	40.822	81.7647	CD84_p	CD8 T IKZF2+	0.57276
CD57_p6	6.65734e+07	71.7647	CD57_p	CD8 T IKZF2+	0.878044
CD49b_p6	11.6291	54.4118	CD49b_p	CD8 T IKZF2+	0
CD62P_p6	1.58692	52.0588	CD62P_p	CD8 T IKZF2+	0
CD9_p6	105571	73.5294	CD9_p	CD8 T IKZF2+	0.933247
CD155_p6	6.798	58.5294	CD155_p	CD8 T IKZF2+	0.178095
CD142_p6	1.20232	62.9412	CD142_p	CD8 T IKZF2+	0
KLRG1_p6	9.21303e+07	95	KLRG1_p	CD8 T IKZF2+	1.4051
CD43_p6	1.2381e+06	91.1765	CD43_p	CD8 T IKZF2+	0.894093
CD16_p6	5.51204	60.5882	CD16_p	CD8 T IKZF2+	0
SLAMF1_p6	3.04536	75.5882	SLAMF1_p	CD8 T IKZF2+	0
GPR56_p6	2.90067	42.0588	GPR56_p	CD8 T IKZF2+	0
Siglec-7_p6	6.25704	44.1176	Siglec-7_p	CD8 T IKZF2+	0
NKp80_p6	2.29848	57.9412	NKp80_p	CD8 T IKZF2+	1.74495
CD244_p6	383587	81.4706	CD244_p	CD8 T IKZF2+	0.550883
NCR1_p6	2.46304	47.9412	NCR1_p	CD8 T IKZF2+	0
CD56_p6	1.41408	44.4118	CD56_p	CD8 T IKZF2+	0
ITGB7_p6	2.52908e+07	65	ITGB7_p	CD8 T IKZF2+	0
CD11c_p6	4.3272	63.2353	CD11c_p	CD8 T IKZF2+	0
CD161_p6	100.184	48.5294	CD161_p	CD8 T IKZF2+	0
SIRPŒ±_p6	4.71812	49.1176	SIRPŒ±_p	CD8 T IKZF2+	0
CD3_p7	1.20237e+10	96.6581	CD3_p	CD8 T TNF+	0
CD8_p7	1.11225e+24	77.2922	CD8_p	CD8 T TNF+	0.705732
CD4_p7	6.8294e+07	34.6187	CD4_p	CD8 T TNF+	0.156736
CD52_p7	3879.62	87.575	CD52_p	CD8 T TNF+	0.114629
CD127_p7	679.109	44.2159	CD127_p	CD8 T TNF+	0.0950619
HVEM_p7	2.30075	64.2674	HVEM_p	CD8 T TNF+	0
TIGIT_p7	8.4246	70.6084	TIGIT_p	CD8 T TNF+	0
CD73_p7	64.3327	55.527	CD73_p	CD8 T TNF+	0.0190552
DPP4_p7	1.78822e+06	42.9306	DPP4_p	CD8 T TNF+	0
CD103_p7	7.24296e+11	59.0403	CD103_p	CD8 T TNF+	0.0927867
ICOS_p7	50696.5	84.6615	ICOS_p	CD8 T TNF+	0
HLA-A_p7	23371.6	93.8303	HLA-A_p	CD8 T TNF+	0
CD71_p7	5.29036	56.5553	CD71_p	CD8 T TNF+	0
ENTPD1_p7	9.26299	58.6118	ENTPD1_p	CD8 T TNF+	0
CD28_p7	15799.9	83.976	CD28_p	CD8 T TNF+	0.325154
CD5_p7	9.55862e+21	96.0583	CD5_p	CD8 T TNF+	0.33544
CD82_p7	19.2836	75.7498	CD82_p	CD8 T TNF+	0
CD7_p7	1032156205277670	55.527	CD7_p	CD8 T TNF+	0
CD146_p7	1.40114	48.8432	CD146_p	CD8 T TNF+	0
CD151_p7	2.65709	59.6401	CD151_p	CD8 T TNF+	0
LAIR-1_p7	34.7449	56.0411	LAIR-1_p	CD8 T TNF+	0
CD58_p7	9.98166	73.8646	CD58_p	CD8 T TNF+	0
HLA-DR2_p7	2.93894e+11	75.3213	HLA-DR2_p	CD8 T TNF+	0.545146
CD27_p7	65.9272	68.8089	CD27_p	CD8 T TNF+	0
IL-2RŒ±_p7	3.94408	NA	IL-2RŒ±_p	CD8 T TNF+	0
CCR4_p7	4.91121	56.9837	CCR4_p	CD8 T TNF+	0
CTLA4_p7	1.58861	52.0137	CTLA4_p	CD8 T TNF+	0
PD-1_p7	125.645	85.347	PD-1_p	CD8 T TNF+	0
CD38_p7	36.3534	65.467	CD38_p	CD8 T TNF+	0
CD32_p7	46.2096	53.8989	CD32_p	CD8 T TNF+	0
CD49d_p7	97462.8	80.9769	CD49d_p	CD8 T TNF+	0.2352
CD40L_p7	1.24211	52.6135	CD40L_p	CD8 T TNF+	0
CD69_p7	3.097e+11	66.2382	CD69_p	CD8 T TNF+	0
CD200_p7	1.09123	55.9554	CD200_p	CD8 T TNF+	0
CD54_p7	4.83639	62.1251	CD54_p	CD8 T TNF+	0
CD62L_p7	2.61959e+08	NA	CD62L_p	CD8 T TNF+	0
CD101_p7	806.953	69.3231	CD101_p	CD8 T TNF+	0
CD226_p7	11.8162	45.587	CD226_p	CD8 T TNF+	0
CD107a_p7	876.934	60.497	CD107a_p	CD8 T TNF+	0.894319
CD49a_p7	3.76443e+06	81.491	CD49a_p	CD8 T TNF+	0
CD11a_p7	225591152470437	98.629	CD11a_p	CD8 T TNF+	0.416829
CD314_p7	21684.8	82.2622	CD314_p	CD8 T TNF+	1.28356
CD84_p7	22.1765	74.3787	CD84_p	CD8 T TNF+	0
CD57_p7	2.3524e+09	59.5544	CD57_p	CD8 T TNF+	1.30942
CD49b_p7	33267.4	52.7849	CD49b_p	CD8 T TNF+	1.69477
CD62P_p7	6.33922	49.1003	CD62P_p	CD8 T TNF+	0
CD9_p7	5.79656e+06	64.8672	CD9_p	CD8 T TNF+	1.87616
CD155_p7	28318.8	54.6701	CD155_p	CD8 T TNF+	2.5
CD142_p7	1.03746e+08	51.671	CD142_p	CD8 T TNF+	2.5
KLRG1_p7	4.33017e+06	79.6058	KLRG1_p	CD8 T TNF+	0.961692
CD43_p7	11159.1	80.12	CD43_p	CD8 T TNF+	0
CD16_p7	1.38617	53.2134	CD16_p	CD8 T TNF+	0
SLAMF1_p7	2.68207	67.2665	SLAMF1_p	CD8 T TNF+	0
GPR56_p7	2.09934	43.5304	GPR56_p	CD8 T TNF+	0
Siglec-7_p7	2.34559	33.0763	Siglec-7_p	CD8 T TNF+	0
NKp80_p7	1.30766	50.2142	NKp80_p	CD8 T TNF+	0
CD244_p7	22825.2	61.6967	CD244_p	CD8 T TNF+	0.091061
NCR1_p7	2.07773	46.7866	NCR1_p	CD8 T TNF+	0
CD56_p7	1.52244	45.7584	CD56_p	CD8 T TNF+	0
ITGB7_p7	2.41296e+06	56.9837	ITGB7_p	CD8 T TNF+	0
CD11c_p7	9.47909	54.156	CD11c_p	CD8 T TNF+	0
CD161_p7	9.00325	47.5578	CD161_p	CD8 T TNF+	0
SIRPŒ±_p7	2.16222	45.6727	SIRPŒ±_p	CD8 T TNF+	0
CD3_p8	2.01775e+12	98.374	CD3_p	CD8 T	0.409462
CD8_p8	3.28965e+27	85.0702	CD8_p	CD8 T	1.15748
CD4_p8	4.81949e+09	34.6637	CD4_p	CD8 T	0.544639
CD52_p8	23081	92.3134	CD52_p	CD8 T	0.780325
CD127_p8	81.0923	47.2284	CD127_p	CD8 T	0
HVEM_p8	3.70661	72.2838	HVEM_p	CD8 T	0
TIGIT_p8	18.7395	77.3097	TIGIT_p	CD8 T	0.109579
CD73_p8	6.37366	58.5366	CD73_p	CD8 T	0
DPP4_p8	106777	44.5676	DPP4_p	CD8 T	0
CD103_p8	1.78535e+12	55.5063	CD103_p	CD8 T	0.159616
ICOS_p8	5.47479e+07	91.0569	ICOS_p	CD8 T	0.0126036
HLA-A_p8	151252	96.748	HLA-A_p	CD8 T	0
CD71_p8	6.20774e+08	64.8189	CD71_p	CD8 T	1.05641
ENTPD1_p8	58.204	67.2579	ENTPD1_p	CD8 T	0
CD28_p8	32362.9	87.731	CD28_p	CD8 T	0.475293
CD5_p8	3.39928e+21	97.4871	CD5_p	CD8 T	0.288368
CD82_p8	51.8941	83.0007	CD82_p	CD8 T	0
CD7_p8	1295505093736110	63.119	CD7_p	CD8 T	0
CD146_p8	226.684	58.3888	CD146_p	CD8 T	0
CD151_p8	423.487	66.5188	CD151_p	CD8 T	0.714033
LAIR-1_p8	98.6011	62.306	LAIR-1_p	CD8 T	0
CD58_p8	9.91152	87.8788	CD58_p	CD8 T	0
HLA-DR2_p8	4.92856e+10	87.2875	HLA-DR2_p	CD8 T	0.408403
CD27_p8	3324.7	79.3792	CD27_p	CD8 T	0.700696
IL-2RŒ±_p8	1814.6	NA	IL-2RŒ±_p	CD8 T	0.810875
CCR4_p8	10.7938	59.9409	CCR4_p	CD8 T	0
CTLA4_p8	1.53954	56.0976	CTLA4_p	CD8 T	0
PD-1_p8	841.485	93.9394	PD-1_p	CD8 T	0.384083
CD38_p8	327.045	75.0924	CD38_p	CD8 T	0.167971
CD32_p8	1423.33	65.1885	CD32_p	CD8 T	0.443093
CD49d_p8	419907	89.9483	CD49d_p	CD8 T	0.676722
CD40L_p8	3.2509	61.1234	CD40L_p	CD8 T	2.5
CD69_p8	4561423372076050	75.6837	CD69_p	CD8 T	0.187683
CD200_p8	1.64299	64.2276	CD200_p	CD8 T	0
CD54_p8	14.3737	71.4708	CD54_p	CD8 T	0
CD62L_p8	3.11753e+16	43.0894	CD62L_p	CD8 T	0.436797
CD101_p8	86114.4	74.1316	CD101_p	CD8 T	0.351463
CD226_p8	1181.56	51.4412	CD226_p	CD8 T	1.20368
CD107a_p8	9247.67	69.9187	CD107a_p	CD8 T	1.67827
CD49a_p8	3.74975e+13	86.6962	CD49a_p	CD8 T	2.10617
CD11a_p8	6.07363e+16	99.4826	CD11a_p	CD8 T	1.55601
CD314_p8	37351.9	87.2875	CD314_p	CD8 T	1.44185
CD84_p8	137.48	82.7051	CD84_p	CD8 T	1.80442
CD57_p8	2.82679e+12	65.7797	CD57_p	CD8 T	2.16753
CD49b_p8	7.38155e+06	62.5277	CD49b_p	CD8 T	2.5
CD62P_p8	99003.7	56.0976	CD62P_p	CD8 T	2.5
CD9_p8	275797	75.1663	CD9_p	CD8 T	1.15929
CD155_p8	2.31735	59.2757	CD155_p	CD8 T	0
CD142_p8	1669.19	63.119	CD142_p	CD8 T	1.20133
KLRG1_p8	843743	82.4834	KLRG1_p	CD8 T	0.72451
CD43_p8	312616	86.918	CD43_p	CD8 T	0.465344
CD16_p8	71828.5	61.7147	CD16_p	CD8 T	0.661232
SLAMF1_p8	3.87216	77.088	SLAMF1_p	CD8 T	0
GPR56_p8	2.75517	45.9719	GPR56_p	CD8 T	0
Siglec-7_p8	3.74053	40.6504	Siglec-7_p	CD8 T	0
NKp80_p8	1.5416	54.3976	NKp80_p	CD8 T	0.330228
CD244_p8	109777	73.3186	CD244_p	CD8 T	0.347001
NCR1_p8	1.70822	47.8197	NCR1_p	CD8 T	0
CD56_p8	2.10331	45.9719	CD56_p	CD8 T	0
ITGB7_p8	3.64997e+08	60.4582	ITGB7_p	CD8 T	0.184435
CD11c_p8	19689.8	64.1537	CD11c_p	CD8 T	0
CD161_p8	71.9188	51.5891	CD161_p	CD8 T	0
SIRPŒ±_p8	256.864	50.037	SIRPŒ±_p	CD8 T	0.779264
CD3_p9	1.5266e+12	97.6804	CD3_p	CD8 TRM	0.380619
CD8_p9	2.53343e+27	92.0103	CD8_p	CD8 TRM	1.14271
CD4_p9	944026	NA	CD4_p	CD8 TRM	0
CD52_p9	564.096	90.7216	CD52_p	CD8 TRM	0
CD127_p9	2.78556	41.2371	CD127_p	CD8 TRM	0
HVEM_p9	2.66314	66.7526	HVEM_p	CD8 TRM	0
TIGIT_p9	6.75964	68.299	TIGIT_p	CD8 TRM	0
CD73_p9	7.30077	52.8351	CD73_p	CD8 TRM	0
DPP4_p9	1.3684e+12	50.7732	DPP4_p	CD8 TRM	1.17686
CD103_p9	2.35159e+19	80.9278	CD103_p	CD8 TRM	1.37399
ICOS_p9	1.3253e+08	90.9794	ICOS_p	CD8 TRM	0.088431
HLA-A_p9	2.31977e+06	95.3608	HLA-A_p	CD8 TRM	0.454801
CD71_p9	4.62868e+09	70.3608	CD71_p	CD8 TRM	1.28074
ENTPD1_p9	4792.46	73.1959	ENTPD1_p	CD8 TRM	0.16831
CD28_p9	130.958	63.1443	CD28_p	CD8 TRM	0
CD5_p9	2.27236e+19	94.3299	CD5_p	CD8 TRM	0.0603627
CD82_p9	35.0854	82.732	CD82_p	CD8 TRM	0
CD7_p9	1.55648e+12	80.6701	CD7_p	CD8 TRM	0
CD146_p9	6.22491	54.3814	CD146_p	CD8 TRM	0
CD151_p9	28.1321	67.0103	CD151_p	CD8 TRM	0
LAIR-1_p9	959683	54.8969	LAIR-1_p	CD8 TRM	1.54047
CD58_p9	12.1057	85.567	CD58_p	CD8 TRM	0
HLA-DR2_p9	354846562530318	86.8557	HLA-DR2_p	CD8 TRM	1.08859
CD27_p9	1290.09	65.4639	CD27_p	CD8 TRM	0.397841
IL-2RŒ±_p9	4.65998	NA	IL-2RŒ±_p	CD8 TRM	0
CCR4_p9	4.17123	50.7732	CCR4_p	CD8 TRM	0
CTLA4_p9	1.44662	56.1856	CTLA4_p	CD8 TRM	0
PD-1_p9	1880.36	92.7835	PD-1_p	CD8 TRM	0.656435
CD38_p9	246.309	67.7835	CD38_p	CD8 TRM	0.0650952
CD32_p9	7395.01	61.5979	CD32_p	CD8 TRM	0.891655
CD49d_p9	6797.35	88.1443	CD49d_p	CD8 TRM	0
CD40L_p9	1.57037	57.2165	CD40L_p	CD8 TRM	0.223511
CD69_p9	982652364927547	88.4021	CD69_p	CD8 TRM	0.0727708
CD200_p9	1.03348	59.7938	CD200_p	CD8 TRM	0
CD54_p9	17.227	67.0103	CD54_p	CD8 TRM	0
CD62L_p9	4.30015e+10	NA	CD62L_p	CD8 TRM	0
CD101_p9	1.54828e+08	92.7835	CD101_p	CD8 TRM	1.85635
CD226_p9	2319.43	62.3711	CD226_p	CD8 TRM	1.495
CD107a_p9	652.406	63.6598	CD107a_p	CD8 TRM	0.795978
CD49a_p9	9.20162e+11	96.3918	CD49a_p	CD8 TRM	1.61806
CD11a_p9	9.38425e+16	99.4845	CD11a_p	CD8 TRM	1.64458
CD314_p9	10776.9	85.0515	CD314_p	CD8 TRM	1.08002
CD84_p9	29.8049	73.1959	CD84_p	CD8 TRM	0.258239
CD57_p9	1.183e+07	61.3402	CD57_p	CD8 TRM	0.668986
CD49b_p9	340.069	72.1649	CD49b_p	CD8 TRM	0.567063
CD62P_p9	57.887	54.3814	CD62P_p	CD8 TRM	0.797958
CD9_p9	5066.41	76.8041	CD9_p	CD8 TRM	0.218449
CD155_p9	2.0051	55.4124	CD155_p	CD8 TRM	0
CD142_p9	1.21226	54.6392	CD142_p	CD8 TRM	0
KLRG1_p9	81977.8	59.7938	KLRG1_p	CD8 TRM	0.386413
CD43_p9	5.01571e+06	92.0103	CD43_p	CD8 TRM	1.3299
CD16_p9	1.19694	56.4433	CD16_p	CD8 TRM	0
SLAMF1_p9	3.30158	71.134	SLAMF1_p	CD8 TRM	0
GPR56_p9	4.29813	47.9381	GPR56_p	CD8 TRM	0.109622
Siglec-7_p9	1607.27	37.6289	Siglec-7_p	CD8 TRM	0.832787
NKp80_p9	1.04993	49.2268	NKp80_p	CD8 TRM	0
CD244_p9	2.14114e+08	89.6907	CD244_p	CD8 TRM	1.58157
NCR1_p9	4.36158	52.3196	NCR1_p	CD8 TRM	0
CD56_p9	10.4114	52.0619	CD56_p	CD8 TRM	0
ITGB7_p9	249977774291486	84.0206	ITGB7_p	CD8 TRM	1.6798
CD11c_p9	3.07458e+17	53.0928	CD11c_p	CD8 TRM	2.5
CD161_p9	26005	52.3196	CD161_p	CD8 TRM	0.337627
SIRPŒ±_p9	110.735	46.9072	SIRPŒ±_p	CD8 TRM	0.519788
CD3_p10	1.90067e+11	95.0617	CD3_p	CD8 T naive	0.165188
CD8_p10	5.83434e+26	98.3539	CD8_p	CD8 T naive	1.05971
CD4_p10	9762.11	NA	CD4_p	CD8 T naive	0
CD52_p10	6455	89.3004	CD52_p	CD8 T naive	0.304668
CD127_p10	678783	70.3704	CD127_p	CD8 T naive	1.52917
HVEM_p10	3.34356	69.9588	HVEM_p	CD8 T naive	0
TIGIT_p10	3.92352	70.3704	TIGIT_p	CD8 T naive	0
CD73_p10	26597.4	65.0206	CD73_p	CD8 T naive	1.83077
DPP4_p10	9.83043e+08	86.8313	DPP4_p	CD8 T naive	0.465648
CD103_p10	1.61586e+20	69.5473	CD103_p	CD8 T naive	1.51676
ICOS_p10	18814.7	87.6543	ICOS_p	CD8 T naive	0
HLA-A_p10	20857.7	94.2387	HLA-A_p	CD8 T naive	0
CD71_p10	306.98	58.8477	CD71_p	CD8 T naive	0
ENTPD1_p10	553969	70.3704	ENTPD1_p	CD8 T naive	1.18841
CD28_p10	941.041	74.8971	CD28_p	CD8 T naive	0
CD5_p10	3.79942e+23	96.2963	CD5_p	CD8 T naive	0.503104
CD82_p10	69.0956	86.0082	CD82_p	CD8 T naive	0
CD7_p10	3.6516e+20	88.4774	CD7_p	CD8 T naive	0.709553
CD146_p10	1.13754	55.5556	CD146_p	CD8 T naive	0
CD151_p10	8.43537	70.7819	CD151_p	CD8 T naive	0
LAIR-1_p10	3841.07	75.7202	LAIR-1_p	CD8 T naive	0.383679
CD58_p10	7.08847	84.3621	CD58_p	CD8 T naive	0
HLA-DR2_p10	1656.76	67.0782	HLA-DR2_p	CD8 T naive	0
CD27_p10	135.004	61.7284	CD27_p	CD8 T naive	0
IL-2RŒ±_p10	22.8864	NA	IL-2RŒ±_p	CD8 T naive	0
CCR4_p10	1.54603	53.4979	CCR4_p	CD8 T naive	0
CTLA4_p10	2.0373	58.8477	CTLA4_p	CD8 T naive	0
PD-1_p10	605.984	88.0658	PD-1_p	CD8 T naive	0.272941
CD38_p10	15.6425	62.5514	CD38_p	CD8 T naive	0
CD32_p10	4.12846	59.6708	CD32_p	CD8 T naive	0
CD49d_p10	803428	92.5926	CD49d_p	CD8 T naive	0.872869
CD40L_p10	1.3945	49.3827	CD40L_p	CD8 T naive	0
CD69_p10	2.25728e+13	89.3004	CD69_p	CD8 T naive	0
CD200_p10	1.50775	64.6091	CD200_p	CD8 T naive	0
CD54_p10	7.587	69.1358	CD54_p	CD8 T naive	0
CD62L_p10	8.9204e+18	36.214	CD62L_p	CD8 T naive	0.817051
CD101_p10	1.26709e+08	93.0041	CD101_p	CD8 T naive	1.81611
CD226_p10	13449.4	84.7737	CD226_p	CD8 T naive	2.25445
CD107a_p10	14345.4	67.4897	CD107a_p	CD8 T naive	1.82444
CD49a_p10	4.09508e+10	95.4733	CD49a_p	CD8 T naive	1.20833
CD11a_p10	22871949256936	96.7078	CD11a_p	CD8 T naive	0
CD314_p10	21093.2	92.1811	CD314_p	CD8 T naive	1.27551
CD84_p10	21.5615	77.3663	CD84_p	CD8 T naive	0
CD57_p10	18527.3	45.2675	CD57_p	CD8 T naive	0
CD49b_p10	2.84044	61.3169	CD49b_p	CD8 T naive	0
CD62P_p10	1.40596	50.2058	CD62P_p	CD8 T naive	0
CD9_p10	3160.61	90.535	CD9_p	CD8 T naive	0.1074
CD155_p10	1.55042	52.2634	CD155_p	CD8 T naive	0
CD142_p10	1.57608	55.144	CD142_p	CD8 T naive	0
KLRG1_p10	1762.38	60.9053	KLRG1_p	CD8 T naive	0
CD43_p10	59786.7	86.0082	CD43_p	CD8 T naive	0
CD16_p10	2.07748	53.0864	CD16_p	CD8 T naive	0
SLAMF1_p10	4.31834	78.1893	SLAMF1_p	CD8 T naive	0
GPR56_p10	3.27866	39.0947	GPR56_p	CD8 T naive	0
Siglec-7_p10	2.19501	31.6872	Siglec-7_p	CD8 T naive	0
NKp80_p10	1.05099	50.2058	NKp80_p	CD8 T naive	0
CD244_p10	83709.7	64.1975	CD244_p	CD8 T naive	0.302823
NCR1_p10	1.72223	44.856	NCR1_p	CD8 T naive	0
CD56_p10	1.68189	42.3868	CD56_p	CD8 T naive	0
ITGB7_p10	134835931348291	74.4856	ITGB7_p	CD8 T naive	1.6111
CD11c_p10	13.7491	54.7325	CD11c_p	CD8 T naive	0
CD161_p10	24075.6	55.5556	CD161_p	CD8 T naive	0.323661
SIRPŒ±_p10	2.28751	41.1523	SIRPŒ±_p	CD8 T naive	0
CD3_p11	1.11057e+13	98.0545	CD3_p	CD4 TFreg	0.585812
CD8_p11	1.7945e+12	NA	CD8_p	CD4 TFreg	0
CD4_p11	1.26885e+11	89.1051	CD4_p	CD4 TFreg	0.842688
CD52_p11	7899.98	84.4358	CD52_p	CD4 TFreg	0.380075
CD127_p11	5.97342	47.8599	CD127_p	CD4 TFreg	0
HVEM_p11	3.12855	70.8171	HVEM_p	CD4 TFreg	0
TIGIT_p11	267.255	90.6615	TIGIT_p	CD4 TFreg	1.65157
CD73_p11	85.5323	59.144	CD73_p	CD4 TFreg	0.103783
DPP4_p11	10726.2	51.3619	DPP4_p	CD4 TFreg	0
CD103_p11	9.65681e+07	32.6848	CD103_p	CD4 TFreg	0
ICOS_p11	3.06955e+08	94.5525	ICOS_p	CD4 TFreg	0.16047
HLA-A_p11	6.92784e+07	96.4981	HLA-A_p	CD4 TFreg	1.18235
CD71_p11	1.49918e+06	76.6537	CD71_p	CD4 TFreg	0.38352
ENTPD1_p11	5292.44	88.3268	ENTPD1_p	CD4 TFreg	0.189619
CD28_p11	3.02692e+06	91.8288	CD28_p	CD4 TFreg	1.42563
CD5_p11	2.59549e+22	99.6109	CD5_p	CD4 TFreg	0.38092
CD82_p11	5709.02	91.0506	CD82_p	CD4 TFreg	1.64643
CD7_p11	1.90183e+16	85.214	CD7_p	CD4 TFreg	0
CD146_p11	652859	70.428	CD146_p	CD4 TFreg	1.33525
CD151_p11	184.943	75.0973	CD151_p	CD4 TFreg	0.452945
LAIR-1_p11	99.3569	55.642	LAIR-1_p	CD4 TFreg	0
CD58_p11	6.48106	82.8794	CD58_p	CD4 TFreg	0
HLA-DR2_p11	1.79925e+16	71.9844	HLA-DR2_p	CD4 TFreg	1.38925
CD27_p11	19369.9	89.4942	CD27_p	CD4 TFreg	1.2647
IL-2RŒ±_p11	3334.4	38.5214	IL-2RŒ±_p	CD4 TFreg	0.952597
CCR4_p11	94.6585	63.8132	CCR4_p	CD4 TFreg	0.500547
CTLA4_p11	3.13472	60.3113	CTLA4_p	CD4 TFreg	0.224906
PD-1_p11	8503.85	96.4981	PD-1_p	CD4 TFreg	1.16787
CD38_p11	196.703	73.5409	CD38_p	CD4 TFreg	0
CD32_p11	14.5369	60.3113	CD32_p	CD4 TFreg	0
CD49d_p11	6606.76	80.5447	CD49d_p	CD4 TFreg	0
CD40L_p11	1.0822	50.9728	CD40L_p	CD4 TFreg	0
CD69_p11	2.54463e+27	87.1595	CD69_p	CD4 TFreg	2.21232
CD200_p11	269.584	85.6031	CD200_p	CD4 TFreg	2.41725
CD54_p11	550978	73.5409	CD54_p	CD4 TFreg	2.5
CD62L_p11	3.76241e+23	70.0389	CD62L_p	CD4 TFreg	1.53297
CD101_p11	55.5194	53.6965	CD101_p	CD4 TFreg	0
CD226_p11	92.0508	64.5914	CD226_p	CD4 TFreg	0.104949
CD107a_p11	7.36321	67.7043	CD107a_p	CD4 TFreg	0
CD49a_p11	26.4874	53.6965	CD49a_p	CD4 TFreg	0
CD11a_p11	776230549229406	97.6654	CD11a_p	CD4 TFreg	0.668405
CD314_p11	20.7597	56.4202	CD314_p	CD4 TFreg	0
CD84_p11	19.4222	74.3191	CD84_p	CD4 TFreg	0
CD57_p11	1.69996	51.3619	CD57_p	CD4 TFreg	0
CD49b_p11	3.12398	51.3619	CD49b_p	CD4 TFreg	0
CD62P_p11	49.0368	54.4747	CD62P_p	CD4 TFreg	0.735301
CD9_p11	18751.8	78.9883	CD9_p	CD4 TFreg	0.52647
CD155_p11	2.73264	55.642	CD155_p	CD4 TFreg	0
CD142_p11	1.21744	54.0856	CD142_p	CD4 TFreg	0
KLRG1_p11	3355.25	52.9183	KLRG1_p	CD4 TFreg	0
CD43_p11	1807.64	67.3152	CD43_p	CD4 TFreg	0
CD16_p11	1.84948	61.0895	CD16_p	CD4 TFreg	0
SLAMF1_p11	5.45599	77.4319	SLAMF1_p	CD4 TFreg	0
GPR56_p11	1.38519	43.5798	GPR56_p	CD4 TFreg	0
Siglec-7_p11	2.75024	44.358	Siglec-7_p	CD4 TFreg	0
NKp80_p11	1.01675	47.8599	NKp80_p	CD4 TFreg	0
CD244_p11	5.33563	NA	CD244_p	CD4 TFreg	0
NCR1_p11	1.63578	44.7471	NCR1_p	CD4 TFreg	0
CD56_p11	1.74235	43.9689	CD56_p	CD4 TFreg	0
ITGB7_p11	1.88647e+06	35.4086	ITGB7_p	CD4 TFreg	0
CD11c_p11	16.3829	67.3152	CD11c_p	CD4 TFreg	0
CD161_p11	760.725	56.4202	CD161_p	CD4 TFreg	0
SIRPŒ±_p11	2.44668	44.7471	SIRPŒ±_p	CD4 TFreg	0
CD3_p12	2.0331e+13	99.41	CD3_p	CD4 TFH	0.648338
CD8_p12	2.21479e+13	NA	CD8_p	CD4 TFH	0
CD4_p12	5.89973e+13	92.9204	CD4_p	CD4 TFH	1.4024
CD52_p12	22200.9	93.5103	CD52_p	CD4 TFH	0.765813
CD127_p12	209.075	62.8319	CD127_p	CD4 TFH	0
HVEM_p12	2.34138	66.9617	HVEM_p	CD4 TFH	0
TIGIT_p12	92.2852	86.1357	TIGIT_p	CD4 TFH	1.02736
CD73_p12	1.06861	48.9676	CD73_p	CD4 TFH	0
DPP4_p12	2807.58	47.7876	DPP4_p	CD4 TFH	0
CD103_p12	7.87958e+09	41.2979	CD103_p	CD4 TFH	0
ICOS_p12	7.10745e+12	98.5251	ICOS_p	CD4 TFH	1.02247
HLA-A_p12	519685	97.3451	HLA-A_p	CD4 TFH	0.134366
CD71_p12	291853	81.7109	CD71_p	CD4 TFH	0.200792
ENTPD1_p12	275.095	77.5811	ENTPD1_p	CD4 TFH	0
CD28_p12	841658	96.7552	CD28_p	CD4 TFH	1.15761
CD5_p12	9.60841e+26	99.41	CD5_p	CD4 TFH	0.859849
CD82_p12	220.27	88.2006	CD82_p	CD4 TFH	0.404691
CD7_p12	3.50662e+19	83.7758	CD7_p	CD4 TFH	0.53311
CD146_p12	655599	64.0118	CD146_p	CD4 TFH	1.33598
CD151_p12	164.362	74.9263	CD151_p	CD4 TFH	0.415843
LAIR-1_p12	3597.71	66.3717	LAIR-1_p	CD4 TFH	0.369968
CD58_p12	5.93598	82.3009	CD58_p	CD4 TFH	0
HLA-DR2_p12	6482.05	65.4867	HLA-DR2_p	CD4 TFH	0
CD27_p12	2714.89	77.5811	CD27_p	CD4 TFH	0.635861
IL-2RŒ±_p12	3.65306	30.0885	IL-2RŒ±_p	CD4 TFH	0
CCR4_p12	32.2731	64.6018	CCR4_p	CD4 TFH	0.121816
CTLA4_p12	2.404	62.2419	CTLA4_p	CD4 TFH	0.0370337
PD-1_p12	77235.4	97.3451	PD-1_p	CD4 TFH	1.91578
CD38_p12	27386	76.9912	CD38_p	CD4 TFH	1.7792
CD32_p12	70241.3	69.9115	CD32_p	CD4 TFH	1.50463
CD49d_p12	7.10743e+06	82.8909	CD49d_p	CD4 TFH	1.53188
CD40L_p12	1.49003	58.9971	CD40L_p	CD4 TFH	0.0328203
CD69_p12	1.14348e+25	91.7404	CD69_p	CD4 TFH	1.80772
CD200_p12	73.0233	81.1209	CD200_p	CD4 TFH	1.58373
CD54_p12	20.2522	70.2065	CD54_p	CD4 TFH	0
CD62L_p12	4.6557e+20	57.5221	CD62L_p	CD4 TFH	1.08292
CD101_p12	1950.08	56.6372	CD101_p	CD4 TFH	0
CD226_p12	37.5229	67.8466	CD226_p	CD4 TFH	0
CD107a_p12	14.1854	75.2212	CD107a_p	CD4 TFH	0
CD49a_p12	2.46264e+07	52.2124	CD49a_p	CD4 TFH	0.231932
CD11a_p12	5.60864e+12	99.115	CD11a_p	CD4 TFH	0
CD314_p12	78.4613	58.1121	CD314_p	CD4 TFH	0
CD84_p12	46.7941	84.3658	CD84_p	CD4 TFH	0.710071
CD57_p12	582.476	53.6873	CD57_p	CD4 TFH	0
CD49b_p12	8.04694	61.0619	CD49b_p	CD4 TFH	0
CD62P_p12	1.56101	53.9823	CD62P_p	CD4 TFH	0
CD9_p12	61427.2	80.826	CD9_p	CD4 TFH	0.805774
CD155_p12	2.17482	59.587	CD155_p	CD4 TFH	0
CD142_p12	2.53976	55.1622	CD142_p	CD4 TFH	0
KLRG1_p12	1.38034	49.2625	KLRG1_p	CD4 TFH	0
CD43_p12	115.7	62.2419	CD43_p	CD4 TFH	0
CD16_p12	2.79417	60.177	CD16_p	CD4 TFH	0
SLAMF1_p12	4.84249	81.4159	SLAMF1_p	CD4 TFH	0
GPR56_p12	2.59927	42.1829	GPR56_p	CD4 TFH	0
Siglec-7_p12	5.4385	41.8879	Siglec-7_p	CD4 TFH	0
NKp80_p12	1.11957	47.7876	NKp80_p	CD4 TFH	0
CD244_p12	35.9816	30.9735	CD244_p	CD4 TFH	0
NCR1_p12	3.32191	47.1976	NCR1_p	CD4 TFH	0
CD56_p12	360.987	43.0678	CD56_p	CD4 TFH	0.763062
ITGB7_p12	1312.61	33.6283	ITGB7_p	CD4 TFH	0
CD11c_p12	2.16164e+07	58.1121	CD11c_p	CD4 TFH	0.533155
CD161_p12	2.10477e+06	81.1209	CD161_p	CD4 TFH	1.13361
SIRPŒ±_p12	2.34784	48.9676	SIRPŒ±_p	CD4 TFH	0
CD3_p13	458938131305963	96.9466	CD3_p	CD4 Treg	0.970619
CD8_p13	1.04353e+20	NA	CD8_p	CD4 Treg	0.181527
CD4_p13	3.81208e+10	90.0763	CD4_p	CD4 Treg	0.733103
CD52_p13	712.328	87.7863	CD52_p	CD4 Treg	0
CD127_p13	5.5152	44.2748	CD127_p	CD4 Treg	0
HVEM_p13	2.68225	68.7023	HVEM_p	CD4 Treg	0
TIGIT_p13	129.546	83.2061	TIGIT_p	CD4 Treg	1.22596
CD73_p13	104.386	61.8321	CD73_p	CD4 Treg	0.163212
DPP4_p13	22941	54.9618	DPP4_p	CD4 Treg	0
CD103_p13	2.52177e+13	57.2519	CD103_p	CD4 Treg	0.355765
ICOS_p13	4.34153e+17	100	ICOS_p	CD4 Treg	1.96767
HLA-A_p13	4.03658e+07	96.9466	HLA-A_p	CD4 Treg	1.06665
CD71_p13	5.21167e+09	86.2595	CD71_p	CD4 Treg	1.29399
ENTPD1_p13	987714	93.8931	ENTPD1_p	CD4 Treg	1.31261
CD28_p13	248119	93.8931	CD28_p	CD4 Treg	0.901825
CD5_p13	2.3984e+27	97.7099	CD5_p	CD4 Treg	0.901497
CD82_p13	233.869	83.2061	CD82_p	CD4 Treg	0.427475
CD7_p13	9.13612e+21	78.626	CD7_p	CD4 Treg	0.952003
CD146_p13	303.11	73.2824	CD146_p	CD4 Treg	0
CD151_p13	5.15438	67.1756	CD151_p	CD4 Treg	0
LAIR-1_p13	137.981	70.229	LAIR-1_p	CD4 Treg	0
CD58_p13	19516	88.5496	CD58_p	CD4 Treg	2.5
HLA-DR2_p13	5.50848e+19	83.9695	HLA-DR2_p	CD4 Treg	2.00394
CD27_p13	295689	85.4962	CD27_p	CD4 Treg	2.13708
IL-2RŒ±_p13	1.51644e+08	71.7557	IL-2RŒ±_p	CD4 Treg	2.5
CCR4_p13	66822.9	74.8092	CCR4_p	CD4 Treg	2.5
CTLA4_p13	193.424	60.3053	CTLA4_p	CD4 Treg	2.5
PD-1_p13	188.346	85.4962	PD-1_p	CD4 Treg	0
CD38_p13	14012.9	57.2519	CD38_p	CD4 Treg	1.53522
CD32_p13	51882	62.5954	CD32_p	CD4 Treg	1.42213
CD49d_p13	1.4845e+07	69.4656	CD49d_p	CD4 Treg	1.75453
CD40L_p13	1.09199	57.2519	CD40L_p	CD4 Treg	0
CD69_p13	2.17619e+11	70.9924	CD69_p	CD4 Treg	0
CD200_p13	3.41959	57.2519	CD200_p	CD4 Treg	0
CD54_p13	1008.2	74.0458	CD54_p	CD4 Treg	1.02798
CD62L_p13	7666946304117180	68.7023	CD62L_p	CD4 Treg	0.342501
CD101_p13	17718.6	82.4427	CD101_p	CD4 Treg	0.0339915
CD226_p13	134.507	62.5954	CD226_p	CD4 Treg	0.267396
CD107a_p13	2.83354	67.9389	CD107a_p	CD4 Treg	0
CD49a_p13	3.0954e+06	55.7252	CD49a_p	CD4 Treg	0
CD11a_p13	1342652172871290	96.1832	CD11a_p	CD4 Treg	0.77996
CD314_p13	21.2651	58.7786	CD314_p	CD4 Treg	0
CD84_p13	63.1186	77.0992	CD84_p	CD4 Treg	1.01233
CD57_p13	1.00485e+06	52.6718	CD57_p	CD4 Treg	0.370608
CD49b_p13	5.18933	50.3817	CD49b_p	CD4 Treg	0
CD62P_p13	1.74813	51.145	CD62P_p	CD4 Treg	0
CD9_p13	752.859	71.7557	CD9_p	CD4 Treg	0
CD155_p13	1.41002	48.855	CD155_p	CD4 Treg	0
CD142_p13	0.922961	56.4885	CD142_p	CD4 Treg	0
KLRG1_p13	4.70374	58.7786	KLRG1_p	CD4 Treg	0
CD43_p13	196249	78.626	CD43_p	CD4 Treg	0.320308
CD16_p13	0.864188	53.4351	CD16_p	CD4 Treg	0
SLAMF1_p13	15.0797	82.4427	SLAMF1_p	CD4 Treg	0.29641
GPR56_p13	2.02544	45.0382	GPR56_p	CD4 Treg	0
Siglec-7_p13	1.34554	38.1679	Siglec-7_p	CD4 Treg	0
NKp80_p13	1.31029	47.3282	NKp80_p	CD4 Treg	0
CD244_p13	42.8223	37.4046	CD244_p	CD4 Treg	0
NCR1_p13	2.40441	50.3817	NCR1_p	CD4 Treg	0
CD56_p13	1.53688	41.9847	CD56_p	CD4 Treg	0
ITGB7_p13	1.11649e+08	32.0611	ITGB7_p	CD4 Treg	0.0526113
CD11c_p13	2.78859	50.3817	CD11c_p	CD4 Treg	0
CD161_p13	1.90785	47.3282	CD161_p	CD4 Treg	0
SIRPŒ±_p13	3.97478	45.8015	SIRPŒ±_p	CD4 Treg	0
CD3_p14	7.35962e+13	99.5	CD3_p	CD4 IL17A+ FOXP3+	0.78136
CD8_p14	3.04103e+12	NA	CD8_p	CD4 IL17A+ FOXP3+	0
CD4_p14	165306553941530	95	CD4_p	CD4 IL17A+ FOXP3+	1.49629
CD52_p14	119857	85.5	CD52_p	CD4 IL17A+ FOXP3+	1.39532
CD127_p14	4729.5	56.75	CD127_p	CD4 IL17A+ FOXP3+	0.497838
HVEM_p14	5.87974	75.5	HVEM_p	CD4 IL17A+ FOXP3+	0.155926
TIGIT_p14	38.345	80.75	TIGIT_p	CD4 IL17A+ FOXP3+	0.51719
CD73_p14	18901.1	57.5	CD73_p	CD4 IL17A+ FOXP3+	1.72778
DPP4_p14	1.24839e+08	64.25	DPP4_p	CD4 IL17A+ FOXP3+	0.262887
CD103_p14	2.45838e+10	41.75	CD103_p	CD4 IL17A+ FOXP3+	0
ICOS_p14	1.25365e+20	100	ICOS_p	CD4 IL17A+ FOXP3+	2.45361
HLA-A_p14	1.16373e+11	98	HLA-A_p	CD4 IL17A+ FOXP3+	2.5
CD71_p14	530473573622622	90.5	CD71_p	CD4 IL17A+ FOXP3+	2.5
ENTPD1_p14	2.06526e+07	93.25	ENTPD1_p	CD4 IL17A+ FOXP3+	1.96554
CD28_p14	5.14687e+07	97.75	CD28_p	CD4 IL17A+ FOXP3+	2.01897
CD5_p14	7.06208e+38	99.5	CD5_p	CD4 IL17A+ FOXP3+	2.10385
CD82_p14	126259	91.25	CD82_p	CD4 IL17A+ FOXP3+	2.5
CD7_p14	1.97192e+28	83	CD7_p	CD4 IL17A+ FOXP3+	2.05029
CD146_p14	7.49716e+07	74.25	CD146_p	CD4 IL17A+ FOXP3+	2.16313
CD151_p14	90728.7	81.75	CD151_p	CD4 IL17A+ FOXP3+	2.4109
LAIR-1_p14	8.1442e+08	74.75	LAIR-1_p	CD4 IL17A+ FOXP3+	2.5
CD58_p14	14.9719	90.25	CD58_p	CD4 IL17A+ FOXP3+	0.00440425
HLA-DR2_p14	1.12064e+07	68.5	HLA-DR2_p	CD4 IL17A+ FOXP3+	0
CD27_p14	870.831	69.5	CD27_p	CD4 IL17A+ FOXP3+	0.272165
IL-2RŒ±_p14	1027.33	52.5	IL-2RŒ±_p	CD4 IL17A+ FOXP3+	0.678406
CCR4_p14	1391.83	80.5	CCR4_p	CD4 IL17A+ FOXP3+	1.46108
CTLA4_p14	2.16647	60.25	CTLA4_p	CD4 IL17A+ FOXP3+	0
PD-1_p14	14799.4	98.5	PD-1_p	CD4 IL17A+ FOXP3+	1.35568
CD38_p14	1907.28	70.75	CD38_p	CD4 IL17A+ FOXP3+	0.809163
CD32_p14	14545	62.5	CD32_p	CD4 IL17A+ FOXP3+	1.07584
CD49d_p14	682452	84.25	CD49d_p	CD4 IL17A+ FOXP3+	0.823535
CD40L_p14	1.6633	58	CD40L_p	CD4 IL17A+ FOXP3+	0.436794
CD69_p14	6.18089e+17	92.75	CD69_p	CD4 IL17A+ FOXP3+	0.555147
CD200_p14	4.49492	64.75	CD200_p	CD4 IL17A+ FOXP3+	0
CD54_p14	8769.42	76.75	CD54_p	CD4 IL17A+ FOXP3+	1.72241
CD62L_p14	3.35157e+11	41	CD62L_p	CD4 IL17A+ FOXP3+	0
CD101_p14	1795.99	73	CD101_p	CD4 IL17A+ FOXP3+	0
CD226_p14	60.7219	60.25	CD226_p	CD4 IL17A+ FOXP3+	0
CD107a_p14	37.8873	74.25	CD107a_p	CD4 IL17A+ FOXP3+	0
CD49a_p14	198.036	58.25	CD49a_p	CD4 IL17A+ FOXP3+	0
CD11a_p14	437138767038878	97.5	CD11a_p	CD4 IL17A+ FOXP3+	0.551506
CD314_p14	2.95145	54.5	CD314_p	CD4 IL17A+ FOXP3+	0
CD84_p14	83.7096	75.5	CD84_p	CD4 IL17A+ FOXP3+	1.29882
CD57_p14	13095.9	55.5	CD57_p	CD4 IL17A+ FOXP3+	0
CD49b_p14	3.82337	61.5	CD49b_p	CD4 IL17A+ FOXP3+	0
CD62P_p14	1.27665	52.75	CD62P_p	CD4 IL17A+ FOXP3+	0
CD9_p14	1.22075e+06	74	CD9_p	CD4 IL17A+ FOXP3+	1.50946
CD155_p14	1.95149	59.25	CD155_p	CD4 IL17A+ FOXP3+	0
CD142_p14	1.79528	57.75	CD142_p	CD4 IL17A+ FOXP3+	0
KLRG1_p14	2.30349	57.25	KLRG1_p	CD4 IL17A+ FOXP3+	0
CD43_p14	8377.72	77.25	CD43_p	CD4 IL17A+ FOXP3+	0
CD16_p14	3.00267	57.75	CD16_p	CD4 IL17A+ FOXP3+	0
SLAMF1_p14	18.202	83.25	SLAMF1_p	CD4 IL17A+ FOXP3+	0.379162
GPR56_p14	1.71719	47.75	GPR56_p	CD4 IL17A+ FOXP3+	0
Siglec-7_p14	4.73945	31.5	Siglec-7_p	CD4 IL17A+ FOXP3+	0
NKp80_p14	0.868499	53.75	NKp80_p	CD4 IL17A+ FOXP3+	0
CD244_p14	11.1767	NA	CD244_p	CD4 IL17A+ FOXP3+	0
NCR1_p14	1.67133	54	NCR1_p	CD4 IL17A+ FOXP3+	0
CD56_p14	3.23311	46.25	CD56_p	CD4 IL17A+ FOXP3+	0
ITGB7_p14	5.18148e+06	35.25	ITGB7_p	CD4 IL17A+ FOXP3+	0
CD11c_p14	6.11901	56	CD11c_p	CD4 IL17A+ FOXP3+	0
CD161_p14	7.26699e+06	82.5	CD161_p	CD4 IL17A+ FOXP3+	1.3581
SIRPŒ±_p14	2.92793	47.25	SIRPŒ±_p	CD4 IL17A+ FOXP3+	0
CD3_p15	3.63591e+08	97.541	CD3_p	CD4 TH17	0
CD8_p15	2.4045e+09	NA	CD8_p	CD4 TH17	0
CD4_p15	2.88588e+08	94.2623	CD4_p	CD4 TH17	0.28807
CD52_p15	274.626	93.4426	CD52_p	CD4 TH17	0
CD127_p15	31.7224	71.3115	CD127_p	CD4 TH17	0
HVEM_p15	2.4414	74.5902	HVEM_p	CD4 TH17	0
TIGIT_p15	1.84351	61.4754	TIGIT_p	CD4 TH17	0
CD73_p15	1.10434	50.8197	CD73_p	CD4 TH17	0
DPP4_p15	3144692424953140	93.4426	DPP4_p	CD4 TH17	1.93733
CD103_p15	6.31889e+19	88.5246	CD103_p	CD4 TH17	1.44721
ICOS_p15	2.91583e+10	97.541	ICOS_p	CD4 TH17	0.551054
HLA-A_p15	16412.7	96.7213	HLA-A_p	CD4 TH17	0
CD71_p15	5489.71	81.1475	CD71_p	CD4 TH17	0
ENTPD1_p15	425.525	90.9836	ENTPD1_p	CD4 TH17	0
CD28_p15	651.835	80.3279	CD28_p	CD4 TH17	0
CD5_p15	7.76834e+20	100	CD5_p	CD4 TH17	0.221163
CD82_p15	19.2942	95.9016	CD82_p	CD4 TH17	0
CD7_p15	5.8053e+07	55.7377	CD7_p	CD4 TH17	0
CD146_p15	12189.7	74.5902	CD146_p	CD4 TH17	0.640494
CD151_p15	10.138	86.8852	CD151_p	CD4 TH17	0
LAIR-1_p15	6.27469	59.0164	LAIR-1_p	CD4 TH17	0
CD58_p15	10.6604	94.2623	CD58_p	CD4 TH17	0
HLA-DR2_p15	3.22975e+12	90.9836	HLA-DR2_p	CD4 TH17	0.728707
CD27_p15	17.529	47.541	CD27_p	CD4 TH17	0
IL-2RŒ±_p15	7.17822	33.6066	IL-2RŒ±_p	CD4 TH17	0
CCR4_p15	93.2577	63.1148	CCR4_p	CD4 TH17	0.495256
CTLA4_p15	1.06447	50.8197	CTLA4_p	CD4 TH17	0
PD-1_p15	1139.92	91.8033	PD-1_p	CD4 TH17	0.48688
CD38_p15	9.30029	65.5738	CD38_p	CD4 TH17	0
CD32_p15	2.64439	55.7377	CD32_p	CD4 TH17	0
CD49d_p15	26608.5	81.1475	CD49d_p	CD4 TH17	0
CD40L_p15	1.95423	60.6557	CD40L_p	CD4 TH17	1.05934
CD69_p15	4.7285e+12	89.3443	CD69_p	CD4 TH17	0
CD200_p15	1.46269	63.1148	CD200_p	CD4 TH17	0
CD54_p15	4.15395	63.9344	CD54_p	CD4 TH17	0
CD62L_p15	7.04952	NA	CD62L_p	CD4 TH17	0
CD101_p15	9.38637e+06	96.7213	CD101_p	CD4 TH17	1.29349
CD226_p15	14.8082	68.8525	CD226_p	CD4 TH17	0
CD107a_p15	2.6875	65.5738	CD107a_p	CD4 TH17	0
CD49a_p15	213.16	77.8689	CD49a_p	CD4 TH17	0
CD11a_p15	3.02614e+10	100	CD11a_p	CD4 TH17	0
CD314_p15	1.35387	60.6557	CD314_p	CD4 TH17	0
CD84_p15	8.97854	82.7869	CD84_p	CD4 TH17	0
CD57_p15	0.869519	45.9016	CD57_p	CD4 TH17	0
CD49b_p15	4.52607	71.3115	CD49b_p	CD4 TH17	0
CD62P_p15	0.859172	57.377	CD62P_p	CD4 TH17	0
CD9_p15	43.5798	83.6066	CD9_p	CD4 TH17	0
CD155_p15	2.87376	66.3934	CD155_p	CD4 TH17	0
CD142_p15	1.24288	57.377	CD142_p	CD4 TH17	0
KLRG1_p15	1.2386	49.1803	KLRG1_p	CD4 TH17	0
CD43_p15	4562.28	89.3443	CD43_p	CD4 TH17	0
CD16_p15	1.51503	58.1967	CD16_p	CD4 TH17	0
SLAMF1_p15	4.30087	72.1311	SLAMF1_p	CD4 TH17	0
GPR56_p15	1.18768	51.6393	GPR56_p	CD4 TH17	0
Siglec-7_p15	43.3843	31.1475	Siglec-7_p	CD4 TH17	0
NKp80_p15	0.957309	50	NKp80_p	CD4 TH17	0
CD244_p15	1353.86	55.7377	CD244_p	CD4 TH17	0
NCR1_p15	5.34578	54.0984	NCR1_p	CD4 TH17	0
CD56_p15	1.81804	46.7213	CD56_p	CD4 TH17	0
ITGB7_p15	6.55851e+11	79.5082	ITGB7_p	CD4 TH17	1.0184
CD11c_p15	151.661	65.5738	CD11c_p	CD4 TH17	0
CD161_p15	4113.9	76.2295	CD161_p	CD4 TH17	0.00360791
SIRPŒ±_p15	102.05	48.3607	SIRPŒ±_p	CD4 TH17	0.494682
CD3_p16	2.1385e+12	95.6198	CD3_p	CD4 TCM	0.415472
CD8_p16	3.03676e+24	NA	CD8_p	CD4 TCM	0.762505
CD4_p16	4.47672e+12	86.9421	CD4_p	CD4 TCM	1.16742
CD52_p16	233459	92.4793	CD52_p	CD4 TCM	1.64423
CD127_p16	8.68408e+07	85.5372	CD127_p	CD4 TCM	2.5
HVEM_p16	2950.67	71.9008	HVEM_p	CD4 TCM	2.5
TIGIT_p16	806.105	57.6033	TIGIT_p	CD4 TCM	2.30252
CD73_p16	23155.7	60.6612	CD73_p	CD4 TCM	1.78899
DPP4_p16	8.03889e+13	93.9669	DPP4_p	CD4 TCM	1.57708
CD103_p16	666374	38.3471	CD103_p	CD4 TCM	0
ICOS_p16	1.09799e+07	93.8017	ICOS_p	CD4 TCM	0
HLA-A_p16	31807.5	94.2975	HLA-A_p	CD4 TCM	0
CD71_p16	39.2913	63.719	CD71_p	CD4 TCM	0
ENTPD1_p16	12401.7	61.3223	ENTPD1_p	CD4 TCM	0.37248
CD28_p16	27401.2	87.6033	CD28_p	CD4 TCM	0.440443
CD5_p16	7.53114e+28	98.0992	CD5_p	CD4 TCM	1.05843
CD82_p16	745.898	87.1074	CD82_p	CD4 TCM	0.869415
CD7_p16	307466323417350	60.0826	CD7_p	CD4 TCM	0
CD146_p16	38837	64.7107	CD146_p	CD4 TCM	0.842727
CD151_p16	6.24145	66.3636	CD151_p	CD4 TCM	0
LAIR-1_p16	110.772	61.0744	LAIR-1_p	CD4 TCM	0
CD58_p16	8.92696	85.4545	CD58_p	CD4 TCM	0
HLA-DR2_p16	2.86657e+09	65.0413	HLA-DR2_p	CD4 TCM	0.190566
CD27_p16	766.561	55.2893	CD27_p	CD4 TCM	0.231395
IL-2RŒ±_p16	9.32328	30.0826	IL-2RŒ±_p	CD4 TCM	0
CCR4_p16	1073.79	58.5124	CCR4_p	CD4 TCM	1.36812
CTLA4_p16	1.72868	57.2727	CTLA4_p	CD4 TCM	0
PD-1_p16	435.545	89.2562	PD-1_p	CD4 TCM	0.161202
CD38_p16	9.63345	64.2975	CD38_p	CD4 TCM	0
CD32_p16	1582.87	58.2645	CD32_p	CD4 TCM	0.472005
CD49d_p16	967082	85.2066	CD49d_p	CD4 TCM	0.928914
CD40L_p16	1.42088	57.2727	CD40L_p	CD4 TCM	0
CD69_p16	2.32396e+13	78.595	CD69_p	CD4 TCM	0
CD200_p16	1.26681	61.405	CD200_p	CD4 TCM	0
CD54_p16	50.0362	64.7934	CD54_p	CD4 TCM	0.0695219
CD62L_p16	2.03706e+22	32.314	CD62L_p	CD4 TCM	1.33693
CD101_p16	1.25226e+06	76.281	CD101_p	CD4 TCM	0.889015
CD226_p16	540.776	74.3802	CD226_p	CD4 TCM	0.866325
CD107a_p16	1219.41	66.6942	CD107a_p	CD4 TCM	1.00398
CD49a_p16	4.82256e+09	86.0331	CD49a_p	CD4 TCM	0.926709
CD11a_p16	4.37943e+12	95.9504	CD11a_p	CD4 TCM	0
CD314_p16	12.5095	54.3802	CD314_p	CD4 TCM	0
CD84_p16	15.8181	71.157	CD84_p	CD4 TCM	0
CD57_p16	3382.26	48.1818	CD57_p	CD4 TCM	0
CD49b_p16	4055.42	62.314	CD49b_p	CD4 TCM	1.17667
CD62P_p16	1.59435	53.3058	CD62P_p	CD4 TCM	0
CD9_p16	277.478	78.0992	CD9_p	CD4 TCM	0
CD155_p16	1.66573	56.4463	CD155_p	CD4 TCM	0
CD142_p16	1.53854	57.1074	CD142_p	CD4 TCM	0
KLRG1_p16	3.78232e+06	60.2479	KLRG1_p	CD4 TCM	0.942075
CD43_p16	12902.4	80.2479	CD43_p	CD4 TCM	0
CD16_p16	1.76269	56.5289	CD16_p	CD4 TCM	0
SLAMF1_p16	4.61226	74.5455	SLAMF1_p	CD4 TCM	0
GPR56_p16	2.83012	47.7686	GPR56_p	CD4 TCM	0
Siglec-7_p16	3.64786	35.2066	Siglec-7_p	CD4 TCM	0
NKp80_p16	1.3507	49.2562	NKp80_p	CD4 TCM	0
CD244_p16	12.3617	31.5702	CD244_p	CD4 TCM	0
NCR1_p16	2.45588	46.1983	NCR1_p	CD4 TCM	0
CD56_p16	1.78441	44.4628	CD56_p	CD4 TCM	0
ITGB7_p16	2.47901e+06	36.0331	ITGB7_p	CD4 TCM	0
CD11c_p16	718.111	61.7355	CD11c_p	CD4 TCM	0
CD161_p16	13472.4	63.0579	CD161_p	CD4 TCM	0.218491
SIRPŒ±_p16	2.23794	48.1818	SIRPŒ±_p	CD4 TCM	0
CD3_p17	1.00749e+12	96.5854	CD3_p	CD4 T naive	0.337647
CD8_p17	291372071318977	36.5854	CD8_p	CD4 T naive	0
CD4_p17	2.6613e+09	80	CD4_p	CD4 T naive	0.490521
CD52_p17	19061.5	92.1951	CD52_p	CD4 T naive	0.708894
CD127_p17	14769	79.0244	CD127_p	CD4 T naive	0.734281
HVEM_p17	2.9208	64.3902	HVEM_p	CD4 T naive	0
TIGIT_p17	5.29804	56.5854	TIGIT_p	CD4 T naive	0
CD73_p17	4.32169	61.4634	CD73_p	CD4 T naive	0
DPP4_p17	4.41584e+08	76.5854	DPP4_p	CD4 T naive	0.387017
CD103_p17	19959.1	39.5122	CD103_p	CD4 T naive	0
ICOS_p17	1.07993e+07	85.8537	ICOS_p	CD4 T naive	0
HLA-A_p17	9037.59	95.122	HLA-A_p	CD4 T naive	0
CD71_p17	74310.5	64.878	CD71_p	CD4 T naive	0.0480382
ENTPD1_p17	364.209	56.0976	ENTPD1_p	CD4 T naive	0
CD28_p17	27499	94.1463	CD28_p	CD4 T naive	0.441189
CD5_p17	6.50304e+23	97.0732	CD5_p	CD4 T naive	0.527573
CD82_p17	306.035	82.439	CD82_p	CD4 T naive	0.529827
CD7_p17	2.8689e+13	63.9024	CD7_p	CD4 T naive	0
CD146_p17	3.90066	55.6098	CD146_p	CD4 T naive	0
CD151_p17	2.08535	61.4634	CD151_p	CD4 T naive	0
LAIR-1_p17	13.6908	60	LAIR-1_p	CD4 T naive	0
CD58_p17	4.4966	80.4878	CD58_p	CD4 T naive	0
HLA-DR2_p17	12473.8	58.5366	HLA-DR2_p	CD4 T naive	0
CD27_p17	50.8627	60	CD27_p	CD4 T naive	0
IL-2RŒ±_p17	4.39564	NA	IL-2RŒ±_p	CD4 T naive	0
CCR4_p17	7.63237	51.7073	CCR4_p	CD4 T naive	0
CTLA4_p17	0.965025	56.5854	CTLA4_p	CD4 T naive	0
PD-1_p17	10.2251	78.0488	PD-1_p	CD4 T naive	0
CD38_p17	40.7818	63.9024	CD38_p	CD4 T naive	0
CD32_p17	1.84389	51.7073	CD32_p	CD4 T naive	0
CD49d_p17	5561.78	76.5854	CD49d_p	CD4 T naive	0
CD40L_p17	1.3299	57.0732	CD40L_p	CD4 T naive	0
CD69_p17	4.04372e+10	52.6829	CD69_p	CD4 T naive	0
CD200_p17	1.04539	58.5366	CD200_p	CD4 T naive	0
CD54_p17	2.06249	58.0488	CD54_p	CD4 T naive	0
CD62L_p17	143168880721072	53.1707	CD62L_p	CD4 T naive	0.0749031
CD101_p17	2276.29	72.6829	CD101_p	CD4 T naive	0
CD226_p17	35.2421	65.8537	CD226_p	CD4 T naive	0
CD107a_p17	1.60292	60.9756	CD107a_p	CD4 T naive	0
CD49a_p17	20115.5	69.2683	CD49a_p	CD4 T naive	0
CD11a_p17	4.63279e+09	94.6341	CD11a_p	CD4 T naive	0
CD314_p17	9.63782	62.439	CD314_p	CD4 T naive	0
CD84_p17	15.2261	72.6829	CD84_p	CD4 T naive	0
CD57_p17	2.2701	51.2195	CD57_p	CD4 T naive	0
CD49b_p17	1.94941	56.0976	CD49b_p	CD4 T naive	0
CD62P_p17	15.2748	49.2683	CD62P_p	CD4 T naive	0.303197
CD9_p17	28.4922	64.878	CD9_p	CD4 T naive	0
CD155_p17	1.51481	54.1463	CD155_p	CD4 T naive	0
CD142_p17	0.962357	53.6585	CD142_p	CD4 T naive	0
KLRG1_p17	4.52033	58.0488	KLRG1_p	CD4 T naive	0
CD43_p17	177364	68.7805	CD43_p	CD4 T naive	0.288789
CD16_p17	20.5306	60	CD16_p	CD4 T naive	0
SLAMF1_p17	3.52353	67.3171	SLAMF1_p	CD4 T naive	0
GPR56_p17	0.747743	42.439	GPR56_p	CD4 T naive	0
Siglec-7_p17	1.63782	37.561	Siglec-7_p	CD4 T naive	0
NKp80_p17	1.52603	55.122	NKp80_p	CD4 T naive	0.29689
CD244_p17	1412.43	31.2195	CD244_p	CD4 T naive	0
NCR1_p17	1.4869	46.8293	NCR1_p	CD4 T naive	0
CD56_p17	1.45643	43.9024	CD56_p	CD4 T naive	0
ITGB7_p17	4186.18	35.122	ITGB7_p	CD4 T naive	0
CD11c_p17	1.09153e+07	60	CD11c_p	CD4 T naive	0.473524
CD161_p17	53.2358	56.5854	CD161_p	CD4 T naive	0
SIRPŒ±_p17	1.16728	46.8293	SIRPŒ±_p	CD4 T naive	0

## Sheet: ExtFig6b-RNA
	avg.exp	pct.exp	features.plot	id	avg.exp.scaled
IGHM	57.6676	14.6608	IGHM	Plasma 3	1.36184
IGHD	0.0264752	1.09409	IGHD	Plasma 3	0
IL4R	0.0235421	1.09409	IL4R	Plasma 3	0
TCL1A	0.000442943	1	TCL1A	Plasma 3	0
FCER2	0.00509522	1.09409	FCER2	Plasma 3	0
BCL6	0.0210679	3.06346	BCL6	Plasma 3	0
CCR7	0.00256943	1	CCR7	Plasma 3	0
CR2	0.00229129	1	CR2	Plasma 3	0
ANK3	0.000619233	1	ANK3	Plasma 3	0
EPHA4	0.00310808	1	EPHA4	Plasma 3	0
EGR1	0.279494	14.2232	EGR1	Plasma 3	0
BCL2A1	0.00755401	1.31291	BCL2A1	Plasma 3	0
TNF	0.000367535	1	TNF	Plasma 3	0
FCRL5	1.22106	45.733	FCRL5	Plasma 3	0
CD86	0.00396859	1	CD86	Plasma 3	0
DUSP4	0.0127963	1.53173	DUSP4	Plasma 3	0
ITGAX	0	1	ITGAX	Plasma 3	0
IL21R	0.00497687	1	IL21R	Plasma 3	0
HCK	0.0134992	1	HCK	Plasma 3	0
GSN	0.0233417	1.09409	GSN	Plasma 3	0
TNFSF11	0	1	TNFSF11	Plasma 3	0
ATP8B4	0	1	ATP8B4	Plasma 3	0
FCRL4	0	1	FCRL4	Plasma 3	0
IL2RB	0.00357605	1	IL2RB	Plasma 3	0
LTA	0	1	LTA	Plasma 3	0
MIR155HG	0.189634	7.43982	MIR155HG	Plasma 3	0
TRAF1	0.0201815	1.75055	TRAF1	Plasma 3	0
EBI3	0.0110448	1	EBI3	Plasma 3	0
TRAF4	0.00826714	1.31291	TRAF4	Plasma 3	0
LMO2	0.00263066	1	LMO2	Plasma 3	0
BATF	0.00853302	1.53173	BATF	Plasma 3	0
RGS13	0.0157196	1.09409	RGS13	Plasma 3	0
CCL3	0.00344356	1	CCL3	Plasma 3	0
AICDA	0	1	AICDA	Plasma 3	0
KCNMA1	0.0544616	3.93873	KCNMA1	Plasma 3	0
UBE2QL1	0.00369329	1	UBE2QL1	Plasma 3	0
MKI67	0.00996238	1	MKI67	Plasma 3	0
DIAPH3	0	1	DIAPH3	Plasma 3	0
RRM2	0.000435035	1	RRM2	Plasma 3	0
IGHA1	70.7101	62.3632	IGHA1	Plasma 3	0.749059
IGHA2	4.62955	17.5055	IGHA2	Plasma 3	0.258729
HIST1H2BG	0.0191043	2.62582	HIST1H2BG	Plasma 3	0
HSPA1A	0.260924	9.62801	HSPA1A	Plasma 3	0
ARMH1	0.0092087	1.31291	ARMH1	Plasma 3	0
DCC	0.948801	11.5974	DCC	Plasma 3	0
KANK1	0.155525	7.87746	KANK1	Plasma 3	0
TBCEL	0.0672093	6.56455	TBCEL	Plasma 3	0
FAM13A	0.093642	7.22101	FAM13A	Plasma 3	0
FZD6	0.0352942	3.50109	FZD6	Plasma 3	0
ITGA8	0.0687087	5.9081	ITGA8	Plasma 3	0
MERTK	0.0279037	3.06346	MERTK	Plasma 3	0
IGHG4	250.443	97.593	IGHG4	Plasma 3	1.13791
IGLC2	2003.79	98.4683	IGLC2	Plasma 3	1.0882
IGKC	3394.81	99.7812	IGKC	Plasma 3	1.0419
IGHM1	14.3007	25.5314	IGHM	Plasma 2	0.23366
IGHD1	0.236917	1.81159	IGHD	Plasma 2	0
IL4R1	0.00532911	1.3285	IL4R	Plasma 2	0
TCL1A1	0.000452964	1	TCL1A	Plasma 2	0
FCER21	0.00791831	1.98068	FCER2	Plasma 2	0
BCL61	0.163652	23.3333	BCL6	Plasma 2	0
CCR71	0.014151	2.36715	CCR7	Plasma 2	0
CR21	0.0436628	7.36715	CR2	Plasma 2	0
ANK31	0.00941591	1.78744	ANK3	Plasma 2	0
EPHA41	0.0218125	4.22705	EPHA4	Plasma 2	0
EGR11	2.05977	59.8792	EGR1	Plasma 2	0
BCL2A11	0.0101666	3.30918	BCL2A1	Plasma 2	0
TNF1	0.0210206	2.58454	TNF	Plasma 2	0
FCRL51	2.59244	95.5797	FCRL5	Plasma 2	0.668048
CD861	0.0290677	7.02899	CD86	Plasma 2	0
DUSP41	0.185112	15	DUSP4	Plasma 2	0
ITGAX1	0.000868175	1	ITGAX	Plasma 2	0
IL21R1	0.0862547	13.6715	IL21R	Plasma 2	0
HCK1	0.0139794	3.55072	HCK	Plasma 2	0
GSN1	0.0187169	4.2029	GSN	Plasma 2	0
TNFSF111	0.000147546	1	TNFSF11	Plasma 2	0
ATP8B41	0.00196487	1	ATP8B4	Plasma 2	0
FCRL41	0.00201136	1	FCRL4	Plasma 2	0
IL2RB1	0.00334939	1.01449	IL2RB	Plasma 2	0
LTA1	0.00459196	1.0628	LTA	Plasma 2	0
MIR155HG1	2.19431	43.0193	MIR155HG	Plasma 2	0.236836
TRAF11	0.269395	13.5266	TRAF1	Plasma 2	0
EBI31	0.00507804	1.42512	EBI3	Plasma 2	0
TRAF41	0.028496	6.90821	TRAF4	Plasma 2	0
LMO21	0	1	LMO2	Plasma 2	0
BATF1	0.0357585	6.52174	BATF	Plasma 2	0
RGS131	0.0492206	5.38647	RGS13	Plasma 2	0
CCL31	0.0511368	3.33333	CCL3	Plasma 2	0.632985
AICDA1	0	1	AICDA	Plasma 2	0
KCNMA11	1.31962	43.285	KCNMA1	Plasma 2	0.339108
UBE2QL11	0.0974268	14.2995	UBE2QL1	Plasma 2	0
MKI671	0.00283712	1	MKI67	Plasma 2	0
DIAPH31	0.00927419	1.57005	DIAPH3	Plasma 2	0
RRM21	0.0051533	1.37681	RRM2	Plasma 2	0
IGHA11	47.6096	84.5652	IGHA1	Plasma 2	0.585615
IGHA21	5.95006	34.0338	IGHA2	Plasma 2	0.413469
HIST1H2BG1	0.323503	28.8164	HIST1H2BG	Plasma 2	0.114651
HSPA1A1	1.4743	36.3768	HSPA1A	Plasma 2	0.516043
ARMH11	0.253187	23.6473	ARMH1	Plasma 2	0.320289
DCC1	11.1607	69.3237	DCC	Plasma 2	1.75605
KANK11	1.32636	67.5845	KANK1	Plasma 2	1.88898
TBCEL1	1.11006	58.1643	TBCEL	Plasma 2	2.13555
FAM13A1	1.20453	60.1208	FAM13A	Plasma 2	2.24834
FZD61	0.470416	42.3188	FZD6	Plasma 2	2.10579
ITGA81	0.714813	39.7343	ITGA8	Plasma 2	1.9927
MERTK1	0.230794	31.2077	MERTK	Plasma 2	2.14117
IGHG41	158.65	99.0821	IGHG4	Plasma 2	0.957849
IGLC21	1025.83	99.4686	IGLC2	Plasma 2	0.872476
IGKC1	2793.36	99.9758	IGKC	Plasma 2	0.970098
IGHM2	21.3288	26.7206	IGHM	Plasma 1	0.550945
IGHD2	1.23156	2.22672	IGHD	Plasma 1	0.511764
IL4R2	0.00326957	1	IL4R	Plasma 1	0
TCL1A2	0	1	TCL1A	Plasma 1	0
FCER22	0.00911923	2.02429	FCER2	Plasma 1	0
BCL62	0.117507	16.3968	BCL6	Plasma 1	0
CCR72	0.0202543	1.61943	CCR7	Plasma 1	0
CR22	0.0309929	5.06073	CR2	Plasma 1	0
ANK32	0.00830256	1.61943	ANK3	Plasma 1	0
EPHA42	0.0120667	2.83401	EPHA4	Plasma 1	0
EGR12	3.55911	70.6478	EGR1	Plasma 1	0.578146
BCL2A12	0.0071972	2.22672	BCL2A1	Plasma 1	0
TNF2	0.0306338	2.22672	TNF	Plasma 1	0
FCRL52	2.56792	96.7611	FCRL5	Plasma 1	0.64956
CD862	0.0426559	10.3239	CD86	Plasma 1	0
DUSP42	0.0744664	7.69231	DUSP4	Plasma 1	0
ITGAX2	0.000911104	1	ITGAX	Plasma 1	0
IL21R2	0.063374	10.5263	IL21R	Plasma 1	0
HCK2	0.00987024	2.42915	HCK	Plasma 1	0
GSN2	0.00665094	1.82186	GSN	Plasma 1	0
TNFSF112	0	1	TNFSF11	Plasma 1	0
ATP8B42	0	1	ATP8B4	Plasma 1	0
FCRL42	0.00277471	1	FCRL4	Plasma 1	0
IL2RB2	0.00330178	1	IL2RB	Plasma 1	0
LTA2	0.00255245	1	LTA	Plasma 1	0
MIR155HG2	0.856721	35.0202	MIR155HG	Plasma 1	0
TRAF12	0.0584263	5.26316	TRAF1	Plasma 1	0
EBI32	0.00445394	1	EBI3	Plasma 1	0
TRAF42	0.028268	8.09717	TRAF4	Plasma 1	0
LMO22	0	1	LMO2	Plasma 1	0
BATF2	0.0495044	8.2996	BATF	Plasma 1	0
RGS132	0.100879	5.87045	RGS13	Plasma 1	0
CCL32	0.00652791	1.82186	CCL3	Plasma 1	0
AICDA2	0	1	AICDA	Plasma 1	0
KCNMA12	1.75347	38.2591	KCNMA1	Plasma 1	0.615225
UBE2QL12	0.0969345	13.3603	UBE2QL1	Plasma 1	0
MKI672	0.000940544	1	MKI67	Plasma 1	0
DIAPH32	0.0105389	1.21457	DIAPH3	Plasma 1	0
RRM22	0.00377174	1.01215	RRM2	Plasma 1	0
IGHA12	382.925	91.2955	IGHA1	Plasma 1	1.45436
IGHA22	39.8353	59.7166	IGHA2	Plasma 1	1.71382
HIST1H2BG2	1.92767	56.0729	HIST1H2BG	Plasma 1	2.31643
HSPA1A2	3.68488	55.8704	HSPA1A	Plasma 1	1.96517
ARMH12	0.791949	37.6518	ARMH1	Plasma 1	2.31577
DCC2	6.06914	43.9271	DCC	Plasma 1	1.18885
KANK12	0.949807	57.8947	KANK1	Plasma 1	1.28924
TBCEL2	0.382611	42.1053	TBCEL	Plasma 1	0.201422
FAM13A2	0.480418	38.0567	FAM13A	Plasma 1	0.642668
FZD62	0.272523	26.7206	FZD6	Plasma 1	0.933368
ITGA82	0.248255	19.8381	ITGA8	Plasma 1	0.395203
MERTK2	0.121493	17.8138	MERTK	Plasma 1	0.88827
IGHG42	119.92	97.7733	IGHG4	Plasma 1	0.8477
IGLC22	1252.43	99.5951	IGLC2	Plasma 1	0.93677
IGKC2	2103.35	100	IGKC	Plasma 1	0.865644
IGHM3	20.4984	28.483	IGHM	Plasmablast	0.519133
IGHD3	0.026944	2.78638	IGHD	Plasmablast	0
IL4R3	0.052822	6.50155	IL4R	Plasmablast	0
TCL1A3	0	1	TCL1A	Plasmablast	0
FCER23	0.013163	2.47678	FCER2	Plasmablast	0
BCL63	0.102977	15.7895	BCL6	Plasmablast	0
CCR73	0.0965483	6.81115	CCR7	Plasmablast	0
CR23	0.00740913	1.85759	CR2	Plasmablast	0
ANK33	0.0048723	1	ANK3	Plasmablast	0
EPHA43	0.113228	7.43034	EPHA4	Plasmablast	0
EGR13	1.84043	49.5356	EGR1	Plasmablast	0
BCL2A13	0.0418422	4.33437	BCL2A1	Plasmablast	0
TNF3	0.0734076	7.43034	TNF	Plasmablast	0
FCRL53	2.94545	92.2601	FCRL5	Plasmablast	0.921132
CD863	0.36626	16.4087	CD86	Plasmablast	0
DUSP43	1.95592	37.1517	DUSP4	Plasmablast	1.18641
ITGAX3	0.0176367	2.47678	ITGAX	Plasmablast	0
IL21R3	0.821466	39.3189	IL21R	Plasmablast	0.805624
HCK3	0.0418897	4.02477	HCK	Plasmablast	0
GSN3	0.0340357	4.64396	GSN	Plasmablast	0
TNFSF113	0.0236336	2.16718	TNFSF11	Plasmablast	0
ATP8B43	0.0271232	3.09598	ATP8B4	Plasmablast	0
FCRL43	0.0207663	1.85759	FCRL4	Plasmablast	0
IL2RB3	0.0263972	4.64396	IL2RB	Plasmablast	0
LTA3	0.0123799	2.47678	LTA	Plasmablast	0
MIR155HG3	4.69976	51.3932	MIR155HG	Plasmablast	1.01271
TRAF13	0.82524	23.5294	TRAF1	Plasmablast	0.257663
EBI33	0.0600512	8.04954	EBI3	Plasmablast	0
TRAF43	0.0677517	10.8359	TRAF4	Plasmablast	0
LMO23	0	1	LMO2	Plasmablast	0
BATF3	0.108024	14.5511	BATF	Plasmablast	0
RGS133	0.233959	14.8607	RGS13	Plasmablast	0.581677
CCL33	0.0637209	3.09598	CCL3	Plasmablast	0.989228
AICDA3	0.0068543	1	AICDA	Plasmablast	0
KCNMA13	4.66051	73.065	KCNMA1	Plasmablast	1.77576
UBE2QL13	0.524527	43.6533	UBE2QL1	Plasmablast	2.10222
MKI673	0.592671	25.387	MKI67	Plasmablast	2.40547
DIAPH33	0.827995	24.7678	DIAPH3	Plasmablast	2.47292
RRM23	0.8048	24.1486	RRM2	Plasmablast	2.47196
IGHA13	85.9637	86.3777	IGHA1	Plasmablast	0.830131
IGHA23	14.028	41.4861	IGHA2	Plasmablast	0.979761
HIST1H2BG3	0.423641	29.4118	HIST1H2BG	Plasmablast	0.316923
HSPA1A3	0.759654	27.8638	HSPA1A	Plasmablast	0
ARMH13	0.109556	13.9319	ARMH1	Plasmablast	0
DCC3	2.00832	22.6006	DCC	Plasmablast	0.295545
KANK13	0.220287	19.5046	KANK1	Plasmablast	0
TBCEL3	0.524392	37.4613	TBCEL	Plasmablast	0.648062
FAM13A3	0.17613	19.5046	FAM13A	Plasmablast	0
FZD63	0.100474	15.7895	FZD6	Plasmablast	0
ITGA83	0.363544	19.5046	ITGA8	Plasmablast	0.839606
MERTK3	0.0187821	4.02477	MERTK	Plasmablast	0
IGHG43	98.7907	93.1889	IGHG4	Plasmablast	0.771567
IGLC23	629.406	98.1424	IGLC2	Plasmablast	0.715169
IGKC3	1890.58	99.0712	IGKC	Plasmablast	0.826384
IGHM4	2.45461	30.3571	IGHM	B Atypical	0
IGHD4	0.116973	5.35714	IGHD	B Atypical	0
IL4R4	1.57032	66.0714	IL4R	B Atypical	0.923093
TCL1A4	0.0202899	1.78571	TCL1A	B Atypical	0
FCER24	0.159371	10.7143	FCER2	B Atypical	0
BCL64	0.190124	16.0714	BCL6	B Atypical	0
CCR74	1.16719	51.7857	CCR7	B Atypical	1.50214
CR24	0.0609358	7.14286	CR2	B Atypical	0
ANK34	0.506867	21.4286	ANK3	B Atypical	0.0267107
EPHA44	0.778198	26.7857	EPHA4	B Atypical	0.587372
EGR14	2.86286	66.0714	EGR1	B Atypical	0.308966
BCL2A14	2.07465	76.7857	BCL2A1	B Atypical	0.884544
TNF4	0.883054	39.2857	TNF	B Atypical	0.436409
FCRL54	3.59674	83.9286	FCRL5	B Atypical	1.33366
CD864	8.18772	80.3571	CD86	B Atypical	2.19276
DUSP44	3.30002	67.8571	DUSP4	B Atypical	1.89645
ITGAX4	1.37567	60.7143	ITGAX	B Atypical	2.44325
IL21R4	1.61835	64.2857	IL21R	B Atypical	1.84848
HCK4	0.911034	53.5714	HCK	B Atypical	2.23922
GSN4	1.11334	58.9286	GSN	B Atypical	2.10229
TNFSF114	1.48359	48.2143	TNFSF11	B Atypical	2.46442
ATP8B44	1.87485	53.5714	ATP8B4	B Atypical	2.46525
FCRL44	1.48921	44.6429	FCRL4	B Atypical	2.47434
IL2RB4	0.370491	32.1429	IL2RB	B Atypical	2.46838
LTA4	0.627131	28.5714	LTA	B Atypical	2.3664
MIR155HG4	7.91368	71.4286	MIR155HG	B Atypical	1.61187
TRAF14	3.87827	60.7143	TRAF1	B Atypical	1.98969
EBI34	1.25567	48.2143	EBI3	B Atypical	2.3295
TRAF44	0.609795	44.6429	TRAF4	B Atypical	1.99469
LMO24	0.679034	41.0714	LMO2	B Atypical	2.26828
BATF4	0.457526	33.9286	BATF	B Atypical	2.14472
RGS134	0.489136	21.4286	RGS13	B Atypical	2.15358
CCL34	0.0912015	8.92857	CCL3	B Atypical	1.75275
AICDA4	0.0309458	3.57143	AICDA	B Atypical	2.13988
KCNMA14	1.806	41.0714	KCNMA1	B Atypical	0.645656
UBE2QL14	0.275044	16.0714	UBE2QL1	B Atypical	0.801711
MKI674	0.121355	14.2857	MKI67	B Atypical	0.230169
DIAPH34	0.0145792	3.57143	DIAPH3	B Atypical	0
RRM24	0.0333599	5.35714	RRM2	B Atypical	0
IGHA14	0.66562	44.6429	IGHA1	B Atypical	0
IGHA24	0.46936	28.5714	IGHA2	B Atypical	0
HIST1H2BG4	0.028867	1.78571	HIST1H2BG	B Atypical	0
HSPA1A4	1.31849	48.2143	HSPA1A	B Atypical	0.368399
ARMH14	0.0638553	8.92857	ARMH1	B Atypical	0
DCC4	0.200329	1.78571	DCC	B Atypical	0
KANK14	0.123218	8.92857	KANK1	B Atypical	0
TBCEL4	0.198004	17.8571	TBCEL	B Atypical	0
FAM13A4	0.0683097	7.14286	FAM13A	B Atypical	0
FZD64	0.0633045	7.14286	FZD6	B Atypical	0
ITGA84	0	1	ITGA8	B Atypical	0
MERTK4	0	1	MERTK	B Atypical	0
IGHG44	0.312582	16.0714	IGHG4	B Atypical	0
IGLC24	1.67312	39.2857	IGLC2	B Atypical	0
IGKC4	6.48188	75	IGKC	B Atypical	0
IGHM5	3.30148	38.6807	IGHM	B Memory 2	0
IGHD5	0.949828	20.3898	IGHD	B Memory 2	0.285531
IL4R5	0.678855	24.1379	IL4R	B Memory 2	0.153671
TCL1A5	0.126056	3.89805	TCL1A	B Memory 2	0
FCER25	0.251973	13.7931	FCER2	B Memory 2	0.0985689
BCL65	0.40414	18.7406	BCL6	B Memory 2	0.667548
CCR75	0.715552	29.6852	CCR7	B Memory 2	0.760678
CR25	0.362684	17.991	CR2	B Memory 2	0.947988
ANK35	2.16485	41.8291	ANK3	B Memory 2	1.43338
EPHA45	0.918269	27.5862	EPHA4	B Memory 2	0.78866
EGR15	9.23785	76.9115	EGR1	B Memory 2	1.89216
BCL2A15	5.07932	69.4153	BCL2A1	B Memory 2	1.91392
TNF5	3.31647	55.0225	TNF	B Memory 2	2.03973
FCRL55	0.710067	25.1874	FCRL5	B Memory 2	0
CD865	1.04767	27.4363	CD86	B Memory 2	0.202561
DUSP45	0.523322	15.5922	DUSP4	B Memory 2	0
ITGAX5	0.0675291	4.34783	ITGAX	B Memory 2	0
IL21R5	0.199022	8.09595	IL21R	B Memory 2	0
HCK5	0.275385	12.4438	HCK	B Memory 2	0.362053
GSN5	0.314144	16.7916	GSN	B Memory 2	0.252254
TNFSF115	0.0892078	2.9985	TNFSF11	B Memory 2	0
ATP8B45	0.0469281	2.54873	ATP8B4	B Memory 2	0
FCRL45	0.00786254	1	FCRL4	B Memory 2	0
IL2RB5	0.00545845	1	IL2RB	B Memory 2	0
LTA5	0.114089	7.34633	LTA	B Memory 2	0.0754082
MIR155HG5	2.93731	33.5832	MIR155HG	B Memory 2	0.517046
TRAF15	1.66847	22.4888	TRAF1	B Memory 2	0.926797
EBI35	0.326592	11.3943	EBI3	B Memory 2	0.416932
TRAF45	0.339892	19.7901	TRAF4	B Memory 2	0.862517
LMO25	0.113283	7.7961	LMO2	B Memory 2	0
BATF5	0.130378	6.89655	BATF	B Memory 2	0
RGS135	0.129899	4.94753	RGS13	B Memory 2	0
CCL35	0.0211638	1	CCL3	B Memory 2	0
AICDA5	0.00600232	1	AICDA	B Memory 2	0
KCNMA15	0.125389	4.49775	KCNMA1	B Memory 2	0
UBE2QL15	0.0476117	2.84858	UBE2QL1	B Memory 2	0
MKI675	0.00715235	1	MKI67	B Memory 2	0
DIAPH35	0.00803827	1	DIAPH3	B Memory 2	0
RRM25	0.00938219	1	RRM2	B Memory 2	0
IGHA15	0.519427	15.4423	IGHA1	B Memory 2	0
IGHA25	0.208471	11.2444	IGHA2	B Memory 2	0
HIST1H2BG5	0.0501814	3.29835	HIST1H2BG	B Memory 2	0
HSPA1A5	0.638161	21.2894	HSPA1A	B Memory 2	0
ARMH15	0.120099	7.04648	ARMH1	B Memory 2	0
DCC5	0.0247172	1	DCC	B Memory 2	0
KANK15	0.147033	5.84708	KANK1	B Memory 2	0
TBCEL5	0.173223	8.3958	TBCEL	B Memory 2	0
FAM13A5	0.124236	6.29685	FAM13A	B Memory 2	0
FZD65	0.0474879	2.84858	FZD6	B Memory 2	0
ITGA85	0	1	ITGA8	B Memory 2	0
MERTK5	0.00332132	1	MERTK	B Memory 2	0
IGHG45	0.220881	13.0435	IGHG4	B Memory 2	0
IGLC25	1.35437	30.5847	IGLC2	B Memory 2	0
IGKC5	18.8396	54.4228	IGKC	B Memory 2	0
IGHM6	0.898011	19.5556	IGHM	B Memory 1	0
IGHD6	0.409135	7.33333	IGHD	B Memory 1	0
IL4R6	0.481758	15.5556	IL4R	B Memory 1	0
TCL1A6	0.00996449	1	TCL1A	B Memory 1	0
FCER26	0.300357	16	FCER2	B Memory 1	0.224916
BCL66	0.134008	6.44444	BCL6	B Memory 1	0
CCR76	0.361638	16.2222	CCR7	B Memory 1	0.0276286
CR26	0.512916	21.7778	CR2	B Memory 1	1.56449
ANK36	2.55371	46.6667	ANK3	B Memory 1	1.65306
EPHA46	1.75519	41.5556	EPHA4	B Memory 1	1.74984
EGR16	1.83288	32.2222	EGR1	B Memory 1	0
BCL2A16	1.04109	37.3333	BCL2A1	B Memory 1	0.265883
TNF6	1.13481	26.8889	TNF	B Memory 1	0.678939
FCRL56	0.987388	24.2222	FCRL5	B Memory 1	0
CD866	1.64595	38.2222	CD86	B Memory 1	0.542395
DUSP46	0.355728	12.2222	DUSP4	B Memory 1	0
ITGAX6	0.149516	6.88889	ITGAX	B Memory 1	0
IL21R6	0.0954525	2.66667	IL21R	B Memory 1	0
HCK6	0.179121	6.88889	HCK	B Memory 1	0
GSN6	0.43896	20.6667	GSN	B Memory 1	0.605586
TNFSF116	0.0396418	2.22222	TNFSF11	B Memory 1	0
ATP8B46	0.0991951	2.44444	ATP8B4	B Memory 1	0
FCRL46	0.00606378	1	FCRL4	B Memory 1	0
IL2RB6	0.0140513	1	IL2RB	B Memory 1	0
LTA6	0.129097	5.55556	LTA	B Memory 1	0.156342
MIR155HG6	0.435966	17.3333	MIR155HG	B Memory 1	0
TRAF16	0.135069	6.66667	TRAF1	B Memory 1	0
EBI36	0.133545	6.44444	EBI3	B Memory 1	0
TRAF46	0.172202	9.11111	TRAF4	B Memory 1	0.0376526
LMO26	0.2163	11.1111	LMO2	B Memory 1	0.458435
BATF6	0.206977	10.4444	BATF	B Memory 1	0.52896
RGS136	0.096245	3.33333	RGS13	B Memory 1	0
CCL36	0	1	CCL3	B Memory 1	0
AICDA6	0.0140144	1	AICDA	B Memory 1	0.531172
KCNMA16	0.284025	9.55556	KCNMA1	B Memory 1	0
UBE2QL16	0.133467	7.55556	UBE2QL1	B Memory 1	0
MKI676	0.00763547	1	MKI67	B Memory 1	0
DIAPH36	0.0115244	1	DIAPH3	B Memory 1	0
RRM26	0.00622049	1	RRM2	B Memory 1	0
IGHA16	0.395107	16.8889	IGHA1	B Memory 1	0
IGHA26	0.339641	16.4444	IGHA2	B Memory 1	0
HIST1H2BG6	0.0422704	2.44444	HIST1H2BG	B Memory 1	0
HSPA1A6	1.01635	23.3333	HSPA1A	B Memory 1	0.0514464
ARMH16	0.10042	4.44444	ARMH1	B Memory 1	0
DCC6	0.0650234	1	DCC	B Memory 1	0
KANK16	0.114736	4.22222	KANK1	B Memory 1	0
TBCEL6	0.172599	9.33333	TBCEL	B Memory 1	0
FAM13A6	0.0867569	3.77778	FAM13A	B Memory 1	0
FZD66	0.0677734	4.44444	FZD6	B Memory 1	0
ITGA86	0.0024985	1	ITGA8	B Memory 1	0
MERTK6	0.0118309	1	MERTK	B Memory 1	0
IGHG46	0.156065	10	IGHG4	B Memory 1	0
IGLC26	1.10431	30	IGLC2	B Memory 1	0
IGKC6	22.5182	55.5556	IGKC	B Memory 1	0
IGHM7	25.6612	94.3396	IGHM	B Naive	0.699803
IGHD7	4.98882	81.1321	IGHD	B Naive	2.16662
IL4R7	3.59827	62.2642	IL4R	B Naive	1.97385
TCL1A7	1.78272	46.6981	TCL1A	B Naive	2.45897
FCER27	1.43695	43.3962	FCER2	B Naive	2.3178
BCL67	0.898521	30.1887	BCL6	B Naive	2.19659
CCR77	0.913917	30.6604	CCR7	B Naive	1.10783
CR27	0.382027	16.0377	CR2	B Naive	1.03108
ANK37	0.369281	10.8491	ANK3	B Naive	0
EPHA47	0.568813	11.3208	EPHA4	B Naive	0.254783
EGR17	0.905744	20.7547	EGR1	B Naive	0
BCL2A17	0.807325	25.9434	BCL2A1	B Naive	0.0822131
TNF7	0.324351	10.8491	TNF	B Naive	0
FCRL57	1.18414	29.717	FCRL5	B Naive	0
CD867	0.242639	9.43396	CD86	B Naive	0
DUSP47	0.148328	8.01887	DUSP4	B Naive	0
ITGAX7	0.03322	1	ITGAX	B Naive	0
IL21R7	0.768882	23.1132	IL21R	B Naive	0.721443
HCK7	0.207069	8.01887	HCK	B Naive	0.106505
GSN7	0.221605	11.3208	GSN	B Naive	0
TNFSF117	0.0121446	1	TNFSF11	B Naive	0
ATP8B47	0.0105563	1	ATP8B4	B Naive	0
FCRL47	0	1	FCRL4	B Naive	0
IL2RB7	0.0125329	1	IL2RB	B Naive	0
LTA7	0.0292688	1.88679	LTA	B Naive	0
MIR155HG7	0.300489	13.2075	MIR155HG	B Naive	0
TRAF17	0.0342921	2.35849	TRAF1	B Naive	0
EBI37	0.0355422	1.41509	EBI3	B Naive	0
TRAF47	0.179279	9.43396	TRAF4	B Naive	0.0747882
LMO27	0.0933115	5.66038	LMO2	B Naive	0
BATF7	0.137699	6.60377	BATF	B Naive	0.0226132
RGS137	0.153929	7.07547	RGS13	B Naive	0.0209187
CCL37	0	1	CCL3	B Naive	0
AICDA7	0.0104404	1	AICDA	B Naive	0.188162
KCNMA17	0.00595879	1	KCNMA1	B Naive	0
UBE2QL17	0.0375943	1.88679	UBE2QL1	B Naive	0
MKI677	0.0109799	1	MKI67	B Naive	0
DIAPH37	0.0299778	1.41509	DIAPH3	B Naive	0
RRM27	0.00639677	1	RRM2	B Naive	0
IGHA17	0.0962737	4.71698	IGHA1	B Naive	0
IGHA27	0.0541738	3.77358	IGHA2	B Naive	0
HIST1H2BG7	0.0683062	3.77358	HIST1H2BG	B Naive	0
HSPA1A7	0.157159	7.07547	HSPA1A	B Naive	0
ARMH17	0.165551	8.01887	ARMH1	B Naive	0
DCC7	0.0588906	1.41509	DCC	B Naive	0
KANK17	0.0914427	3.30189	KANK1	B Naive	0
TBCEL7	0.200359	8.01887	TBCEL	B Naive	0
FAM13A7	0.176619	7.07547	FAM13A	B Naive	0
FZD67	0.0801634	3.77358	FZD6	B Naive	0
ITGA87	0.00542182	1	ITGA8	B Naive	0
MERTK7	0.00631541	1	MERTK	B Naive	0
IGHG47	0.894342	5.18868	IGHG4	B Naive	0
IGLC27	21.7759	21.2264	IGLC2	B Naive	0
IGKC7	18.9143	34.9057	IGKC	B Naive	0

## Sheet: ExtFig6b-ADT
	avg.exp	pct.exp	features.plot	id	avg.exp.scaled
CD20_p	3.94737	NA	CD20_p	Plasma 3	0
HLA-DR_p	2.74886e+09	75.2735	HLA-DR_p	Plasma 3	0
CD19_p	2.50546e+12	95.6236	CD19_p	Plasma 3	0.940761
CD38_p	3.7858e+12	99.5624	CD38_p	Plasma 3	0.705134
CD27_p	120375	75.2735	CD27_p	Plasma 3	0
CD72_p	3.49845	30.4158	CD72_p	Plasma 3	0
CD22_p	7451.61	38.2932	CD22_p	Plasma 3	0
CR1_p	6.45449	57.9869	CR1_p	Plasma 3	0
IGKC_p	571.125	69.1466	IGKC_p	Plasma 3	0
BAFF-R_p	3.46159	35.2298	BAFF-R_p	Plasma 3	0
CD62L_p	90.5491	33.4792	CD62L_p	Plasma 3	0
IgM_p	7.2215	62.3632	IgM_p	Plasma 3	0
CLEC12A_p	6.52229e+06	69.5842	CLEC12A_p	Plasma 3	0
CD69_p	13149.1	31.9475	CD69_p	Plasma 3	0
CD95_p	294.778	77.0241	CD95_p	Plasma 3	0
CD52_p	2.68554	52.2976	CD52_p	Plasma 3	0
PD-1_p	2.37534	67.6149	PD-1_p	Plasma 3	0
CCR6_p	2.47905	47.4836	CCR6_p	Plasma 3	0
TACI_p	13.7	55.1422	TACI_p	Plasma 3	0
IFNGR1_p	2.05055	58.6433	IFNGR1_p	Plasma 3	0
SIRPŒ±_p	98.8228	54.7046	SIRPŒ±_p	Plasma 3	0
CD71_p	3.94211e+11	85.558	CD71_p	Plasma 3	0
CD11a_p	27019.1	47.2648	CD11a_p	Plasma 3	0
CD86_p	1702.29	54.4858	CD86_p	Plasma 3	0
CD18_p	16.4256	64.3326	CD18_p	Plasma 3	0
CD44_p	7.25716e+21	61.9256	CD44_p	Plasma 3	0.153343
SLAMF7_p	67567.9	79.6499	SLAMF7_p	Plasma 3	0
ICOSLG_p	2.31178	67.3961	ICOSLG_p	Plasma 3	0
HVEM_p	3.48342	70.6783	HVEM_p	Plasma 3	0
CD151_p	7576.47	73.0853	CD151_p	Plasma 3	0.00654968
PD-L1_p	3.74566	61.0503	PD-L1_p	Plasma 3	0
CR2_p	2.7854e+09	49.6718	CR2_p	Plasma 3	0
ITGB7_p	88.9345	44.2013	ITGB7_p	Plasma 3	0
CD123_p	2.10596e+07	54.4858	CD123_p	Plasma 3	0.946041
CD20_p1	1.38387e+08	NA	CD20_p	Plasma 2	0
HLA-DR_p1	2.23785e+11	80.2415	HLA-DR_p	Plasma 2	0
CD19_p1	1.09441e+13	97.9952	CD19_p	Plasma 2	1.1677
CD38_p1	5471881430018880	99.9275	CD38_p	Plasma 2	1.40718
CD27_p1	315743380542092	90.7488	CD27_p	Plasma 2	1.62732
CD72_p1	39.4695	NA	CD72_p	Plasma 2	0
CD22_p1	403795	33.2609	CD22_p	Plasma 2	0
CR1_p1	1.58382e+07	50.8454	CR1_p	Plasma 2	0.338229
IGKC_p1	2.23779e+06	70.7005	IGKC_p	Plasma 2	0.412373
BAFF-R_p1	135.498	43.8406	BAFF-R_p	Plasma 2	0
CD62L_p1	3.66778e+19	44.0097	CD62L_p	Plasma 2	0.306276
IgM_p1	3314.24	56.8116	IgM_p	Plasma 2	0.413596
CLEC12A_p1	1.18181e+13	58.43	CLEC12A_p	Plasma 2	1.01474
CD69_p1	1.27271e+09	34.4203	CD69_p	Plasma 2	0.212637
CD95_p1	3.25173e+07	89.7343	CD95_p	Plasma 2	0.837715
CD52_p1	1.59092e+06	61.0145	CD52_p	Plasma 2	1.07752
PD-1_p1	40.2833	80.8454	PD-1_p	Plasma 2	0.521976
CCR6_p1	7.93701	56.2802	CCR6_p	Plasma 2	0
TACI_p1	2.72547	55.2174	TACI_p	Plasma 2	0
IFNGR1_p1	1.81616	53.8406	IFNGR1_p	Plasma 2	0
SIRPŒ±_p1	343141	48.9614	SIRPŒ±_p	Plasma 2	0.856549
CD71_p1	201451953637468	97.5121	CD71_p	Plasma 2	0.321711
CD11a_p1	2.79477e+11	64.4686	CD11a_p	Plasma 2	0.827093
CD86_p1	3.54299e+09	64.9517	CD86_p	Plasma 2	0.446968
CD18_p1	1.21386e+09	62.7778	CD18_p	Plasma 2	1.25041
CD44_p1	2.05739e+63	93.8164	CD44_p	Plasma 2	2.26348
SLAMF7_p1	3.89484e+29	96.087	SLAMF7_p	Plasma 2	2.33554
ICOSLG_p1	303.852	81.6425	ICOSLG_p	Plasma 2	2.32589
HVEM_p1	1336.01	81.9565	HVEM_p	Plasma 2	2.1676
CD151_p1	5.78006e+09	87.2947	CD151_p	Plasma 2	2.14805
PD-L1_p1	2702.02	72.7778	PD-L1_p	Plasma 2	2.33634
CR2_p1	3.14015e+75	66.7391	CR2_p	Plasma 2	2.43737
ITGB7_p1	1.42398e+24	56.2802	ITGB7_p	Plasma 2	2.32022
CD123_p1	2.36716e+11	58.43	CD123_p	Plasma 2	2.0291
CD20_p2	63.4723	NA	CD20_p	Plasma 1	0
HLA-DR_p2	9.67135e+06	81.7814	HLA-DR_p	Plasma 1	0
CD19_p2	1.13072e+12	99.1903	CD19_p	Plasma 1	0.818293
CD38_p2	7.7311e+13	98.9879	CD38_p	Plasma 1	0.996193
CD27_p2	2.75302e+09	85.2227	CD27_p	Plasma 1	0.484933
CD72_p2	109.308	NA	CD72_p	Plasma 1	0
CD22_p2	37.1901	31.3765	CD22_p	Plasma 1	0
CR1_p2	1034.13	53.0364	CR1_p	Plasma 1	0
IGKC_p2	23484.2	70.8502	IGKC_p	Plasma 1	0
BAFF-R_p2	699.349	39.6761	BAFF-R_p	Plasma 1	0.689557
CD62L_p2	3.63929e+06	41.0931	CD62L_p	Plasma 1	0
IgM_p2	128.63	57.8947	IgM_p	Plasma 1	0
CLEC12A_p2	187.33	61.7409	CLEC12A_p	Plasma 1	0
CD69_p2	690.115	NA	CD69_p	Plasma 1	0
CD95_p2	463528	95.1417	CD95_p	Plasma 1	0
CD52_p2	28.5341	60.3239	CD52_p	Plasma 1	0
PD-1_p2	4.62148	70.4453	PD-1_p	Plasma 1	0
CCR6_p2	7.01815	54.8583	CCR6_p	Plasma 1	0
TACI_p2	1.6701	56.6802	TACI_p	Plasma 1	0
IFNGR1_p2	1.72524	55.2632	IFNGR1_p	Plasma 1	0
SIRPŒ±_p2	667.454	45.5466	SIRPŒ±_p	Plasma 1	0
CD71_p2	248926067432641	98.7854	CD71_p	Plasma 1	0.338265
CD11a_p2	2.46719e+07	65.3846	CD11a_p	Plasma 1	0
CD86_p2	5.20146e+06	69.0283	CD86_p	Plasma 1	0
CD18_p2	2275.4	66.3968	CD18_p	Plasma 1	0
CD44_p2	1.32526e+24	92.915	CD44_p	Plasma 1	0.268466
SLAMF7_p2	2.02023e+09	93.5223	SLAMF7_p	Plasma 1	0.271711
ICOSLG_p2	5.18458	76.1134	ICOSLG_p	Plasma 1	0
HVEM_p2	62.6886	78.3401	HVEM_p	Plasma 1	0.619514
CD151_p2	155853	84.6154	CD151_p	Plasma 1	0.484621
PD-L1_p2	30.172	68.0162	PD-L1_p	Plasma 1	0.453321
CR2_p2	4.32457e+18	49.1903	CR2_p	Plasma 1	0
ITGB7_p2	2.10279e+09	46.1538	ITGB7_p	Plasma 1	0.392871
CD123_p2	852.803	45.749	CD123_p	Plasma 1	0
CD20_p3	2.54787e+07	38.3901	CD20_p	Plasmablast	0
HLA-DR_p3	444468923924917	98.7616	HLA-DR_p	Plasmablast	1.04726
CD19_p3	2.71162e+11	98.1424	CD19_p	Plasmablast	0.598503
CD38_p3	2.87766e+11	92.8793	CD38_p	Plasmablast	0.456502
CD27_p3	8.3086e+12	89.4737	CD27_p	Plasmablast	1.27061
CD72_p3	311005	33.7461	CD72_p	Plasmablast	0
CD22_p3	1.58963e+09	50.774	CD22_p	Plasmablast	0
CR1_p3	236.263	52.6316	CR1_p	Plasmablast	0
IGKC_p3	13048.7	69.969	IGKC_p	Plasmablast	0
BAFF-R_p3	110.454	39.6285	BAFF-R_p	Plasmablast	0
CD62L_p3	3.75176e+16	57.8947	CD62L_p	Plasmablast	0
IgM_p3	11642.4	51.0836	IgM_p	Plasmablast	0.838492
CLEC12A_p3	10.1704	54.1796	CLEC12A_p	Plasmablast	0
CD69_p3	3.72432e+07	64.0867	CD69_p	Plasmablast	0
CD95_p3	8.14818e+06	98.452	CD95_p	Plasmablast	0.562936
CD52_p3	24420.3	77.3994	CD52_p	Plasmablast	0.228252
PD-1_p3	8.69682	66.5635	PD-1_p	Plasmablast	0
CCR6_p3	27.0787	60.9907	CCR6_p	Plasmablast	0
TACI_p3	3.70334	62.5387	TACI_p	Plasmablast	0
IFNGR1_p3	3.04422	58.2043	IFNGR1_p	Plasmablast	0.508868
SIRPŒ±_p3	204415	48.9164	SIRPŒ±_p	Plasmablast	0.739749
CD71_p3	2.26688e+22	100	CD71_p	Plasmablast	1.77196
CD11a_p3	3.71043e+12	96.904	CD11a_p	Plasmablast	1.24698
CD86_p3	218704893299380	87.9257	CD86_p	Plasmablast	1.42817
CD18_p3	3.17011e+09	90.0929	CD18_p	Plasmablast	1.39742
CD44_p3	1.04243e+18	95.0464	CD44_p	Plasmablast	0
SLAMF7_p3	2.29963e+06	83.5913	SLAMF7_p	Plasmablast	0
ICOSLG_p3	11.9588	74.613	ICOSLG_p	Plasmablast	0.391721
HVEM_p3	28.9429	78.0186	HVEM_p	Plasmablast	0.235713
CD151_p3	7385.28	84.8297	CD151_p	Plasmablast	0.00250924
PD-L1_p3	3.40657	58.2043	PD-L1_p	Plasmablast	0
CR2_p3	187575782830245	48.2972	CR2_p	Plasmablast	0
ITGB7_p3	23750.6	35.9133	ITGB7_p	Plasmablast	0
CD123_p3	410.117	52.9412	CD123_p	Plasmablast	0
CD20_p4	6.04042e+19	94.6429	CD20_p	B Atypical	1.59727
HLA-DR_p4	190303672762909	100	HLA-DR_p	B Atypical	0.906518
CD19_p4	1.10009e+08	100	CD19_p	B Atypical	0
CD38_p4	2.05778e+06	75	CD38_p	B Atypical	0
CD27_p4	347228	69.6429	CD27_p	B Atypical	0
CD72_p4	117917	46.4286	CD72_p	B Atypical	0
CD22_p4	5.65555e+11	83.9286	CD22_p	B Atypical	0.264939
CR1_p4	129121	64.2857	CR1_p	B Atypical	0
IGKC_p4	185.333	78.5714	IGKC_p	B Atypical	0
BAFF-R_p4	23.2957	51.7857	BAFF-R_p	B Atypical	0
CD62L_p4	1.49558e+18	42.8571	CD62L_p	B Atypical	0.151969
IgM_p4	666.536	66.0714	IgM_p	B Atypical	0
CLEC12A_p4	2.81422	57.1429	CLEC12A_p	B Atypical	0
CD69_p4	7.28853e+12	75	CD69_p	B Atypical	0.994476
CD95_p4	5.07534e+08	96.4286	CD95_p	B Atypical	1.38327
CD52_p4	6.48426e+06	87.5	CD52_p	B Atypical	1.36322
PD-1_p4	3199.51	87.5	PD-1_p	B Atypical	2.26218
CCR6_p4	1.40602e+06	75	CCR6_p	B Atypical	2.43887
TACI_p4	2923.86	73.2143	TACI_p	B Atypical	2.30458
IFNGR1_p4	5.84606	69.6429	IFNGR1_p	B Atypical	2.1809
SIRPŒ±_p4	3.54131e+06	71.4286	SIRPŒ±_p	B Atypical	1.38286
CD71_p4	155874818808966	98.2143	CD71_p	B Atypical	0.301646
CD11a_p4	4.45336e+10	98.2143	CD11a_p	B Atypical	0.528869
CD86_p4	2.89125e+09	76.7857	CD86_p	B Atypical	0.428885
CD18_p4	86899.2	83.9286	CD18_p	B Atypical	0
CD44_p4	6.62717e+08	71.4286	CD44_p	B Atypical	0
SLAMF7_p4	2.88497	73.2143	SLAMF7_p	B Atypical	0
ICOSLG_p4	1.3931	64.2857	ICOSLG_p	B Atypical	0
HVEM_p4	4.15664	66.0714	HVEM_p	B Atypical	0
CD151_p4	2022.42	85.7143	CD151_p	B Atypical	0
PD-L1_p4	2.03638	57.1429	PD-L1_p	B Atypical	0
CR2_p4	773855	35.7143	CR2_p	B Atypical	0
ITGB7_p4	1.56026	NA	ITGB7_p	B Atypical	0
CD123_p4	5.65175	48.2143	CD123_p	B Atypical	0
CD20_p5	174333980856435	85.7571	CD20_p	B Memory 2	0.730851
HLA-DR_p5	2.06199e+12	100	HLA-DR_p	B Memory 2	0.15572
CD19_p5	3.94891e+08	98.8006	CD19_p	B Memory 2	0
CD38_p5	10572.8	60.8696	CD38_p	B Memory 2	0
CD27_p5	11217.5	66.8666	CD27_p	B Memory 2	0
CD72_p5	3.72699e+10	63.5682	CD72_p	B Memory 2	0.921811
CD22_p5	125800569956777	87.4063	CD22_p	B Memory 2	0.644971
CR1_p5	3.8045e+10	91.1544	CR1_p	B Memory 2	1.22689
IGKC_p5	230027	77.5112	IGKC_p	B Memory 2	0.135934
BAFF-R_p5	769.818	71.3643	BAFF-R_p	B Memory 2	0.732044
CD62L_p5	2.41013e+17	39.2804	CD62L_p	B Memory 2	0.0639361
IgM_p5	1227.32	64.6177	IgM_p	B Memory 2	0.0777674
CLEC12A_p5	9.61616e+16	67.1664	CLEC12A_p	B Memory 2	1.6716
CD69_p5	1.17511e+17	48.2759	CD69_p	B Memory 2	1.86984
CD95_p5	16148.6	73.4633	CD95_p	B Memory 2	0
CD52_p5	13629.3	88.4558	CD52_p	B Memory 2	0.109674
PD-1_p5	1.39406	64.3178	PD-1_p	B Memory 2	0
CCR6_p5	4.82667	57.2714	CCR6_p	B Memory 2	0
TACI_p5	35.9113	60.7196	TACI_p	B Memory 2	0.39545
IFNGR1_p5	2.49227	55.6222	IFNGR1_p	B Memory 2	0.0427671
SIRPŒ±_p5	27.5891	53.0735	SIRPŒ±_p	B Memory 2	0
CD71_p5	5.14672e+07	82.4588	CD71_p	B Memory 2	0
CD11a_p5	1.29878e+08	86.5067	CD11a_p	B Memory 2	0
CD86_p5	221.436	41.0795	CD86_p	B Memory 2	0
CD18_p5	2.6292e+06	74.063	CD18_p	B Memory 2	0.310908
CD44_p5	171534	59.8201	CD44_p	B Memory 2	0
SLAMF7_p5	2.87528	58.4708	SLAMF7_p	B Memory 2	0
ICOSLG_p5	1.96352	65.5172	ICOSLG_p	B Memory 2	0
HVEM_p5	5.89643	78.7106	HVEM_p	B Memory 2	0
CD151_p5	134.813	67.1664	CD151_p	B Memory 2	0
PD-L1_p5	1.82948	56.3718	PD-L1_p	B Memory 2	0
CR2_p5	5.52759e+12	76.1619	CR2_p	B Memory 2	0
ITGB7_p5	549.902	32.3838	ITGB7_p	B Memory 2	0
CD123_p5	5.44795	41.979	CD123_p	B Memory 2	0
CD20_p6	3.02625e+12	89.5556	CD20_p	B Memory 1	0.455508
HLA-DR_p6	2.39961e+12	100	HLA-DR_p	B Memory 1	0.18088
CD19_p6	693540	98.6667	CD19_p	B Memory 1	0
CD38_p6	242737	64.2222	CD38_p	B Memory 1	0
CD27_p6	6803.52	72.6667	CD27_p	B Memory 1	0
CD72_p6	198469	49.1111	CD72_p	B Memory 1	0
CD22_p6	1849987848942660	91.1111	CD22_p	B Memory 1	0.833996
CR1_p6	2.56646e+11	94	CR1_p	B Memory 1	1.44482
IGKC_p6	4.67117e+12	78.2222	IGKC_p	B Memory 1	2.18051
BAFF-R_p6	5776.5	75.7778	BAFF-R_p	B Memory 1	1.62468
CD62L_p6	1.86524e+30	68.8889	CD62L_p	B Memory 1	1.49516
IgM_p6	128119	55.7778	IgM_p	B Memory 1	1.64966
CLEC12A_p6	220123	59.1111	CLEC12A_p	B Memory 1	0
CD69_p6	1.419e+06	47.5556	CD69_p	B Memory 1	0
CD95_p6	5.22378e+06	79.1111	CD95_p	B Memory 1	0.474669
CD52_p6	28838.7	88	CD52_p	B Memory 1	0.262067
PD-1_p6	1.25898	63.1111	PD-1_p	B Memory 1	0
CCR6_p6	4.98469	54.4444	CCR6_p	B Memory 1	0
TACI_p6	4.97478	60.6667	TACI_p	B Memory 1	0
IFNGR1_p6	2.41432	55.5556	IFNGR1_p	B Memory 1	0
SIRPŒ±_p6	105258	55.3333	SIRPŒ±_p	B Memory 1	0.590084
CD71_p6	2.06809e+12	92	CD71_p	B Memory 1	0
CD11a_p6	1.64809e+08	87.7778	CD11a_p	B Memory 1	0
CD86_p6	2.2968e+12	42.2222	CD86_p	B Memory 1	1.02288
CD18_p6	1.15867e+06	75.5556	CD18_p	B Memory 1	0.185422
CD44_p6	237485	65.3333	CD44_p	B Memory 1	0
SLAMF7_p6	4.02401	55.3333	SLAMF7_p	B Memory 1	0
ICOSLG_p6	2.01008	63.7778	ICOSLG_p	B Memory 1	0
HVEM_p6	5.7805	75.5556	HVEM_p	B Memory 1	0
CD151_p6	80.1637	72.8889	CD151_p	B Memory 1	0
PD-L1_p6	2.20595	57.7778	PD-L1_p	B Memory 1	0
CR2_p6	575163900284831	76	CR2_p	B Memory 1	0
ITGB7_p6	102376	32.4444	ITGB7_p	B Memory 1	0
CD123_p6	2762.98	42	CD123_p	B Memory 1	0
CD20_p7	9.85211e+11	77.3585	CD20_p	B Naive	0.379282
HLA-DR_p7	7.2014e+13	100	HLA-DR_p	B Naive	0.745279
CD19_p7	3.57385e+06	96.2264	CD19_p	B Naive	0
CD38_p7	704522	63.6792	CD38_p	B Naive	0
CD27_p7	941.058	41.0377	CD27_p	B Naive	0
CD72_p7	8841238931590290	91.9811	CD72_p	B Naive	1.96802
CD22_p7	3.53083e+19	91.9811	CD22_p	B Naive	1.52708
CR1_p7	5.51226e+06	83.9623	CR1_p	B Naive	0.217734
IGKC_p7	11.949	78.7736	IGKC_p	B Naive	0
BAFF-R_p7	43.1681	71.6981	BAFF-R_p	B Naive	0
CD62L_p7	9.14676e+23	65.0943	CD62L_p	B Naive	0.794524
IgM_p7	189.558	87.2642	IgM_p	B Naive	0
CLEC12A_p7	1.36549e+10	65.0943	CLEC12A_p	B Naive	0.521353
CD69_p7	87604.7	NA	CD69_p	B Naive	0
CD95_p7	1759.71	55.6604	CD95_p	B Naive	0
CD52_p7	1476.38	73.5849	CD52_p	B Naive	0
PD-1_p7	0.876869	61.3208	PD-1_p	B Naive	0
CCR6_p7	1.14749	50	CCR6_p	B Naive	0
TACI_p7	4.54032	51.4151	TACI_p	B Naive	0
IFNGR1_p7	1.57015	50	IFNGR1_p	B Naive	0
SIRPŒ±_p7	243.382	51.4151	SIRPŒ±_p	B Naive	0
CD71_p7	1877.97	85.3774	CD71_p	B Naive	0
CD11a_p7	1.13274e+11	81.6038	CD11a_p	B Naive	0.680454
CD86_p7	7.53446	36.7925	CD86_p	B Naive	0
CD18_p7	4993.18	66.5094	CD18_p	B Naive	0
CD44_p7	11001.9	41.0377	CD44_p	B Naive	0
SLAMF7_p7	11.9506	58.9623	SLAMF7_p	B Naive	0
ICOSLG_p7	1.76046	63.6792	ICOSLG_p	B Naive	0
HVEM_p7	4.74915	71.6981	HVEM_p	B Naive	0
CD151_p7	5.93865	58.4906	CD151_p	B Naive	0
PD-L1_p7	2.39987	58.0189	PD-L1_p	B Naive	0
CR2_p7	1.59231e+09	71.6981	CR2_p	B Naive	0
ITGB7_p7	269.482	50	ITGB7_p	B Naive	0
CD123_p7	8.21037	44.3396	CD123_p	B Naive	0

## Sheet: ExtFig6c-RNA
	avg.exp	pct.exp	features.plot	id	avg.exp.scaled
FCGR3B	0	NA	FCGR3B	Cycling	0
ADGRG3	0	NA	ADGRG3	Cycling	0
CXCR2	0.00663057	NA	CXCR2	Cycling	0
CPA3	11.5818	19.697	CPA3	Cycling	1.32726
TPSAB1	4.9286	19.697	TPSAB1	Cycling	1.09537
IL1RL1	0.788059	18.1818	IL1RL1	Cycling	0.672824
VCAN	0.68378	19.697	VCAN	Cycling	0
NLRP3	0.61006	40.9091	NLRP3	Cycling	0
CD300E	0.0654961	12.1212	CD300E	Cycling	0
EREG	0.50037	12.1212	EREG	Cycling	0
S100A12	0.0426014	NA	S100A12	Cycling	0
MARCO	0.00713725	NA	MARCO	Cycling	0
KMO	0.332211	24.2424	KMO	Cycling	0
CX3CR1	0.285681	28.7879	CX3CR1	Cycling	0
IL10	0.0413048	NA	IL10	Cycling	0
C3	0.25581	13.6364	C3	Cycling	0.648629
C1QC	2.42668	37.8788	C1QC	Cycling	0.794715
SELENOP	1.16287	19.697	SELENOP	Cycling	0.224823
CD163L1	0.466404	18.1818	CD163L1	Cycling	0.225979
FOLR2	0.083632	NA	FOLR2	Cycling	0
RNASE1	0.779148	16.6667	RNASE1	Cycling	0.273909
PDGFC	0.230917	22.7273	PDGFC	Cycling	0
IGF1	0.0527481	NA	IGF1	Cycling	0
CD209	0.0422979	NA	CD209	Cycling	0
AXL	0.618867	34.8485	AXL	Cycling	0.26364
CD5	0.0345523	NA	CD5	Cycling	0
SIGLEC6	0.25527	13.6364	SIGLEC6	Cycling	0
PLAC8	0.892155	33.3333	PLAC8	Cycling	0.069475
NKG7	0.464059	36.3636	NKG7	Cycling	0.736015
CD2	0.0889999	12.1212	CD2	Cycling	0
CDH1	0.168879	18.1818	CDH1	Cycling	0
CLEC10A	0.323386	18.1818	CLEC10A	Cycling	0
FCER1A	1.97482	46.9697	FCER1A	Cycling	1.05815
CD1C	0.312838	21.2121	CD1C	Cycling	0.395068
CD1E	0.338609	30.303	CD1E	Cycling	0.703697
CCR6	0.266083	33.3333	CCR6	Cycling	0.740373
LAMP3	0.230057	31.8182	LAMP3	Cycling	0
CCR7	0.139412	12.1212	CCR7	Cycling	0
LAD1	0	NA	LAD1	Cycling	0
CCL19	0.0078887	NA	CCL19	Cycling	0
CD200	0.0274872	NA	CD200	Cycling	0
CCL22	0.0526502	NA	CCL22	Cycling	0
XCR1	0.184709	16.6667	XCR1	Cycling	0.144053
CLEC9A	0.370235	28.7879	CLEC9A	Cycling	0.385407
NCALD	1.29263	33.3333	NCALD	Cycling	1.0572
ENPP1	0.238059	27.2727	ENPP1	Cycling	0.34048
BATF3	0.570009	40.9091	BATF3	Cycling	1.05419
DNASE1L3	0.342695	33.3333	DNASE1L3	Cycling	0
KCND3	0.0868915	12.1212	KCND3	Cycling	0.138278
NIBAN3	0.00813679	NA	NIBAN3	Cycling	0
PACSIN1	0	NA	PACSIN1	Cycling	0
JCHAIN	0.00271898	NA	JCHAIN	Cycling	0
COL26A1	0.0164555	NA	COL26A1	Cycling	0
RGS7	0.0100911	NA	RGS7	Cycling	0
PTCRA	0	NA	PTCRA	Cycling	0
TCL1A	0	NA	TCL1A	Cycling	0
TOP2A	4.54738	90.9091	TOP2A	Cycling	2.5
UBE2C	2.15514	75.7576	UBE2C	Cycling	2.5
CDC20	0.721324	63.6364	CDC20	Cycling	2.5
FCGR3B1	0	NA	FCGR3B	pDC	0
ADGRG31	0	NA	ADGRG3	pDC	0
CXCR21	0.0156963	NA	CXCR2	pDC	0
CPA31	0.0178489	NA	CPA3	pDC	0
TPSAB11	0	NA	TPSAB1	pDC	0
IL1RL11	0	NA	IL1RL1	pDC	0
VCAN1	0.158928	NA	VCAN	pDC	0
NLRP31	0.0521814	NA	NLRP3	pDC	0
CD300E1	0	NA	CD300E	pDC	0
EREG1	0.06553	NA	EREG	pDC	0
S100A121	0	NA	S100A12	pDC	0
MARCO1	0	NA	MARCO	pDC	0
KMO1	0.67134	40.8451	KMO	pDC	0
CX3CR11	0.0245287	NA	CX3CR1	pDC	0
IL101	0.0352995	NA	IL10	pDC	0
C31	0	NA	C3	pDC	0
C1QC1	0.00797402	NA	C1QC	pDC	0
SELENOP1	0.0184121	NA	SELENOP	pDC	0
CD163L11	0	NA	CD163L1	pDC	0
FOLR21	0	NA	FOLR2	pDC	0
RNASE11	0.00797402	NA	RNASE1	pDC	0
PDGFC1	1.11932	45.0704	PDGFC	pDC	0.502306
IGF11	0.0232765	NA	IGF1	pDC	0
CD2091	0	NA	CD209	pDC	0
AXL1	0.0667935	NA	AXL	pDC	0
CD51	0	NA	CD5	pDC	0
SIGLEC61	0.23778	22.5352	SIGLEC6	pDC	0
PLAC81	8.76868	98.5915	PLAC8	pDC	2.26156
NKG71	0.270361	32.3944	NKG7	pDC	0.158038
CD21	0.116268	NA	CD2	pDC	0
CDH11	0.588092	42.2535	CDH1	pDC	1.05693
CLEC10A1	0.014909	NA	CLEC10A	pDC	0
FCER1A1	0.437553	40.8451	FCER1A	pDC	0
CD1C1	0.00745449	NA	CD1C	pDC	0
CD1E1	0	NA	CD1E	pDC	0
CCR61	0.0430573	NA	CCR6	pDC	0
LAMP31	0.0436463	NA	LAMP3	pDC	0
CCR71	0.123005	18.3099	CCR7	pDC	0
LAD11	0	NA	LAD1	pDC	0
CCL191	0	NA	CCL19	pDC	0
CD2001	0	NA	CD200	pDC	0
CCL221	0	NA	CCL22	pDC	0
XCR11	0	NA	XCR1	pDC	0
CLEC9A1	0	NA	CLEC9A	pDC	0
NCALD1	0.0365987	NA	NCALD	pDC	0
ENPP11	0.0185371	NA	ENPP1	pDC	0
BATF31	0.0175127	NA	BATF3	pDC	0
DNASE1L31	1.29043	74.6479	DNASE1L3	pDC	1.0166
KCND31	0	NA	KCND3	pDC	0
NIBAN31	3.28117	91.5493	NIBAN3	pDC	2.5
PACSIN11	1.73853	81.6901	PACSIN1	pDC	2.5
JCHAIN1	8.95189	92.9577	JCHAIN	pDC	2.5
COL26A11	6.07553	98.5915	COL26A1	pDC	2.5
RGS71	5.68684	94.3662	RGS7	pDC	2.5
PTCRA1	1.73984	71.831	PTCRA	pDC	2.5
TCL1A1	2.23505	52.1127	TCL1A	pDC	2.5
TOP2A1	0.0238085	NA	TOP2A	pDC	0
UBE2C1	0.00999823	NA	UBE2C	pDC	0
CDC201	0	NA	CDC20	pDC	0
FCGR3B2	0.0197762	NA	FCGR3B	cDC1	0
ADGRG32	0.0395523	NA	ADGRG3	cDC1	0
CXCR22	0	NA	CXCR2	cDC1	0
CPA32	0	NA	CPA3	cDC1	0
TPSAB12	0	NA	TPSAB1	cDC1	0
IL1RL12	0.0041201	NA	IL1RL1	cDC1	0
VCAN2	0.12782	NA	VCAN	cDC1	0
NLRP32	0.514996	34.2342	NLRP3	cDC1	0
CD300E2	0.00848634	NA	CD300E	cDC1	0
EREG2	0.00407058	NA	EREG	cDC1	0
S100A122	0.00271921	NA	S100A12	cDC1	0
MARCO2	0.0555708	NA	MARCO	cDC1	0
KMO2	0.132939	NA	KMO	cDC1	0
CX3CR12	0.00536921	NA	CX3CR1	cDC1	0
IL102	0.00391935	NA	IL10	cDC1	0
C32	0.0154422	NA	C3	cDC1	0
C1QC2	0.00870208	NA	C1QC	cDC1	0
SELENOP2	0.089151	NA	SELENOP	cDC1	0
CD163L12	0.00471997	NA	CD163L1	cDC1	0
FOLR22	0.0202764	NA	FOLR2	cDC1	0
RNASE12	0.0207072	NA	RNASE1	cDC1	0
PDGFC2	0.205588	12.6126	PDGFC	cDC1	0
IGF12	0.0121128	NA	IGF1	cDC1	0
CD2092	0	NA	CD209	cDC1	0
AXL2	0.336871	23.4234	AXL	cDC1	0
CD52	0.0366201	NA	CD5	cDC1	0
SIGLEC62	0.00594654	NA	SIGLEC6	cDC1	0
PLAC82	0.0351666	NA	PLAC8	cDC1	0
NKG72	0.110661	NA	NKG7	cDC1	0
CD22	0.105051	NA	CD2	cDC1	0
CDH12	0.0856102	NA	CDH1	cDC1	0
CLEC10A2	0.0926003	NA	CLEC10A	cDC1	0
FCER1A2	0.176004	NA	FCER1A	cDC1	0
CD1C2	0.0922219	NA	CD1C	cDC1	0
CD1E2	0	NA	CD1E	cDC1	0
CCR62	0.16654	25.2252	CCR6	cDC1	0.112224
LAMP32	0.359896	21.6216	LAMP3	cDC1	0
CCR72	0.102306	NA	CCR7	cDC1	0
LAD12	0.0121198	NA	LAD1	cDC1	0
CCL192	0.015318	NA	CCL19	cDC1	0
CD2002	0.0365792	NA	CD200	cDC1	0
CCL222	0.0306791	NA	CCL22	cDC1	0
XCR12	2.05431	79.2793	XCR1	cDC1	2.5
CLEC9A2	2.74689	90.0901	CLEC9A	cDC1	2.5
NCALD2	4.44924	90.991	NCALD	cDC1	2.5
ENPP12	1.61596	73.8739	ENPP1	cDC1	2.5
BATF32	1.44526	82.8829	BATF3	cDC1	2.5
DNASE1L32	4.06256	79.2793	DNASE1L3	cDC1	2.5
KCND32	0.741282	58.5586	KCND3	cDC1	2.5
NIBAN32	0	NA	NIBAN3	cDC1	0
PACSIN12	0	NA	PACSIN1	cDC1	0
JCHAIN2	0.00640477	NA	JCHAIN	cDC1	0
COL26A12	0.048701	NA	COL26A1	cDC1	0
RGS72	0.00887004	NA	RGS7	cDC1	0
PTCRA2	0	NA	PTCRA	cDC1	0
TCL1A2	0	NA	TCL1A	cDC1	0
TOP2A2	0.125639	11.7117	TOP2A	cDC1	0
UBE2C2	0.0117023	NA	UBE2C	cDC1	0
CDC202	0.00847707	NA	CDC20	cDC1	0
FCGR3B3	0	NA	FCGR3B	mregDC	0
ADGRG33	0.0573533	NA	ADGRG3	mregDC	0
CXCR23	0.0326669	NA	CXCR2	mregDC	0
CPA33	0.00574392	NA	CPA3	mregDC	0
TPSAB13	0	NA	TPSAB1	mregDC	0
IL1RL13	0	NA	IL1RL1	mregDC	0
VCAN3	0.552129	16.3265	VCAN	mregDC	0
NLRP33	0.251035	20.4082	NLRP3	mregDC	0
CD300E3	0	NA	CD300E	mregDC	0
EREG3	3.31825	18.3673	EREG	mregDC	0.247931
S100A123	0	NA	S100A12	mregDC	0
MARCO3	0	NA	MARCO	mregDC	0
KMO3	3.55794	53.0612	KMO	mregDC	1.18088
CX3CR13	0.308867	26.5306	CX3CR1	mregDC	0
IL103	0	NA	IL10	mregDC	0
C33	0.0265117	NA	C3	mregDC	0
C1QC3	0.0268739	NA	C1QC	mregDC	0
SELENOP3	0.165618	NA	SELENOP	mregDC	0
CD163L13	0.0707938	NA	CD163L1	mregDC	0
FOLR23	0	NA	FOLR2	mregDC	0
RNASE13	0.0880331	NA	RNASE1	mregDC	0
PDGFC3	1.81775	61.2245	PDGFC	mregDC	1.05373
IGF13	0	NA	IGF1	mregDC	0
CD2093	0	NA	CD209	mregDC	0
AXL3	0.22622	20.4082	AXL	mregDC	0
CD53	0.337827	26.5306	CD5	mregDC	0.841159
SIGLEC63	0	NA	SIGLEC6	mregDC	0
PLAC83	0.466001	14.2857	PLAC8	mregDC	0
NKG73	0.0513076	NA	NKG7	mregDC	0
CD23	0.021085	NA	CD2	mregDC	0
CDH13	0.145775	12.2449	CDH1	mregDC	0
CLEC10A3	0.70429	34.6939	CLEC10A	mregDC	0.240465
FCER1A3	0.0717508	14.2857	FCER1A	mregDC	0
CD1C3	0.131609	16.3265	CD1C	mregDC	0
CD1E3	0.517234	32.6531	CD1E	mregDC	1.27986
CCR63	0.148732	18.3673	CCR6	mregDC	0
LAMP33	16.2164	100	LAMP3	mregDC	2.5
CCR73	7.75632	93.8776	CCR7	mregDC	2.5
LAD13	1.57164	71.4286	LAD1	mregDC	2.5
CCL193	2.33819	51.0204	CCL19	mregDC	2.5
CD2003	1.3589	44.898	CD200	mregDC	2.5
CCL223	3.86955	42.8571	CCL22	mregDC	2.5
XCR13	0.0129806	NA	XCR1	mregDC	0
CLEC9A3	0.0137484	NA	CLEC9A	mregDC	0
NCALD3	0.149649	NA	NCALD	mregDC	0
ENPP13	0.021085	NA	ENPP1	mregDC	0
BATF33	0.125597	10.2041	BATF3	mregDC	0
DNASE1L33	0.300107	26.5306	DNASE1L3	mregDC	0
KCND33	0.00897259	NA	KCND3	mregDC	0
NIBAN33	0	NA	NIBAN3	mregDC	0
PACSIN13	0	NA	PACSIN1	mregDC	0
JCHAIN3	0.211079	NA	JCHAIN	mregDC	0
COL26A13	0	NA	COL26A1	mregDC	0
RGS73	0.0335137	NA	RGS7	mregDC	0
PTCRA3	0	NA	PTCRA	mregDC	0
TCL1A3	0	NA	TCL1A	mregDC	0
TOP2A3	0	NA	TOP2A	mregDC	0
UBE2C3	0	NA	UBE2C	mregDC	0
CDC203	0.00695267	NA	CDC20	mregDC	0
FCGR3B4	0.017617	NA	FCGR3B	cDC2	0
ADGRG34	0.0104642	NA	ADGRG3	cDC2	0
CXCR24	0.0147472	NA	CXCR2	cDC2	0
CPA34	0.163124	NA	CPA3	cDC2	0
TPSAB14	0.0387397	NA	TPSAB1	cDC2	0
IL1RL14	0.0119359	NA	IL1RL1	cDC2	0
VCAN4	2.28809	43.6782	VCAN	cDC2	0.284752
NLRP34	3.27142	79.3103	NLRP3	cDC2	1.00035
CD300E4	0.829879	55.7471	CD300E	cDC2	0.44715
EREG4	7.78234	52.8736	EREG	cDC2	0.847803
S100A124	0.109529	14.3678	S100A12	cDC2	0
MARCO4	0.0593882	NA	MARCO	cDC2	0
KMO4	2.20437	56.3218	KMO	cDC2	0.623994
CX3CR14	0.919276	69.5402	CX3CR1	cDC2	1.04765
IL104	0.265108	11.4943	IL10	cDC2	0.0943951
C34	0.0742322	NA	C3	cDC2	0
C1QC4	1.42164	22.4138	C1QC	cDC2	0.372457
SELENOP4	0.0491391	NA	SELENOP	cDC2	0
CD163L14	0.086406	NA	CD163L1	cDC2	0
FOLR24	0.0136392	NA	FOLR2	cDC2	0
RNASE14	0.137666	NA	RNASE1	cDC2	0
PDGFC4	0.431605	28.7356	PDGFC	cDC2	0
IGF14	0.0106727	NA	IGF1	cDC2	0
CD2094	0.00397863	NA	CD209	cDC2	0
AXL4	0.941432	48.2759	AXL	cDC2	0.700735
CD54	0.0737732	12.069	CD5	cDC2	0
SIGLEC64	0.0204417	NA	SIGLEC6	cDC2	0
PLAC84	0.497959	29.3103	PLAC8	cDC2	0
NKG74	0.102407	17.2414	NKG7	cDC2	0
CD24	0.314072	34.4828	CD2	cDC2	0.778906
CDH14	0.0652312	NA	CDH1	cDC2	0
CLEC10A4	4.20293	89.6552	CLEC10A	cDC2	2.47973
FCER1A4	5.7912	86.7816	FCER1A	cDC2	2.48329
CD1C4	1.76259	73.5632	CD1C	cDC2	2.5
CD1E4	0.902613	51.1494	CD1E	cDC2	2.32099
CCR64	0.532157	49.4253	CCR6	cDC2	2.20363
LAMP34	0.802571	33.3333	LAMP3	cDC2	0.0914708
CCR74	0.387224	22.4138	CCR7	cDC2	0.013553
LAD14	0.0113379	NA	LAD1	cDC2	0
CCL194	0.010397	NA	CCL19	cDC2	0
CD2004	0.00642314	NA	CD200	cDC2	0
CCL224	0.115095	NA	CCL22	cDC2	0
XCR14	0	NA	XCR1	cDC2	0
CLEC9A4	0.0088505	NA	CLEC9A	cDC2	0
NCALD4	0.0434069	NA	NCALD	cDC2	0
ENPP14	0.0214451	NA	ENPP1	cDC2	0
BATF34	0.072623	13.2184	BATF3	cDC2	0
DNASE1L34	0.0777458	NA	DNASE1L3	cDC2	0
KCND34	0	NA	KCND3	cDC2	0
NIBAN34	0	NA	NIBAN3	cDC2	0
PACSIN14	0	NA	PACSIN1	cDC2	0
JCHAIN4	0.0421465	NA	JCHAIN	cDC2	0
COL26A14	0.0515531	NA	COL26A1	cDC2	0
RGS74	0	NA	RGS7	cDC2	0
PTCRA4	0	NA	PTCRA	cDC2	0
TCL1A4	0	NA	TCL1A	cDC2	0
TOP2A4	0.0402632	NA	TOP2A	cDC2	0
UBE2C4	0	NA	UBE2C	cDC2	0
CDC204	0.0105417	NA	CDC20	cDC2	0
FCGR3B5	0	NA	FCGR3B	ASDC	0
ADGRG35	0	NA	ADGRG3	ASDC	0
CXCR25	0.084218	14.2857	CXCR2	ASDC	0
CPA35	0.00830917	NA	CPA3	ASDC	0
TPSAB15	0	NA	TPSAB1	ASDC	0
IL1RL15	0.0104277	NA	IL1RL1	ASDC	0
VCAN5	0.0554272	11.1111	VCAN	ASDC	0
NLRP35	0.248923	30.1587	NLRP3	ASDC	0
CD300E5	0.0560422	NA	CD300E	ASDC	0
EREG5	0.775277	15.873	EREG	ASDC	0
S100A125	0.0102275	NA	S100A12	ASDC	0
MARCO5	0.0254627	NA	MARCO	ASDC	0
KMO5	0.564107	36.5079	KMO	ASDC	0
CX3CR15	1.54238	63.4921	CX3CR1	ASDC	1.92284
IL105	0	NA	IL10	ASDC	0
C35	0.01865	NA	C3	ASDC	0
C1QC5	0	NA	C1QC	ASDC	0
SELENOP5	0.0221959	NA	SELENOP	ASDC	0
CD163L15	0	NA	CD163L1	ASDC	0
FOLR25	0	NA	FOLR2	ASDC	0
RNASE15	0.00992622	NA	RNASE1	ASDC	0
PDGFC5	0.191798	20.6349	PDGFC	ASDC	0
IGF15	0.0063136	NA	IGF1	ASDC	0
CD2095	0	NA	CD209	ASDC	0
AXL5	3.20421	84.127	AXL	ASDC	2.5
CD55	1.04731	66.6667	CD5	ASDC	2.5
SIGLEC65	1.43552	63.4921	SIGLEC6	ASDC	1.59896
PLAC85	4.69447	87.3016	PLAC8	ASDC	1.54084
NKG75	1.39961	69.8413	NKG7	ASDC	2.5
CD25	0.895318	65.0794	CD2	ASDC	2.5
CDH15	1.4695	65.0794	CDH1	ASDC	2.5
CLEC10A5	1.11225	46.0317	CLEC10A	ASDC	0.671047
FCER1A5	0.388014	34.9206	FCER1A	ASDC	0
CD1C5	0.061485	NA	CD1C	ASDC	0
CD1E5	0.0477528	NA	CD1E	ASDC	0
CCR65	0.293309	26.9841	CCR6	ASDC	0.903586
LAMP35	1.46589	26.9841	LAMP3	ASDC	0.472388
CCR75	0.468482	39.6825	CCR7	ASDC	0.104327
LAD15	0.0472594	NA	LAD1	ASDC	0
CCL195	0.210302	NA	CCL19	ASDC	0.0852454
CD2005	0.0149771	NA	CD200	ASDC	0
CCL225	0.0408599	NA	CCL22	ASDC	0
XCR15	0	NA	XCR1	ASDC	0
CLEC9A5	0.00480055	NA	CLEC9A	ASDC	0
NCALD5	0.0906959	NA	NCALD	ASDC	0
ENPP15	0	NA	ENPP1	ASDC	0
BATF35	0.0226077	NA	BATF3	ASDC	0
DNASE1L35	0.225721	15.873	DNASE1L3	ASDC	0
KCND35	0.00541427	NA	KCND3	ASDC	0
NIBAN35	0.0521757	NA	NIBAN3	ASDC	0
PACSIN15	0.039279	NA	PACSIN1	ASDC	0
JCHAIN5	0.114935	11.1111	JCHAIN	ASDC	0
COL26A15	0	NA	COL26A1	ASDC	0
RGS75	0.183733	NA	RGS7	ASDC	0
PTCRA5	0	NA	PTCRA	ASDC	0
TCL1A5	0	NA	TCL1A	ASDC	0
TOP2A5	0.0197	NA	TOP2A	ASDC	0
UBE2C5	0	NA	UBE2C	ASDC	0
CDC205	0.00413845	NA	CDC20	ASDC	0
FCGR3B6	0.00841015	NA	FCGR3B	Macrophage	0
ADGRG36	0.0159304	NA	ADGRG3	Macrophage	0
CXCR26	0.00688877	NA	CXCR2	Macrophage	0
CPA36	0.0758702	NA	CPA3	Macrophage	0
TPSAB16	0.0252506	NA	TPSAB1	Macrophage	0
IL1RL16	0.00067583	NA	IL1RL1	Macrophage	0
VCAN6	0.823625	28.3887	VCAN	Macrophage	0
NLRP36	1.14858	44.757	NLRP3	Macrophage	0
CD300E6	0.174976	12.7877	CD300E	Macrophage	0
EREG6	1.87726	15.8568	EREG	Macrophage	0
S100A126	0.100611	NA	S100A12	Macrophage	0
MARCO6	0.0292199	NA	MARCO	Macrophage	0
KMO6	2.08633	42.9668	KMO	Macrophage	0.56467
CX3CR16	0.187637	11.7647	CX3CR1	Macrophage	0
IL106	0.463906	23.7852	IL10	Macrophage	0.556348
C36	0.309185	23.2737	C3	Macrophage	0.911917
C1QC6	10.5535	94.6292	C1QC	Macrophage	2.27308
SELENOP6	25.7738	86.7008	SELENOP	Macrophage	2.5
CD163L16	4.85007	84.6547	CD163L1	Macrophage	2.5
FOLR26	2.66397	72.89	FOLR2	Macrophage	2.5
RNASE16	10.4123	80.8184	RNASE1	Macrophage	2.5
PDGFC6	4.92556	84.399	PDGFC	Macrophage	2.49273
IGF16	2.32673	67.0077	IGF1	Macrophage	2.5
CD2096	1.18208	48.8491	CD209	Macrophage	2.5
AXL6	0.670623	45.7801	AXL	Macrophage	0.339344
CD56	0.00635647	NA	CD5	Macrophage	0
SIGLEC66	0.00113871	NA	SIGLEC6	Macrophage	0
PLAC86	0.0252047	NA	PLAC8	Macrophage	0
NKG76	0.164955	16.624	NKG7	Macrophage	0
CD26	0.038114	NA	CD2	Macrophage	0
CDH16	0.0110702	NA	CDH1	Macrophage	0
CLEC10A6	0.295083	19.1816	CLEC10A	Macrophage	0
FCER1A6	0.112246	NA	FCER1A	Macrophage	0
CD1C6	0.0160878	NA	CD1C	Macrophage	0
CD1E6	0.0103266	NA	CD1E	Macrophage	0
CCR66	0.086702	NA	CCR6	Macrophage	0
LAMP36	0.237691	16.624	LAMP3	Macrophage	0
CCR76	0.238871	NA	CCR7	Macrophage	0
LAD16	0.0297596	NA	LAD1	Macrophage	0
CCL196	0.0873176	NA	CCL19	Macrophage	0
CD2006	0.0137789	NA	CD200	Macrophage	0
CCL226	0.00141336	NA	CCL22	Macrophage	0
XCR16	0.00189588	NA	XCR1	Macrophage	0
CLEC9A6	0.00153496	NA	CLEC9A	Macrophage	0
NCALD6	0.037718	NA	NCALD	Macrophage	0
ENPP16	0.00400238	NA	ENPP1	Macrophage	0
BATF36	0.0408875	NA	BATF3	Macrophage	0
DNASE1L36	0.293654	14.8338	DNASE1L3	Macrophage	0
KCND36	0	NA	KCND3	Macrophage	0
NIBAN36	0.0183674	NA	NIBAN3	Macrophage	0
PACSIN16	0.00527111	NA	PACSIN1	Macrophage	0
JCHAIN6	0.0774443	NA	JCHAIN	Macrophage	0
COL26A16	0.0121276	NA	COL26A1	Macrophage	0
RGS76	0.00429838	NA	RGS7	Macrophage	0
PTCRA6	0.00329501	NA	PTCRA	Macrophage	0
TCL1A6	0	NA	TCL1A	Macrophage	0
TOP2A6	0.0134193	NA	TOP2A	Macrophage	0
UBE2C6	0.0023443	NA	UBE2C	Macrophage	0
CDC206	0.00451383	NA	CDC20	Macrophage	0
FCGR3B7	0.0350578	NA	FCGR3B	Monocyte/Macrophage	0
ADGRG37	0.0519093	NA	ADGRG3	Monocyte/Macrophage	0
CXCR27	0.0367999	NA	CXCR2	Monocyte/Macrophage	0
CPA37	0.00783177	NA	CPA3	Monocyte/Macrophage	0
TPSAB17	0.000909125	NA	TPSAB1	Monocyte/Macrophage	0
IL1RL17	0	NA	IL1RL1	Monocyte/Macrophage	0
VCAN7	8.80523	79.1667	VCAN	Monocyte/Macrophage	1.22339
NLRP37	2.88895	72.2222	NLRP3	Monocyte/Macrophage	0.862952
CD300E7	1.32115	53.8194	CD300E	Monocyte/Macrophage	0.849284
EREG7	14.8488	57.6389	EREG	Monocyte/Macrophage	1.34666
S100A127	0.611691	31.9444	S100A12	Monocyte/Macrophage	0.383305
MARCO7	0.286787	17.0139	MARCO	Monocyte/Macrophage	1.18744
KMO7	4.85813	64.9306	KMO	Monocyte/Macrophage	1.57751
CX3CR17	0.901849	61.8056	CX3CR1	Monocyte/Macrophage	1.01926
IL107	1.70651	33.6806	IL10	Monocyte/Macrophage	2.5
C37	0.674583	36.1111	C3	Monocyte/Macrophage	2.46898
C1QC7	3.25801	50.6944	C1QC	Monocyte/Macrophage	1.05892
SELENOP7	2.23685	26.3889	SELENOP	Monocyte/Macrophage	0.63682
CD163L17	0.557804	31.25	CD163L1	Monocyte/Macrophage	0.34198
FOLR27	0.305596	19.4444	FOLR2	Monocyte/Macrophage	0.269137
RNASE17	0.814717	22.5694	RNASE1	Monocyte/Macrophage	0.301666
PDGFC7	0.559368	29.1667	PDGFC	Monocyte/Macrophage	0
IGF17	0.163746	10.0694	IGF1	Monocyte/Macrophage	0.0354766
CD2097	0.0882297	10.4167	CD209	Monocyte/Macrophage	0
AXL7	0.413296	27.7778	AXL	Monocyte/Macrophage	0
CD57	0.00343622	NA	CD5	Monocyte/Macrophage	0
SIGLEC67	0.000833387	NA	SIGLEC6	Monocyte/Macrophage	0
PLAC87	0.309762	23.6111	PLAC8	Monocyte/Macrophage	0
NKG77	0.130616	15.625	NKG7	Monocyte/Macrophage	0
CD27	0.0771214	NA	CD2	Monocyte/Macrophage	0
CDH17	0.00188841	NA	CDH1	Monocyte/Macrophage	0
CLEC10A7	1.21153	54.8611	CLEC10A	Monocyte/Macrophage	0.763202
FCER1A7	0.498192	22.5694	FCER1A	Monocyte/Macrophage	0
CD1C7	0.0813698	11.1111	CD1C	Monocyte/Macrophage	0
CD1E7	0.0993112	NA	CD1E	Monocyte/Macrophage	0
CCR67	0.180433	13.1944	CCR6	Monocyte/Macrophage	0.20304
LAMP37	0.607509	24.3056	LAMP3	Monocyte/Macrophage	0
CCR77	0.0371842	NA	CCR7	Monocyte/Macrophage	0
LAD17	0.0164285	NA	LAD1	Monocyte/Macrophage	0
CCL197	0.081779	NA	CCL19	Monocyte/Macrophage	0
CD2007	0.0187667	NA	CD200	Monocyte/Macrophage	0
CCL227	0.00519482	NA	CCL22	Monocyte/Macrophage	0
XCR17	0	NA	XCR1	Monocyte/Macrophage	0
CLEC9A7	0.00123194	NA	CLEC9A	Monocyte/Macrophage	0
NCALD7	0.018778	NA	NCALD	Monocyte/Macrophage	0
ENPP17	0.0048759	NA	ENPP1	Monocyte/Macrophage	0
BATF37	0.0305129	NA	BATF3	Monocyte/Macrophage	0
DNASE1L37	0.0582995	NA	DNASE1L3	Monocyte/Macrophage	0
KCND37	0.00289499	NA	KCND3	Monocyte/Macrophage	0
NIBAN37	0.00843361	NA	NIBAN3	Monocyte/Macrophage	0
PACSIN17	0	NA	PACSIN1	Monocyte/Macrophage	0
JCHAIN7	0.0179673	NA	JCHAIN	Monocyte/Macrophage	0
COL26A17	0.00800241	NA	COL26A1	Monocyte/Macrophage	0
RGS77	0.0110326	NA	RGS7	Monocyte/Macrophage	0
PTCRA7	0.0033839	NA	PTCRA	Monocyte/Macrophage	0
TCL1A7	0	NA	TCL1A	Monocyte/Macrophage	0
TOP2A7	0.0222968	NA	TOP2A	Monocyte/Macrophage	0
UBE2C7	0.00717186	NA	UBE2C	Monocyte/Macrophage	0
CDC207	0.013178	NA	CDC20	Monocyte/Macrophage	0
FCGR3B8	0.0427295	NA	FCGR3B	Monocyte	0
ADGRG38	0.154449	NA	ADGRG3	Monocyte	0
CXCR28	0.090811	NA	CXCR2	Monocyte	0
CPA38	0.0158801	NA	CPA3	Monocyte	0
TPSAB18	0.0123757	NA	TPSAB1	Monocyte	0
IL1RL18	0	NA	IL1RL1	Monocyte	0
VCAN8	41.7797	97.5207	VCAN	Monocyte	2.48894
NLRP38	8.44341	83.1956	NLRP3	Monocyte	2.16242
CD300E8	5.76664	88.7052	CD300E	Monocyte	2.5
EREG8	33.8448	76.3085	EREG	Monocyte	2.01237
S100A128	4.23762	72.4518	S100A12	Monocyte	2.5
MARCO8	0.579437	26.7218	MARCO	Monocyte	2.5
KMO8	2.95169	47.1074	KMO	Monocyte	0.9553
CX3CR18	0.650865	34.1598	CX3CR1	Monocyte	0.578711
IL108	0.672256	16.5289	IL10	Monocyte	0.977519
C38	0.1434	NA	C3	Monocyte	0.0554589
C1QC8	0.0820736	NA	C1QC	Monocyte	0
SELENOP8	0.0806017	NA	SELENOP	Monocyte	0
CD163L18	0.0676114	NA	CD163L1	Monocyte	0
FOLR28	0.0789152	NA	FOLR2	Monocyte	0
RNASE18	0.0947079	NA	RNASE1	Monocyte	0
PDGFC8	0.273811	14.0496	PDGFC	Monocyte	0
IGF18	0.0234511	NA	IGF1	Monocyte	0
CD2098	0.00237178	NA	CD209	Monocyte	0
AXL8	0.0213544	NA	AXL	Monocyte	0
CD58	0.00196226	NA	CD5	Monocyte	0
SIGLEC68	0	NA	SIGLEC6	Monocyte	0
PLAC88	0.832613	34.9862	PLAC8	Monocyte	0.0267757
NKG78	0.0801708	NA	NKG7	Monocyte	0
CD28	0.0580289	NA	CD2	Monocyte	0
CDH18	0.0126279	NA	CDH1	Monocyte	0
CLEC10A8	0.126247	NA	CLEC10A	Monocyte	0
FCER1A8	0.0612903	NA	FCER1A	Monocyte	0
CD1C8	0.0275706	NA	CD1C	Monocyte	0
CD1E8	0.0128699	NA	CD1E	Monocyte	0
CCR68	0	NA	CCR6	Monocyte	0
LAMP38	0.0198558	NA	LAMP3	Monocyte	0
CCR78	0.0249377	NA	CCR7	Monocyte	0
LAD18	0	NA	LAD1	Monocyte	0
CCL198	0.0455593	NA	CCL19	Monocyte	0
CD2008	0.00525409	NA	CD200	Monocyte	0
CCL228	0	NA	CCL22	Monocyte	0
XCR18	0.0104829	NA	XCR1	Monocyte	0
CLEC9A8	0.00168213	NA	CLEC9A	Monocyte	0
NCALD8	0.0149733	NA	NCALD	Monocyte	0
ENPP18	0.0072929	NA	ENPP1	Monocyte	0
BATF38	0.0671555	NA	BATF3	Monocyte	0
DNASE1L38	0.0271952	NA	DNASE1L3	Monocyte	0
KCND38	0.00712776	NA	KCND3	Monocyte	0
NIBAN38	0.00317954	NA	NIBAN3	Monocyte	0
PACSIN18	0.00688877	NA	PACSIN1	Monocyte	0
JCHAIN8	0.0487169	NA	JCHAIN	Monocyte	0
COL26A18	0.0019697	NA	COL26A1	Monocyte	0
RGS78	0.00688877	NA	RGS7	Monocyte	0
PTCRA8	0	NA	PTCRA	Monocyte	0
TCL1A8	0	NA	TCL1A	Monocyte	0
TOP2A8	0.00898067	NA	TOP2A	Monocyte	0
UBE2C8	0.00182438	NA	UBE2C	Monocyte	0
CDC208	0	NA	CDC20	Monocyte	0
FCGR3B9	0.00290685	NA	FCGR3B	Mast	0
ADGRG39	0.00265548	NA	ADGRG3	Mast	0
CXCR29	0.00845937	NA	CXCR2	Mast	0
CPA39	71.2555	95.0129	CPA3	Mast	2.5
TPSAB19	36.9436	93.8091	TPSAB1	Mast	2.5
IL1RL19	4.82542	80.4815	IL1RL1	Mast	2.5
VCAN9	0.249473	NA	VCAN	Mast	0
NLRP39	0.264837	NA	NLRP3	Mast	0
CD300E9	0.0345954	NA	CD300E	Mast	0
EREG9	0.52532	NA	EREG	Mast	0
S100A129	0.0410903	NA	S100A12	Mast	0
MARCO9	0.00301242	NA	MARCO	Mast	0
KMO9	0.142678	NA	KMO	Mast	0
CX3CR19	0.00817589	NA	CX3CR1	Mast	0
IL109	0.0549564	NA	IL10	Mast	0
C39	0.0115263	NA	C3	Mast	0
C1QC9	0.232161	NA	C1QC	Mast	0
SELENOP9	0.315968	NA	SELENOP	Mast	0
CD163L19	0.10662	NA	CD163L1	Mast	0
FOLR29	0.0247638	NA	FOLR2	Mast	0
RNASE19	0.0723782	NA	RNASE1	Mast	0
PDGFC9	0.175232	NA	PDGFC	Mast	0
IGF19	0.0372617	NA	IGF1	Mast	0
CD2099	0.0199739	NA	CD209	Mast	0
AXL9	0.0552969	NA	AXL	Mast	0
CD59	0.00705208	NA	CD5	Mast	0
SIGLEC69	2.25987	60.877	SIGLEC6	Mast	2.3061
PLAC89	0.0244397	NA	PLAC8	Mast	0
NKG79	0.0985151	NA	NKG7	Mast	0
CD29	0.0302153	NA	CD2	Mast	0
CDH19	0.0174725	NA	CDH1	Mast	0
CLEC10A9	0.0456751	NA	CLEC10A	Mast	0
FCER1A9	1.10492	38.865	FCER1A	Mast	0.460935
CD1C9	0.0196627	NA	CD1C	Mast	0
CD1E9	0.00902562	NA	CD1E	Mast	0
CCR69	0.0036444	NA	CCR6	Mast	0
LAMP39	0.0247633	NA	LAMP3	Mast	0
CCR79	0.00630724	NA	CCR7	Mast	0
LAD19	0.00362876	NA	LAD1	Mast	0
CCL199	0.00155479	NA	CCL19	Mast	0
CD2009	0	NA	CD200	Mast	0
CCL229	0.000906914	NA	CCL22	Mast	0
XCR19	0.00342634	NA	XCR1	Mast	0
CLEC9A9	0.00352258	NA	CLEC9A	Mast	0
NCALD9	0.00797193	NA	NCALD	Mast	0
ENPP19	0.0112556	NA	ENPP1	Mast	0
BATF39	0.072578	NA	BATF3	Mast	0
DNASE1L39	0.0163033	NA	DNASE1L3	Mast	0
KCND39	0.0022276	NA	KCND3	Mast	0
NIBAN39	0.0115784	NA	NIBAN3	Mast	0
PACSIN19	0.0040497	NA	PACSIN1	Mast	0
JCHAIN9	0.0129011	NA	JCHAIN	Mast	0
COL26A19	0.0215444	NA	COL26A1	Mast	0
RGS79	0.00353812	NA	RGS7	Mast	0
PTCRA9	0	NA	PTCRA	Mast	0
TCL1A9	0	NA	TCL1A	Mast	0
TOP2A9	0.0483181	NA	TOP2A	Mast	0
UBE2C9	0.0203024	NA	UBE2C	Mast	0
CDC209	0.00893668	NA	CDC20	Mast	0
FCGR3B10	9.47836	57.9229	FCGR3B	Neutrophil	2.5
ADGRG310	6.63218	51.606	ADGRG3	Neutrophil	2.5
CXCR210	6.61168	50.8565	CXCR2	Neutrophil	2.5
CPA310	0.0515733	NA	CPA3	Neutrophil	0
TPSAB110	0.0181471	NA	TPSAB1	Neutrophil	0
IL1RL110	0.0198271	NA	IL1RL1	Neutrophil	0
VCAN10	0.118599	NA	VCAN	Neutrophil	0
NLRP310	1.759	NA	NLRP3	Neutrophil	0.360154
CD300E10	0.0596593	NA	CD300E	Neutrophil	0
EREG10	0.474148	NA	EREG	Neutrophil	0
S100A1210	0.976376	NA	S100A12	Neutrophil	0.785008
MARCO10	0	NA	MARCO	Neutrophil	0
KMO10	0.0104455	NA	KMO	Neutrophil	0
CX3CR110	0.00998854	NA	CX3CR1	Neutrophil	0
IL1010	0	NA	IL10	Neutrophil	0
C310	0.0918025	NA	C3	Neutrophil	0
C1QC10	0.0182079	NA	C1QC	Neutrophil	0
SELENOP10	0.165749	NA	SELENOP	Neutrophil	0
CD163L110	0	NA	CD163L1	Neutrophil	0
FOLR210	0.0156379	NA	FOLR2	Neutrophil	0
RNASE110	0.185217	NA	RNASE1	Neutrophil	0
PDGFC10	0.0669284	NA	PDGFC	Neutrophil	0
IGF110	0.0128519	NA	IGF1	Neutrophil	0
CD20910	0.00117552	NA	CD209	Neutrophil	0
AXL10	0.0194017	NA	AXL	Neutrophil	0
CD510	0.00538293	NA	CD5	Neutrophil	0
SIGLEC610	0	NA	SIGLEC6	Neutrophil	0
PLAC810	0.0412225	NA	PLAC8	Neutrophil	0
NKG710	0.0107066	NA	NKG7	Neutrophil	0
CD210	0	NA	CD2	Neutrophil	0
CDH110	0.0119248	NA	CDH1	Neutrophil	0
CLEC10A10	0.0169353	NA	CLEC10A	Neutrophil	0
FCER1A10	0.00788993	NA	FCER1A	Neutrophil	0
CD1C10	0	NA	CD1C	Neutrophil	0
CD1E10	0	NA	CD1E	Neutrophil	0
CCR610	0.0265576	NA	CCR6	Neutrophil	0
LAMP310	0.0271647	NA	LAMP3	Neutrophil	0
CCR710	0	NA	CCR7	Neutrophil	0
LAD110	0	NA	LAD1	Neutrophil	0
CCL1910	0.140597	NA	CCL19	Neutrophil	0
CD20010	0.0244538	NA	CD200	Neutrophil	0
CCL2210	0	NA	CCL22	Neutrophil	0
XCR110	0.0211176	NA	XCR1	Neutrophil	0
CLEC9A10	0.122069	NA	CLEC9A	Neutrophil	0
NCALD10	0.0759472	NA	NCALD	Neutrophil	0
ENPP110	0.0107345	NA	ENPP1	Neutrophil	0
BATF310	0.0383469	NA	BATF3	Neutrophil	0
DNASE1L310	0.0464341	NA	DNASE1L3	Neutrophil	0
KCND310	0	NA	KCND3	Neutrophil	0
NIBAN310	0	NA	NIBAN3	Neutrophil	0
PACSIN110	0	NA	PACSIN1	Neutrophil	0
JCHAIN10	0.0546224	NA	JCHAIN	Neutrophil	0
COL26A110	0.0178537	NA	COL26A1	Neutrophil	0
RGS710	0.0268461	NA	RGS7	Neutrophil	0
PTCRA10	0	NA	PTCRA	Neutrophil	0
TCL1A10	0	NA	TCL1A	Neutrophil	0
TOP2A10	0.00199676	NA	TOP2A	Neutrophil	0
UBE2C10	0.0120625	NA	UBE2C	Neutrophil	0
CDC2010	0	NA	CDC20	Neutrophil	0

## Sheet: ExtFig6c-ADT
	avg.exp	pct.exp	features.plot	id	avg.exp.scaled
HLA-DR_p	2.0393e+13	100	HLA-DR_p	Cycling	0.31555
CD11b_p	4.39909e+11	62.1212	CD11b_p	Cycling	0.122852
CD14_p	5.49357e+09	62.1212	CD14_p	Cycling	0.711458
CD11c_p	1.22288e+30	96.9697	CD11c_p	Cycling	0.0180223
CD66_p	28.1938	68.1818	CD66_p	Cycling	0
CD15_p	3.48862	69.697	CD15_p	Cycling	0
CD16_p	1.54376	66.6667	CD16_p	Cycling	0
LOX-1_p	0.722336	54.5455	LOX-1_p	Cycling	0
CR1_p	3.85858	56.0606	CR1_p	Cycling	0
FCER1A_p	3.68767e+08	68.1818	FCER1A_p	Cycling	0.00829054
IgE_p	11222.7	66.6667	IgE_p	Cycling	0
CD69_p	3.86633e+11	33.3333	CD69_p	Cycling	0.805191
CD22_p	7.55651e+11	37.8788	CD22_p	Cycling	0.555476
CD33_p	3.34772e+17	87.8788	CD33_p	Cycling	0.656921
DPP4_p	3.90643e+08	69.697	DPP4_p	Cycling	0.66901
LAIR-1_p	6.28147e+12	74.2424	LAIR-1_p	Cycling	0.460511
CD93_p	1.42559	39.3939	CD93_p	Cycling	0
CD24_p	2.5952	63.6364	CD24_p	Cycling	0
CD55_p	92.8159	80.303	CD55_p	Cycling	0
Siglec-7_p	2.33923e+11	78.7879	Siglec-7_p	Cycling	0.0928766
CD101_p	7.03517e+11	72.7273	CD101_p	Cycling	0.958544
CLEC12A_p	3275359258037430	89.3939	CLEC12A_p	Cycling	0
CCR2_p	36.8237	66.6667	CCR2_p	Cycling	0
CD244_p	2573.3	65.1515	CD244_p	Cycling	0
TREM-1_p	2.74796	57.5758	TREM-1_p	Cycling	0
CD64_p	4.29803e+12	46.9697	CD64_p	Cycling	0.8748
CD107a_p	302456	71.2121	CD107a_p	Cycling	0.306705
CD32_p	9.42107e+07	72.7273	CD32_p	Cycling	0
NRP-1_p	1.24826e+07	69.697	NRP-1_p	Cycling	1.20378
SIRPŒ±_p	5.49956e+10	93.9394	SIRPŒ±_p	Cycling	0
CD40_p	2.33831e+08	65.1515	CD40_p	Cycling	1.68724
Siglec-1_p	164.54	46.9697	Siglec-1_p	Cycling	1.13332
CD54_p	6.91275e+08	95.4545	CD54_p	Cycling	0.889092
CD74_p	2.26519	56.0606	CD74_p	Cycling	0
PD-1_p	1.2442	53.0303	PD-1_p	Cycling	0
CX3CR1_p	1.71842	54.5455	CX3CR1_p	Cycling	0
CD11a_p	1.21421e+11	83.3333	CD11a_p	Cycling	0
CD5_p	4.34115e+09	54.5455	CD5_p	Cycling	0.144206
CD1c_p	2.19588e+16	54.5455	CD1c_p	Cycling	1.08308
TACI_p	6788.11	63.6364	TACI_p	Cycling	1.54212
CD2_p	2.84449e+07	30.303	CD2_p	Cycling	0
CD86_p	21553.2	48.4848	CD86_p	Cycling	0
CD83_p	1.79403	56.0606	CD83_p	Cycling	0
CSF2RA_p	25.915	84.8485	CSF2RA_p	Cycling	0
CD141_p	1.37702e+08	87.8788	CD141_p	Cycling	0.735717
CD13_p	7.81859e+06	86.3636	CD13_p	Cycling	0.920398
CD123_p	600.258	50	CD123_p	Cycling	0
CD62L_p	2014.95	NA	CD62L_p	Cycling	0
CXCR3_p	2.75723	57.5758	CXCR3_p	Cycling	0
HLA-DR_p1	2.39847e+10	98.5915	HLA-DR_p	pDC	0
CD11b_p1	58.2869	66.1972	CD11b_p	pDC	0
CD14_p1	2.2615	57.7465	CD14_p	pDC	0
CD11c_p1	495.473	60.5634	CD11c_p	pDC	0
CD66_p1	42391.3	63.3803	CD66_p	pDC	0
CD15_p1	22.0017	63.3803	CD15_p	pDC	0
CD16_p1	10846.4	67.6056	CD16_p	pDC	0
LOX-1_p1	1.45835	54.9296	LOX-1_p	pDC	0
CR1_p1	3.57587	54.9296	CR1_p	pDC	0
FCER1A_p1	58181.3	80.2817	FCER1A_p	pDC	0
IgE_p1	557.724	73.2394	IgE_p	pDC	0
CD69_p1	67.5858	NA	CD69_p	pDC	0
CD22_p1	149.356	35.2113	CD22_p	pDC	0
CD33_p1	19.3406	43.662	CD33_p	pDC	0
DPP4_p1	8109.82	80.2817	DPP4_p	pDC	0
LAIR-1_p1	1.89694e+10	98.5915	LAIR-1_p	pDC	0.00936475
CD93_p1	0.749314	49.2958	CD93_p	pDC	0
CD24_p1	2.08538	56.338	CD24_p	pDC	0
CD55_p1	6800.89	87.3239	CD55_p	pDC	0
Siglec-7_p1	69.5133	45.0704	Siglec-7_p	pDC	0
CD101_p1	3.5671	61.9718	CD101_p	pDC	0
CLEC12A_p1	5.59655e+12	84.507	CLEC12A_p	pDC	0
CCR2_p1	41.3229	80.2817	CCR2_p	pDC	0
CD244_p1	0.773914	NA	CD244_p	pDC	0
TREM-1_p1	0.854566	45.0704	TREM-1_p	pDC	0
CD64_p1	1.74989	30.9859	CD64_p	pDC	0
CD107a_p1	28.6246	64.7887	CD107a_p	pDC	0
CD32_p1	688.271	46.4789	CD32_p	pDC	0
NRP-1_p1	1.57626e+06	98.5915	NRP-1_p	pDC	0.906451
SIRPŒ±_p1	5.87271	45.0704	SIRPŒ±_p	pDC	0
CD40_p1	0.663357	50.7042	CD40_p	pDC	0
Siglec-1_p1	1.0843	50.7042	Siglec-1_p	pDC	0
CD54_p1	707910	97.1831	CD54_p	pDC	0
CD74_p1	1.38764	66.1972	CD74_p	pDC	0
PD-1_p1	1.30182	54.9296	PD-1_p	pDC	0
CX3CR1_p1	0.592832	52.1127	CX3CR1_p	pDC	0
CD11a_p1	1.40434e+12	97.1831	CD11a_p	pDC	0.150181
CD5_p1	184.917	30.9859	CD5_p	pDC	0
CD1c_p1	3.48679	NA	CD1c_p	pDC	0
TACI_p1	1.73863	52.1127	TACI_p	pDC	0
CD2_p1	4.52051e+08	36.6197	CD2_p	pDC	0
CD86_p1	15.544	38.0282	CD86_p	pDC	0
CD83_p1	1.72373	66.1972	CD83_p	pDC	0
CSF2RA_p1	108.875	78.8732	CSF2RA_p	pDC	0
CD141_p1	145042	95.7746	CD141_p	pDC	0
CD13_p1	2.18284	50.7042	CD13_p	pDC	0
CD123_p1	2.3417e+22	98.5915	CD123_p	pDC	1.61053
CD62L_p1	1.42152e+33	87.3239	CD62L_p	pDC	2.5
CXCR3_p1	263.601	83.0986	CXCR3_p	pDC	2.5
HLA-DR_p2	6.82265e+11	97.2973	HLA-DR_p	cDC1	0
CD11b_p2	10.0543	53.1532	CD11b_p	cDC1	0
CD14_p2	2.15961	51.3514	CD14_p	cDC1	0
CD11c_p2	1.64095e+31	94.5946	CD11c_p	cDC1	0.104473
CD66_p2	53675.2	62.1622	CD66_p	cDC1	0
CD15_p2	6.70395	58.5586	CD15_p	cDC1	0
CD16_p2	29570.2	54.955	CD16_p	cDC1	0
LOX-1_p2	1.10456	59.4595	LOX-1_p	cDC1	0
CR1_p2	3270.62	49.5495	CR1_p	cDC1	0
FCER1A_p2	2.2952	57.6577	FCER1A_p	cDC1	0
IgE_p2	3.32226	57.6577	IgE_p	cDC1	0
CD69_p2	416987	NA	CD69_p	cDC1	0
CD22_p2	32.1823	NA	CD22_p	cDC1	0
CD33_p2	215768	77.4775	CD33_p	cDC1	0
DPP4_p2	1.59628e+10	94.5946	DPP4_p	cDC1	1.04135
LAIR-1_p2	1.74618	40.5405	LAIR-1_p	cDC1	0
CD93_p2	6.36182	55.8559	CD93_p	cDC1	0
CD24_p2	2.1592	63.0631	CD24_p	cDC1	0
CD55_p2	71.7796	75.6757	CD55_p	cDC1	0
Siglec-7_p2	2518.53	52.2523	Siglec-7_p	cDC1	0
CD101_p2	654.717	51.3514	CD101_p	cDC1	0
CLEC12A_p2	3.40974e+16	85.5856	CLEC12A_p	cDC1	0
CCR2_p2	1.12782	54.0541	CCR2_p	cDC1	0
CD244_p2	12.8696	43.2432	CD244_p	cDC1	0
TREM-1_p2	1.21694	54.955	TREM-1_p	cDC1	0
CD64_p2	3.03231	NA	CD64_p	cDC1	0
CD107a_p2	2.59099	57.6577	CD107a_p	cDC1	0
CD32_p2	57.7836	50.4505	CD32_p	cDC1	0
NRP-1_p2	11.6418	62.1622	NRP-1_p	cDC1	0
SIRPŒ±_p2	7.86411e+11	92.7928	SIRPŒ±_p	cDC1	0.0383904
CD40_p2	3.42507	50.4505	CD40_p	cDC1	0
Siglec-1_p2	1.39632	54.0541	Siglec-1_p	cDC1	0
CD54_p2	110666	98.1982	CD54_p	cDC1	0
CD74_p2	6.69247	71.1712	CD74_p	cDC1	0
PD-1_p2	2.10517	65.7658	PD-1_p	cDC1	0.543067
CX3CR1_p2	1.00138	53.1532	CX3CR1_p	cDC1	0
CD11a_p2	3.31317e+12	94.5946	CD11a_p	cDC1	0.240481
CD5_p2	1.3906e+09	37.8378	CD5_p	cDC1	0.0660381
CD1c_p2	37327.2	31.5315	CD1c_p	cDC1	0
TACI_p2	2.03818	53.1532	TACI_p	cDC1	0
CD2_p2	2.1441e+13	NA	CD2_p	cDC1	1.07679
CD86_p2	336.534	35.1351	CD86_p	cDC1	0
CD83_p2	2.45985	54.955	CD83_p	cDC1	0
CSF2RA_p2	4087.04	93.6937	CSF2RA_p	cDC1	0.892676
CD141_p2	1.23997e+10	99.0991	CD141_p	cDC1	1.38369
CD13_p2	4.75031e+08	91.8919	CD13_p	cDC1	1.57116
CD123_p2	4.91894	42.3423	CD123_p	cDC1	0
CD62L_p2	22505.8	NA	CD62L_p	cDC1	0
CXCR3_p2	1.39361	54.955	CXCR3_p	cDC1	0
HLA-DR_p3	6.80957e+16	100	HLA-DR_p	mregDC	1.37919
CD11b_p3	2.92913e+08	63.2653	CD11b_p	mregDC	0
CD14_p3	0.746299	46.9388	CD14_p	mregDC	0
CD11c_p3	2.69802e+26	100	CD11c_p	mregDC	0
CD66_p3	1.27065e+06	57.1429	CD66_p	mregDC	0.680478
CD15_p3	503.891	48.9796	CD15_p	mregDC	0
CD16_p3	268.182	44.898	CD16_p	mregDC	0
LOX-1_p3	1.15054	53.0612	LOX-1_p	mregDC	0
CR1_p3	179.577	44.898	CR1_p	mregDC	0
FCER1A_p3	20795.9	67.3469	FCER1A_p	mregDC	0
IgE_p3	48.9318	67.3469	IgE_p	mregDC	0
CD69_p3	35.8923	NA	CD69_p	mregDC	0
CD22_p3	269.255	NA	CD22_p	mregDC	0
CD33_p3	1.03355e+08	87.7551	CD33_p	mregDC	0
DPP4_p3	8.21198e+06	57.1429	DPP4_p	mregDC	0.28142
LAIR-1_p3	36182.7	65.3061	LAIR-1_p	mregDC	0
CD93_p3	1.3824	44.898	CD93_p	mregDC	0
CD24_p3	1.35569	59.1837	CD24_p	mregDC	0
CD55_p3	21.3262	81.6327	CD55_p	mregDC	0
Siglec-7_p3	8703.7	81.6327	Siglec-7_p	mregDC	0
CD101_p3	5.95977e+06	87.7551	CD101_p	mregDC	0
CLEC12A_p3	785251	77.551	CLEC12A_p	mregDC	0
CCR2_p3	4.43117	71.4286	CCR2_p	mregDC	0
CD244_p3	18.4418	48.9796	CD244_p	mregDC	0
TREM-1_p3	1.12244	44.898	TREM-1_p	mregDC	0
CD64_p3	2007.64	65.3061	CD64_p	mregDC	0
CD107a_p3	1640.29	63.2653	CD107a_p	mregDC	0
CD32_p3	1.9361e+06	87.7551	CD32_p	mregDC	0
NRP-1_p3	25.0488	57.1429	NRP-1_p	mregDC	0
SIRPŒ±_p3	2.1361e+11	93.8776	SIRPŒ±_p	mregDC	0
CD40_p3	20193.7	81.6327	CD40_p	mregDC	0.433519
Siglec-1_p3	2.40701	53.0612	Siglec-1_p	mregDC	0
CD54_p3	1.02558e+09	97.9592	CD54_p	mregDC	0.958625
CD74_p3	1.37999	65.3061	CD74_p	mregDC	0
PD-1_p3	2.18651	71.4286	PD-1_p	mregDC	0.631451
CX3CR1_p3	1.35843	59.1837	CX3CR1_p	mregDC	0
CD11a_p3	8.4925e+08	95.9184	CD11a_p	mregDC	0
CD5_p3	9.54593e+12	44.898	CD5_p	mregDC	0.672629
CD1c_p3	1.62975e+21	77.551	CD1c_p	mregDC	1.69323
TACI_p3	14496.8	81.6327	TACI_p	mregDC	1.77213
CD2_p3	208995	51.0204	CD2_p	mregDC	0
CD86_p3	4.76247e+27	93.8776	CD86_p	mregDC	2.33879
CD83_p3	79.8737	87.7551	CD83_p	mregDC	2.5
CSF2RA_p3	35300.8	93.8776	CSF2RA_p	mregDC	1.74395
CD141_p3	2160.58	95.9184	CD141_p	mregDC	0
CD13_p3	2409.68	89.7959	CD13_p	mregDC	0
CD123_p3	75746.6	63.2653	CD123_p	mregDC	0
CD62L_p3	44.6454	NA	CD62L_p	mregDC	0
CXCR3_p3	1.67499	53.0612	CXCR3_p	mregDC	0
HLA-DR_p4	1222705330432220	100	HLA-DR_p	cDC2	0.852204
CD11b_p4	1.50676e+11	71.8391	CD11b_p	cDC2	0.0581986
CD14_p4	3.23345e+08	63.7931	CD14_p	cDC2	0.496066
CD11c_p4	8.68408e+37	99.4253	CD11c_p	cDC2	0.619909
CD66_p4	3029.6	63.2184	CD66_p	cDC2	0
CD15_p4	5.56589	55.7471	CD15_p	cDC2	0
CD16_p4	114.34	56.3218	CD16_p	cDC2	0
LOX-1_p4	1.11426	55.1724	LOX-1_p	cDC2	0
CR1_p4	31699.6	55.7471	CR1_p	cDC2	0
FCER1A_p4	1.0512e+09	83.3333	FCER1A_p	cDC2	0.0709027
IgE_p4	60257.2	81.6092	IgE_p	cDC2	0.119866
CD69_p4	773076	33.3333	CD69_p	cDC2	0
CD22_p4	170.446	40.8046	CD22_p	cDC2	0
CD33_p4	178953151341918	97.1264	CD33_p	cDC2	0.248968
DPP4_p4	7.15051e+06	43.1034	DPP4_p	cDC2	0.26753
LAIR-1_p4	2.48914e+08	78.1609	LAIR-1_p	cDC2	0
CD93_p4	24.4052	61.4943	CD93_p	cDC2	0
CD24_p4	170.528	55.1724	CD24_p	cDC2	0.0579974
CD55_p4	467.95	78.1609	CD55_p	cDC2	0
Siglec-7_p4	3.65618e+13	89.6552	Siglec-7_p	cDC2	0.364472
CD101_p4	2.85468e+11	97.7011	CD101_p	cDC2	0.876257
CLEC12A_p4	5.03146e+20	93.6782	CLEC12A_p	cDC2	0.219077
CCR2_p4	30924.7	84.4828	CCR2_p	cDC2	1.55985
CD244_p4	532503	78.1609	CD244_p	cDC2	0.831645
TREM-1_p4	3.55573	58.6207	TREM-1_p	cDC2	0
CD64_p4	3.24112e+08	72.9885	CD64_p	cDC2	0.258446
CD107a_p4	15.6378	70.6897	CD107a_p	cDC2	0
CD32_p4	1.93547e+11	91.3793	CD32_p	cDC2	0.414415
NRP-1_p4	293.014	62.069	NRP-1_p	cDC2	0
SIRPŒ±_p4	4.32392e+17	98.8506	SIRPŒ±_p	cDC2	1.12828
CD40_p4	35.6611	57.4713	CD40_p	cDC2	0
Siglec-1_p4	1.8352	60.3448	Siglec-1_p	cDC2	0
CD54_p4	7.27345e+06	97.7011	CD54_p	cDC2	0.0863161
CD74_p4	716.86	65.5172	CD74_p	cDC2	1.34333
PD-1_p4	1.19651	64.3678	PD-1_p	cDC2	0
CX3CR1_p4	5.84052	67.8161	CX3CR1_p	cDC2	0.12998
CD11a_p4	1.34573e+13	90.8046	CD11a_p	cDC2	0.387936
CD5_p4	7.53302e+21	40.2299	CD5_p	cDC2	2.07932
CD1c_p4	9.99114e+20	93.6782	CD1c_p	cDC2	1.66661
TACI_p4	2693.22	82.7586	TACI_p	cDC2	1.26192
CD2_p4	779996067712162	65.5172	CD2_p	cDC2	1.4437
CD86_p4	2.30127e+08	56.3218	CD86_p	cDC2	0.078792
CD83_p4	1.50059	55.1724	CD83_p	cDC2	0
CSF2RA_p4	1953.18	89.0805	CSF2RA_p	cDC2	0.601232
CD141_p4	5.63617e+06	93.6782	CD141_p	cDC2	0.275561
CD13_p4	577610	87.3563	CD13_p	cDC2	0.507558
CD123_p4	1.19858e+07	68.9655	CD123_p	cDC2	0
CD62L_p4	11.3568	NA	CD62L_p	cDC2	0
CXCR3_p4	5.5812	58.046	CXCR3_p	cDC2	0.121269
HLA-DR_p5	8.50073e+11	96.8254	HLA-DR_p	ASDC	0
CD11b_p5	253771	61.9048	CD11b_p	ASDC	0
CD14_p5	10.7528	55.5556	CD14_p	ASDC	0
CD11c_p5	3.10687e+26	82.5397	CD11c_p	ASDC	0
CD66_p5	148867	68.254	CD66_p	ASDC	0.122782
CD15_p5	1177.58	60.3175	CD15_p	ASDC	0
CD16_p5	1914.76	47.619	CD16_p	ASDC	0
LOX-1_p5	3.01858	69.8413	LOX-1_p	ASDC	0
CR1_p5	3.51785	47.619	CR1_p	ASDC	0
FCER1A_p5	22.5431	63.4921	FCER1A_p	ASDC	0
IgE_p5	3.32078	71.4286	IgE_p	ASDC	0
CD69_p5	4.9846e+06	42.8571	CD69_p	ASDC	0
CD22_p5	702221	69.8413	CD22_p	ASDC	0
CD33_p5	1.00456e+07	80.9524	CD33_p	ASDC	0
DPP4_p5	136.838	77.7778	DPP4_p	ASDC	0
LAIR-1_p5	1.03206e+09	93.6508	LAIR-1_p	ASDC	0
CD93_p5	1.10829	60.3175	CD93_p	ASDC	0
CD24_p5	1855.33	66.6667	CD24_p	ASDC	0.535432
CD55_p5	3.57249e+06	87.3016	CD55_p	ASDC	0.352416
Siglec-7_p5	835.061	49.2063	Siglec-7_p	ASDC	0
CD101_p5	11271.6	77.7778	CD101_p	ASDC	0
CLEC12A_p5	1861364187236370	87.3016	CLEC12A_p	ASDC	0
CCR2_p5	1.97497	58.7302	CCR2_p	ASDC	0
CD244_p5	11141.6	68.254	CD244_p	ASDC	0.181651
TREM-1_p5	4.52076	60.3175	TREM-1_p	ASDC	0
CD64_p5	8.04784	NA	CD64_p	ASDC	0
CD107a_p5	661.281	69.8413	CD107a_p	ASDC	0
CD32_p5	98803.8	60.3175	CD32_p	ASDC	0
NRP-1_p5	28.1879	69.8413	NRP-1_p	ASDC	0
SIRPŒ±_p5	1.48356e+13	73.0159	SIRPŒ±_p	ASDC	0.280597
CD40_p5	37.6915	57.1429	CD40_p	ASDC	0
Siglec-1_p5	31.0946	74.6032	Siglec-1_p	ASDC	0.460955
CD54_p5	3.0143e+06	96.8254	CD54_p	ASDC	0
CD74_p5	1.76114	66.6667	CD74_p	ASDC	0
PD-1_p5	0.99257	63.4921	PD-1_p	ASDC	0
CX3CR1_p5	10.0418	66.6667	CX3CR1_p	ASDC	0.430293
CD11a_p5	3.24781e+17	93.6508	CD11a_p	ASDC	1.44959
CD5_p5	1.33519e+17	84.127	CD5_p	ASDC	1.32809
CD1c_p5	2.21179e+06	30.1587	CD1c_p	ASDC	0
TACI_p5	7.48305	55.5556	TACI_p	ASDC	0
CD2_p5	4.2083e+11	79.3651	CD2_p	ASDC	0.675486
CD86_p5	188.395	39.6825	CD86_p	ASDC	0
CD83_p5	2.20333	58.7302	CD83_p	ASDC	0
CSF2RA_p5	51.5814	79.3651	CSF2RA_p	ASDC	0
CD141_p5	9.45886e+08	93.6508	CD141_p	ASDC	1.01318
CD13_p5	74.376	71.4286	CD13_p	ASDC	0
CD123_p5	4.4919e+21	90.4762	CD123_p	ASDC	1.52145
CD62L_p5	417.394	30.1587	CD62L_p	ASDC	0
CXCR3_p5	2.72144	57.1429	CXCR3_p	ASDC	0
HLA-DR_p6	2.27587e+16	100	HLA-DR_p	Macrophage	1.23551
CD11b_p6	359229030639484	84.399	CD11b_p	Macrophage	0.52746
CD14_p6	4791984125842340	93.3504	CD14_p	Macrophage	1.7516
CD11c_p6	6.00287e+50	98.977	CD11c_p	Macrophage	1.6042
CD66_p6	671839	70.844	CD66_p	Macrophage	0.51473
CD15_p6	2.26941e+07	68.0307	CD15_p	Macrophage	0.785111
CD16_p6	3.17738e+08	57.289	CD16_p	Macrophage	0.194087
LOX-1_p6	4.72346	56.7775	LOX-1_p	Macrophage	0
CR1_p6	5.84437e+07	69.3095	CR1_p	Macrophage	0.105187
FCER1A_p6	15645046726925	57.5448	FCER1A_p	Macrophage	0.645185
IgE_p6	636580	69.821	IgE_p	Macrophage	0.412615
CD69_p6	8.76463e+12	NA	CD69_p	Macrophage	1.04172
CD22_p6	2.06268e+20	39.6419	CD22_p	Macrophage	1.60787
CD33_p6	3.95595e+17	94.6292	CD33_p	Macrophage	0.66596
DPP4_p6	1.4373e+07	49.6164	DPP4_p	Macrophage	0.337594
LAIR-1_p6	7436981221693070	98.2097	LAIR-1_p	Macrophage	1.01072
CD93_p6	109.319	57.8005	CD93_p	Macrophage	0.143931
CD24_p6	7.41626	63.6829	CD24_p	Macrophage	0
CD55_p6	1.99804e+10	63.6829	CD55_p	Macrophage	1.44014
Siglec-7_p6	5.57686e+22	96.4194	Siglec-7_p	Macrophage	1.50131
CD101_p6	1.28726e+09	73.6573	CD101_p	Macrophage	0.383462
CLEC12A_p6	1.32422e+18	60.3581	CLEC12A_p	Macrophage	0
CCR2_p6	141.646	63.4271	CCR2_p	Macrophage	0.154218
CD244_p6	45587.6	44.2455	CD244_p	Macrophage	0.418478
TREM-1_p6	14.8329	57.0332	TREM-1_p	Macrophage	0.116452
CD64_p6	8.48623e+18	91.8159	CD64_p	Macrophage	1.81602
CD107a_p6	3.35416e+13	95.6522	CD107a_p	Macrophage	2.36452
CD32_p6	5.81824e+22	99.4885	CD32_p	Macrophage	2.40675
NRP-1_p6	4.68042e+09	92.0716	NRP-1_p	Macrophage	2.05539
SIRPŒ±_p6	4.96618e+20	97.6982	SIRPŒ±_p	Macrophage	1.7093
CD40_p6	4.13385e+09	83.376	CD40_p	Macrophage	2.0721
Siglec-1_p6	4520.93	83.1202	Siglec-1_p	Macrophage	2.48888
CD54_p6	1.01647e+11	99.7442	CD54_p	Macrophage	1.76879
CD74_p6	13329.4	74.9361	CD74_p	Macrophage	2.36906
PD-1_p6	3.96001	66.7519	PD-1_p	Macrophage	2.14388
CX3CR1_p6	402.789	54.2199	CX3CR1_p	Macrophage	2.5
CD11a_p6	4.01689e+13	93.6061	CD11a_p	Macrophage	0.502984
CD5_p6	1.88715e+06	NA	CD5_p	Macrophage	0
CD1c_p6	1.24769e+06	35.0384	CD1c_p	Macrophage	0
TACI_p6	10.383	68.2864	TACI_p	Macrophage	0
CD2_p6	7.78584e+12	NA	CD2_p	Macrophage	0.973371
CD86_p6	1.35276e+19	84.1432	CD86_p	Macrophage	1.33882
CD83_p6	1.88446	68.2864	CD83_p	Macrophage	0
CSF2RA_p6	424.561	87.468	CSF2RA_p	Macrophage	0
CD141_p6	5.26797e+07	91.3043	CD141_p	Macrophage	0.597369
CD13_p6	57328.1	73.913	CD13_p	Macrophage	0.141506
CD123_p6	3219428388848740	66.7519	CD123_p	Macrophage	0.758151
CD62L_p6	328.429	31.9693	CD62L_p	Macrophage	0
CXCR3_p6	1.67926	62.6598	CXCR3_p	Macrophage	0
HLA-DR_p7	333535077697503	100	HLA-DR_p	Monocyte/Macrophage	0.681902
CD11b_p7	2.44176e+17	94.7917	CD11b_p	Monocyte/Macrophage	0.920997
CD14_p7	1.63865e+13	98.2639	CD14_p	Monocyte/Macrophage	1.31983
CD11c_p7	5.45412e+41	100	CD11c_p	Monocyte/Macrophage	0.911065
CD66_p7	202075	73.6111	CD66_p	Monocyte/Macrophage	0.202263
CD15_p7	2.1986e+08	72.9167	CD15_p	Monocyte/Macrophage	1.03119
CD16_p7	4.08889e+16	56.9444	CD16_p	Monocyte/Macrophage	1.38211
LOX-1_p7	341.333	60.7639	LOX-1_p	Monocyte/Macrophage	1.48392
CR1_p7	3403402843892880	78.8194	CR1_p	Monocyte/Macrophage	1.13322
FCER1A_p7	108973	67.7083	FCER1A_p	Monocyte/Macrophage	0
IgE_p7	2999.05	66.3194	IgE_p	Monocyte/Macrophage	0
CD69_p7	1258.71	NA	CD69_p	Monocyte/Macrophage	0
CD22_p7	43.6253	32.9861	CD22_p	Monocyte/Macrophage	0
CD33_p7	9.96742e+11	97.2222	CD33_p	Monocyte/Macrophage	0
DPP4_p7	4.02958	46.1806	DPP4_p	Monocyte/Macrophage	0
LAIR-1_p7	1949041462198290	98.9583	LAIR-1_p	Monocyte/Macrophage	0.9066
CD93_p7	7547.93	64.5833	CD93_p	Monocyte/Macrophage	1.01655
CD24_p7	97.5556	64.2361	CD24_p	Monocyte/Macrophage	0
CD55_p7	7.12476e+07	81.5972	CD55_p	Monocyte/Macrophage	0.729672
Siglec-7_p7	7.94415e+22	97.2222	Siglec-7_p	Monocyte/Macrophage	1.52033
CD101_p7	1321629293378280	95.4861	CD101_p	Monocyte/Macrophage	1.64627
CLEC12A_p7	5.23641e+30	94.7917	CLEC12A_p	Monocyte/Macrophage	1.62396
CCR2_p7	38806.8	93.75	CCR2_p	Monocyte/Macrophage	1.61918
CD244_p7	2.00624e+08	78.4722	CD244_p	Monocyte/Macrophage	1.82872
TREM-1_p7	1268.01	76.0417	TREM-1_p	Monocyte/Macrophage	2.02644
CD64_p7	1.564e+16	95.1389	CD64_p	Monocyte/Macrophage	1.40719
CD107a_p7	9911.18	88.1944	CD107a_p	Monocyte/Macrophage	0
CD32_p7	1.79425e+13	98.2639	CD32_p	Monocyte/Macrophage	0.75586
NRP-1_p7	42854.9	75	NRP-1_p	Monocyte/Macrophage	0.388461
SIRPŒ±_p7	112888231133124	100	SIRPŒ±_p	Monocyte/Macrophage	0.447936
CD40_p7	608.027	75.6944	CD40_p	Monocyte/Macrophage	0
Siglec-1_p7	4.50773	65.9722	Siglec-1_p	Monocyte/Macrophage	0
CD54_p7	1.98179e+06	98.2639	CD54_p	Monocyte/Macrophage	0
CD74_p7	51.1463	80.9028	CD74_p	Monocyte/Macrophage	0.422678
PD-1_p7	1.54107	70.4861	PD-1_p	Monocyte/Macrophage	0
CX3CR1_p7	8.60797	64.2361	CX3CR1_p	Monocyte/Macrophage	0.343052
CD11a_p7	7.30457e+13	97.5694	CD11a_p	Monocyte/Macrophage	0.565895
CD5_p7	1904.41	NA	CD5_p	Monocyte/Macrophage	0
CD1c_p7	206496	52.7778	CD1c_p	Monocyte/Macrophage	0
TACI_p7	4.88418	67.7083	TACI_p	Monocyte/Macrophage	0
CD2_p7	3.59392e+10	32.6389	CD2_p	Monocyte/Macrophage	0.424302
CD86_p7	4.21877e+09	73.9583	CD86_p	Monocyte/Macrophage	0.226591
CD83_p7	2.55418	69.0972	CD83_p	Monocyte/Macrophage	0
CSF2RA_p7	2023.11	90.2778	CSF2RA_p	Monocyte/Macrophage	0.615114
CD141_p7	3.97449e+07	97.2222	CD141_p	Monocyte/Macrophage	0.556802
CD13_p7	1.80225e+07	96.875	CD13_p	Monocyte/Macrophage	1.05273
CD123_p7	1999	54.5139	CD123_p	Monocyte/Macrophage	0
CD62L_p7	26.5519	NA	CD62L_p	Monocyte/Macrophage	0
CXCR3_p7	5.90882	64.2361	CXCR3_p	Monocyte/Macrophage	0.157986
HLA-DR_p8	7.48536e+09	97.7961	HLA-DR_p	Monocyte	0
CD11b_p8	2.16874e+23	97.2452	CD11b_p	Monocyte	1.74751
CD14_p8	1.40731e+09	91.7355	CD14_p	Monocyte	0.6079
CD11c_p8	1.90471e+40	99.7245	CD11c_p	Monocyte	0.799379
CD66_p8	368992	73.2782	CD66_p	Monocyte	0.358872
CD15_p8	2.5174e+07	80.7163	CD15_p	Monocyte	0.796349
CD16_p8	8.68655e+13	60.3306	CD16_p	Monocyte	0.99056
LOX-1_p8	14.323	55.6474	LOX-1_p	Monocyte	0.23376
CR1_p8	1.78958e+19	96.4187	CR1_p	Monocyte	1.62582
FCER1A_p8	11262166435231	61.708	FCER1A_p	Monocyte	0.625538
IgE_p8	1.63869e+06	67.2176	IgE_p	Monocyte	0.530032
CD69_p8	134437	NA	CD69_p	Monocyte	0
CD22_p8	2.10563e+07	31.405	CD22_p	Monocyte	0
CD33_p8	2.56172e+19	95.8678	CD33_p	Monocyte	0.89179
DPP4_p8	1.10869	38.292	DPP4_p	Monocyte	0
LAIR-1_p8	43227979294643	94.4904	LAIR-1_p	Monocyte	0.610482
CD93_p8	1.23722e+07	71.0744	CD93_p	Monocyte	2.5
CD24_p8	9.99479e+06	69.146	CD24_p	Monocyte	2.25768
CD55_p8	2.38894e+11	95.8678	CD55_p	Monocyte	1.7529
Siglec-7_p8	9259793386704970	94.2149	Siglec-7_p	Monocyte	0.662018
CD101_p8	1.04345e+09	87.6033	CD101_p	Monocyte	0.364305
CLEC12A_p8	6.27813e+21	97.7961	CLEC12A_p	Monocyte	0.372805
CCR2_p8	7052.29	76.8595	CCR2_p	Monocyte	1.1736
CD244_p8	3.34618e+06	85.6749	CD244_p	Monocyte	1.1406
TREM-1_p8	284.315	68.3196	TREM-1_p	Monocyte	1.37623
CD64_p8	8.36844e+08	78.2369	CD64_p	Monocyte	0.320035
CD107a_p8	1082.95	90.0826	CD107a_p	Monocyte	0
CD32_p8	1.2283e+10	90.6336	CD32_p	Monocyte	0.206557
NRP-1_p8	5.85011	53.4435	NRP-1_p	Monocyte	0
SIRPŒ±_p8	9.19271e+12	98.0716	SIRPŒ±_p	Monocyte	0.241131
CD40_p8	40.8308	58.1267	CD40_p	Monocyte	0
Siglec-1_p8	1.5839	53.4435	Siglec-1_p	Monocyte	0
CD54_p8	1.0984e+07	85.9504	CD54_p	Monocyte	0.158975
CD74_p8	4.17641	66.1157	CD74_p	Monocyte	0
PD-1_p8	1.17592	67.4931	PD-1_p	Monocyte	0
CX3CR1_p8	5.74701	56.1983	CX3CR1_p	Monocyte	0.121347
CD11a_p8	1413983568561310	95.5923	CD11a_p	Monocyte	0.877623
CD5_p8	3787.14	NA	CD5_p	Monocyte	0
CD1c_p8	3.03088	31.6804	CD1c_p	Monocyte	0
TACI_p8	11.7131	62.259	TACI_p	Monocyte	0
CD2_p8	208.188	NA	CD2_p	Monocyte	0
CD86_p8	1.53413e+07	74.6556	CD86_p	Monocyte	0
CD83_p8	2.02766	69.146	CD83_p	Monocyte	0
CSF2RA_p8	1459.51	86.2259	CSF2RA_p	Monocyte	0.486253
CD141_p8	67860.6	82.0937	CD141_p	Monocyte	0
CD13_p8	530748	79.6143	CD13_p	Monocyte	0.494151
CD123_p8	677816	53.4435	CD123_p	Monocyte	0
CD62L_p8	21.1686	NA	CD62L_p	Monocyte	0
CXCR3_p8	3.03258	67.7686	CXCR3_p	Monocyte	0
HLA-DR_p9	1.10423e+08	72.055	HLA-DR_p	Mast	0
CD11b_p9	125312	56.6638	CD11b_p	Mast	0
CD14_p9	150.404	48.0653	CD14_p	Mast	0
CD11c_p9	1.13716e+22	94.669	CD11c_p	Mast	0
CD66_p9	16434.3	71.2812	CD66_p	Mast	0
CD15_p9	17.2898	81.1694	CD15_p	Mast	0
CD16_p9	369.378	53.9123	CD16_p	Mast	0
LOX-1_p9	0.329006	38.0911	LOX-1_p	Mast	0
CR1_p9	135.224	52.1926	CR1_p	Mast	0
FCER1A_p9	3.4233e+26	91.5735	FCER1A_p	Mast	2.48116
IgE_p9	1.59139e+13	87.9622	IgE_p	Mast	2.5
CD69_p9	1.2276e+20	75.4084	CD69_p	Mast	2.28881
CD22_p9	1.33922e+24	91.8315	CD22_p	Mast	2.08346
CD33_p9	1.50373e+28	99.1402	CD33_p	Mast	1.98506
DPP4_p9	103434810903514	68.4437	DPP4_p	Mast	1.9221
LAIR-1_p9	1.74834e+18	97.6784	LAIR-1_p	Mast	1.43523
CD93_p9	1.26197	52.5365	CD93_p	Mast	0
CD24_p9	6.89575	64.1445	CD24_p	Mast	0
CD55_p9	1.59818e+06	89.5099	CD55_p	Mast	0.251021
Siglec-7_p9	2328658954505260	78.0739	Siglec-7_p	Mast	0.587804
CD101_p9	3.28758	41.6165	CD101_p	Mast	0
CLEC12A_p9	9.77106e+25	95.9587	CLEC12A_p	Mast	0.96073
CCR2_p9	1.88053	51.1608	CCR2_p	Mast	0
CD244_p9	6.68119	32.2442	CD244_p	Mast	0
TREM-1_p9	0.669449	40.6707	TREM-1_p	Mast	0
CD64_p9	282.66	NA	CD64_p	Mast	0
CD107a_p9	2.53903e+09	79.1917	CD107a_p	Mast	1.31043
CD32_p9	1.67089e+07	79.7936	CD32_p	Mast	0
NRP-1_p9	379.473	58.0396	NRP-1_p	Mast	0
SIRPŒ±_p9	2.84467e+07	87.7042	SIRPŒ±_p	Mast	0
CD40_p9	2.41232	51.8487	CD40_p	Mast	0
Siglec-1_p9	0.682027	44.368	Siglec-1_p	Mast	0
CD54_p9	124681	87.8762	CD54_p	Mast	0
CD74_p9	0.788666	51.5047	CD74_p	Mast	0
PD-1_p9	0.978399	54.7721	PD-1_p	Mast	0
CX3CR1_p9	0.433166	36.8014	CX3CR1_p	Mast	0
CD11a_p9	47685.7	45.6578	CD11a_p	Mast	0
CD5_p9	2628.96	NA	CD5_p	Mast	0
CD1c_p9	35.3618	NA	CD1c_p	Mast	0
TACI_p9	2.56407	51.4187	TACI_p	Mast	0
CD2_p9	1302.17	NA	CD2_p	Mast	0
CD86_p9	6.25804	33.362	CD86_p	Mast	0
CD83_p9	1.77478	64.8323	CD83_p	Mast	0
CSF2RA_p9	288.15	52.8805	CSF2RA_p	Mast	0
CD141_p9	60.8586	58.8994	CD141_p	Mast	0
CD13_p9	162.394	66.3801	CD13_p	Mast	0
CD123_p9	426.172	56.7498	CD123_p	Mast	0
CD62L_p9	1893.57	NA	CD62L_p	Mast	0
CXCR3_p9	2.31521	59.5873	CXCR3_p	Mast	0
HLA-DR_p10	5.42608e+06	52.1413	HLA-DR_p	Neutrophil	0
CD11b_p10	2.91502e+18	95.2891	CD11b_p	Neutrophil	1.07063
CD14_p10	42.9005	55.4604	CD14_p	Neutrophil	0
CD11c_p10	4.6132e+18	83.94	CD11c_p	Neutrophil	0
CD66_p10	1.41029e+08	97.3233	CD66_p	Neutrophil	1.90536
CD15_p10	2.81423e+12	95.0749	CD15_p	Neutrophil	2.056
CD16_p10	4.38766e+20	93.0407	CD16_p	Neutrophil	1.97259
LOX-1_p10	2825.3	83.94	LOX-1_p	Neutrophil	2.33345
CR1_p10	5.42384e+19	86.6167	CR1_p	Neutrophil	1.68958
FCER1A_p10	1.55921e+07	69.8073	FCER1A_p	Neutrophil	0
IgE_p10	53036.8	71.9486	IgE_p	Neutrophil	0.104017
CD69_p10	176.123	NA	CD69_p	Neutrophil	0
CD22_p10	149.666	41.6488	CD22_p	Neutrophil	0
CD33_p10	15739.2	69.8073	CD33_p	Neutrophil	0
DPP4_p10	70.1941	49.0364	DPP4_p	Neutrophil	0
LAIR-1_p10	9128.66	73.5546	LAIR-1_p	Neutrophil	0
CD93_p10	147.381	63.2762	CD93_p	Neutrophil	0.205139
CD24_p10	91175.6	92.8266	CD24_p	Neutrophil	1.31609
CD55_p10	56401.5	79.8715	CD55_p	Neutrophil	0
Siglec-7_p10	605.915	55.9957	Siglec-7_p	Neutrophil	0
CD101_p10	4.3527e+08	85.6531	CD101_p	Neutrophil	0.28454
CLEC12A_p10	1.7554e+27	90.0428	CLEC12A_p	Neutrophil	1.13666
CCR2_p10	2.94048	66.8094	CCR2_p	Neutrophil	0
CD244_p10	1315.52	44.5396	CD244_p	Neutrophil	0
TREM-1_p10	104.24	54.3897	TREM-1_p	Neutrophil	0.941698
CD64_p10	44.2717	40.6852	CD64_p	Neutrophil	0
CD107a_p10	234.242	84.1542	CD107a_p	Neutrophil	0
CD32_p10	2.57786e+09	77.5161	CD32_p	Neutrophil	0.0888632
NRP-1_p10	2.74473	52.3555	NRP-1_p	Neutrophil	0
SIRPŒ±_p10	7.11123e+07	70.3426	SIRPŒ±_p	Neutrophil	0
CD40_p10	3.49208	58.7794	CD40_p	Neutrophil	0
Siglec-1_p10	4.68308	60.1713	Siglec-1_p	Neutrophil	0
CD54_p10	40.0704	49.4647	CD54_p	Neutrophil	0
CD74_p10	6.55014	69.8073	CD74_p	Neutrophil	0
PD-1_p10	2.71351	77.6231	PD-1_p	Neutrophil	1.15459
CX3CR1_p10	1.71121	47.5375	CX3CR1_p	Neutrophil	0
CD11a_p10	15298.1	57.1734	CD11a_p	Neutrophil	0
CD5_p10	2.47795e+06	32.334	CD5_p	Neutrophil	0
CD1c_p10	8.0314	41.4347	CD1c_p	Neutrophil	0
TACI_p10	11.465	56.8522	TACI_p	Neutrophil	0
CD2_p10	1.25121e+06	37.2591	CD2_p	Neutrophil	0
CD86_p10	22.6177	37.6874	CD86_p	Neutrophil	0
CD83_p10	5.56984	80.1927	CD83_p	Neutrophil	0.417884
CSF2RA_p10	4.29378	63.4904	CSF2RA_p	Neutrophil	0
CD141_p10	4.23096	50.9636	CD141_p	Neutrophil	0
CD13_p10	9.71446	63.5974	CD13_p	Neutrophil	0
CD123_p10	4.45395e+16	37.6874	CD123_p	Neutrophil	0.899885
CD62L_p10	3.99305e+06	33.5118	CD62L_p	Neutrophil	0.11015
CXCR3_p10	3.45066	67.666	CXCR3_p	Neutrophil	0
