# Supplementary material for: Distinct spatial organization governs oral mucosal immunity
Source: Nat Immunol. 2026 Feb 9;27(3):624–35. doi: 10.1038/s41590-025-02398-y (PMC12956602; doi:10.1038/s41590-025-02398-y)
Supplement: Supplementary file 19 — Numerical source data. [file 41590_2025_2398_MOESM19_ESM.xlsx]

## Sheet: ExtFig7a-RNA
	avg.exp	pct.exp	features.plot	id	avg.exp.scaled
CXCL1	12.6646	56.25	CXCL1	Cycling	1.87356
LAMC3	0.507406	52.0833	LAMC3	Cycling	1.2959
CA12	0.483788	45.8333	CA12	Cycling	1.12425
LBP	0.60441	43.75	LBP	Cycling	0.507551
CXCL6	2.40306	39.5833	CXCL6	Cycling	2.27487
CXCL8	4.19971	56.25	CXCL8	Cycling	2.24751
IL24	2.66885	31.25	IL24	Cycling	1.60719
CD82	1.20563	83.3333	CD82	Cycling	1.42137
CXCL13	10.6217	60.4167	CXCL13	Cycling	0.964582
CCL19	1.6403	20.8333	CCL19	Cycling	0.0463376
DAZL	0.185841	12.5	DAZL	Cycling	0.0323355
TNFSF13B	0.0783969	12.5	TNFSF13B	Cycling	0
CH25H	0.117679	27.0833	CH25H	Cycling	0
RBP5	0.217066	35.4167	RBP5	Cycling	0
CD24	0.0820604	12.5	CD24	Cycling	0
BIRC3	0.26466	27.0833	BIRC3	Cycling	0
IL6	1.74524	58.3333	IL6	Cycling	1.3471
G0S2	1.19821	52.0833	G0S2	Cycling	1.79885
IRF8	0.113387	27.0833	IRF8	Cycling	0
ADAMDEC1	0.0110247	NA	ADAMDEC1	Cycling	0
CXCL9	0.146634	NA	CXCL9	Cycling	0
CXCL10	0	NA	CXCL10	Cycling	0
CFD	0.8419	41.6667	CFD	Cycling	0
ABCA8	0.211773	18.75	ABCA8	Cycling	0
IGF1	0.048462	NA	IGF1	Cycling	0
FGL2	0.0535735	14.5833	FGL2	Cycling	0
TMEM132C	0.0187366	NA	TMEM132C	Cycling	0
SLIT2	0.353507	27.0833	SLIT2	Cycling	0.0493608
COMP	0.18563	16.6667	COMP	Cycling	0
CNTN1	0.021799	NA	CNTN1	Cycling	0
PTGER3	0.165738	12.5	PTGER3	Cycling	0
LRFN5	0.176312	18.75	LRFN5	Cycling	0
FOXP2	0.107855	NA	FOXP2	Cycling	0
HPSE2	0.122952	NA	HPSE2	Cycling	0
POU3F3	0.0145278	NA	POU3F3	Cycling	0
COL11A1	0.974314	41.6667	COL11A1	Cycling	0.178656
ASPN	0.522359	56.25	ASPN	Cycling	0
LRRC15	0.614679	52.0833	LRRC15	Cycling	0.462139
CORIN	0.0900586	10.4167	CORIN	Cycling	0
OGN	0.438654	56.25	OGN	Cycling	0.0143989
SFRP4	0.3822	18.75	SFRP4	Cycling	0
FNDC1	0.428367	27.0833	FNDC1	Cycling	0.609783
PRSS35	0.0459528	NA	PRSS35	Cycling	0
STC1	0.186858	20.8333	STC1	Cycling	0
BMP4	0.0403163	14.5833	BMP4	Cycling	0
ENPP1	0.217403	45.8333	ENPP1	Cycling	0.0373653
CP	0.0534201	NA	CP	Cycling	0
F13A1	0.14894	22.9167	F13A1	Cycling	0
KRT17	0.0928068	18.75	KRT17	Cycling	0.0531495
SLC19A1	0.1057	29.1667	SLC19A1	Cycling	0
MYH11	0.364747	22.9167	MYH11	Cycling	0
ACTA2	2.92048	43.75	ACTA2	Cycling	0.846527
RGS6	0.00577101	NA	RGS6	Cycling	0
MUSTN1	0	NA	MUSTN1	Cycling	0
MYOCD	0	NA	MYOCD	Cycling	0
SOX6	0.0164912	NA	SOX6	Cycling	0
GUCY1A2	1.67412	29.1667	GUCY1A2	Cycling	0.881459
ABCC9	0.272331	14.5833	ABCC9	Cycling	0.123805
KCNJ8	0.19352	12.5	KCNJ8	Cycling	0.244477
PAMR1	0.27964	22.9167	PAMR1	Cycling	0.561562
ACKR1	0.387993	10.4167	ACKR1	Cycling	0
SELE	3.20824	12.5	SELE	Cycling	0.52901
ADAMTS9	1.23988	54.1667	ADAMTS9	Cycling	0
PLAT	0.440341	60.4167	PLAT	Cycling	1.46029
CLU	2.67133	64.5833	CLU	Cycling	0.0406911
CSF2RB	0.0452513	NA	CSF2RB	Cycling	0
COTL1	1.15001	83.3333	COTL1	Cycling	1.2896
ENPP2	0.347602	45.8333	ENPP2	Cycling	0
LAMP3	0.0508056	NA	LAMP3	Cycling	0
CSF3	0.308178	14.5833	CSF3	Cycling	0.427058
LAMC2	0.0399117	10.4167	LAMC2	Cycling	0
PLA1A	0.0423907	NA	PLA1A	Cycling	0
TMC1	0.0420239	NA	TMC1	Cycling	0
SH3TC1	0.04978	12.5	SH3TC1	Cycling	0
SELL	0.0613483	NA	SELL	Cycling	0.0235354
BTNL9	0	NA	BTNL9	Cycling	0
RBP7	0.0455925	NA	RBP7	Cycling	0
CHRM3	0.0238062	NA	CHRM3	Cycling	0
RGCC	0.423629	43.75	RGCC	Cycling	0
ADAMTSL2	0.0308476	NA	ADAMTSL2	Cycling	0
KCNK5	0.0725639	10.4167	KCNK5	Cycling	0
KCNQ1	0.0614866	NA	KCNQ1	Cycling	0
SEMA3G	0.00961332	NA	SEMA3G	Cycling	0
GJA5	0	NA	GJA5	Cycling	0
PLLP	0.0045351	NA	PLLP	Cycling	0
ATP2A3	0.0151867	NA	ATP2A3	Cycling	0
TSPAN2	0.00752921	NA	TSPAN2	Cycling	0
MMRN1	0.0484139	NA	MMRN1	Cycling	0
CCL21	0	NA	CCL21	Cycling	0
PDPN	0.690096	58.3333	PDPN	Cycling	0.350551
MRC1	0.0129055	NA	MRC1	Cycling	0
IL7	0.337862	43.75	IL7	Cycling	0
TNFRSF11A	0.0122838	NA	TNFRSF11A	Cycling	0
CENPF	3.20224	83.3333	CENPF	Cycling	2.5
BIRC5	1.53767	64.5833	BIRC5	Cycling	2.5
MKI67	2.28475	64.5833	MKI67	Cycling	2.5
CXCL11	0.0149353	NA	CXCL1	LEC	0
LAMC31	0.00958364	NA	LAMC3	LEC	0
CA121	0.00610583	NA	CA12	LEC	0
LBP1	0.00719145	NA	LBP	LEC	0
CXCL61	0	NA	CXCL6	LEC	0
CXCL81	0.0649152	NA	CXCL8	LEC	0
IL241	0	NA	IL24	LEC	0
CD821	0.31397	36.6864	CD82	LEC	0
CXCL131	0.00162332	NA	CXCL13	LEC	0
CCL191	0	NA	CCL19	LEC	0
DAZL1	0.00288276	NA	DAZL	LEC	0
TNFSF13B1	0.065898	NA	TNFSF13B	LEC	0
CH25H1	0.120669	11.8343	CH25H	LEC	0
RBP51	0.0137458	NA	RBP5	LEC	0
CD241	0.531303	NA	CD24	LEC	0.714651
BIRC31	0.216274	18.3432	BIRC3	LEC	0
IL61	0.0269536	NA	IL6	LEC	0
G0S21	0	NA	G0S2	LEC	0
IRF81	0.293023	30.1775	IRF8	LEC	0.408391
ADAMDEC11	0.00452555	NA	ADAMDEC1	LEC	0
CXCL91	0.0134779	NA	CXCL9	LEC	0
CXCL101	0.1333	NA	CXCL10	LEC	0
CFD1	0.00538963	NA	CFD	LEC	0
ABCA81	0.00652858	NA	ABCA8	LEC	0
IGF11	1.86318	60.9467	IGF1	LEC	1.58128
FGL21	0.483567	28.9941	FGL2	LEC	0.94373
TMEM132C1	0.00716582	NA	TMEM132C	LEC	0
SLIT21	0.065435	NA	SLIT2	LEC	0
COMP1	0	NA	COMP	LEC	0
CNTN11	0	NA	CNTN1	LEC	0
PTGER31	0.00383038	NA	PTGER3	LEC	0
LRFN51	0.00707118	NA	LRFN5	LEC	0
FOXP21	1.10859	28.9941	FOXP2	LEC	1.80707
HPSE21	0.00964941	NA	HPSE2	LEC	0
POU3F31	0	NA	POU3F3	LEC	0
COL11A11	0.0209316	NA	COL11A1	LEC	0
ASPN1	0.0453156	NA	ASPN	LEC	0
LRRC151	0.114948	12.426	LRRC15	LEC	0
CORIN1	0.0431262	NA	CORIN	LEC	0
OGN1	0.0353245	NA	OGN	LEC	0
SFRP41	0.00428811	NA	SFRP4	LEC	0
FNDC11	0.00466589	NA	FNDC1	LEC	0
PRSS351	0	NA	PRSS35	LEC	0
STC11	0.171578	NA	STC1	LEC	0
BMP41	0.00213362	NA	BMP4	LEC	0
ENPP11	0.0131757	NA	ENPP1	LEC	0
CP1	0.0203056	NA	CP	LEC	0
F13A11	0.00811677	NA	F13A1	LEC	0
KRT171	0.0028759	NA	KRT17	LEC	0
SLC19A11	0.0360108	NA	SLC19A1	LEC	0
MYH111	0.0169492	NA	MYH11	LEC	0
ACTA21	0.0167782	NA	ACTA2	LEC	0
RGS61	0.0232974	NA	RGS6	LEC	0
MUSTN11	0.00602643	NA	MUSTN1	LEC	0
MYOCD1	0.0107578	NA	MYOCD	LEC	0
SOX61	0.0209799	NA	SOX6	LEC	0
GUCY1A21	0.00290655	NA	GUCY1A2	LEC	0
ABCC91	0.00765698	NA	ABCC9	LEC	0
KCNJ81	0.00501926	NA	KCNJ8	LEC	0
PAMR11	0.00654531	NA	PAMR1	LEC	0
ACKR11	0.00415677	NA	ACKR1	LEC	0
SELE1	0.0207838	NA	SELE	LEC	0
ADAMTS91	2.22571	63.9053	ADAMTS9	LEC	0.153291
PLAT1	0.224383	17.1598	PLAT	LEC	0
CLU1	8.50418	90.5325	CLU	LEC	1.21528
CSF2RB1	0.113176	17.1598	CSF2RB	LEC	0
COTL11	0.58872	48.5207	COTL1	LEC	0.206079
ENPP21	0.0522864	NA	ENPP2	LEC	0
LAMP31	0.305566	21.8935	LAMP3	LEC	0.758864
CSF31	0.0103963	NA	CSF3	LEC	0
LAMC21	0.21315	18.9349	LAMC2	LEC	0.254601
PLA1A1	0.0689388	NA	PLA1A	LEC	0
TMC11	0.290229	21.8935	TMC1	LEC	0.419648
SH3TC11	0.481954	46.7456	SH3TC1	LEC	1.79156
SELL1	0.00496281	NA	SELL	LEC	0
BTNL91	0.00684841	NA	BTNL9	LEC	0
RBP71	0.0369435	NA	RBP7	LEC	0
CHRM31	0.0306022	NA	CHRM3	LEC	0
RGCC1	0.053252	NA	RGCC	LEC	0
ADAMTSL21	0.0124701	NA	ADAMTSL2	LEC	0
KCNK51	0.0285756	NA	KCNK5	LEC	0
KCNQ11	0.0177957	NA	KCNQ1	LEC	0
SEMA3G1	0.0250348	NA	SEMA3G	LEC	0
GJA51	0.00876166	NA	GJA5	LEC	0
PLLP1	0.0372942	NA	PLLP	LEC	0
ATP2A31	0.0292222	NA	ATP2A3	LEC	0
TSPAN21	0.143932	12.426	TSPAN2	LEC	0.175921
MMRN11	15.0447	98.8166	MMRN1	LEC	2.5
CCL211	84.4467	95.858	CCL21	LEC	2.5
PDPN1	4.47655	89.9408	PDPN	LEC	2.5
MRC11	3.23295	86.3905	MRC1	LEC	2.5
IL71	2.77061	77.5148	IL7	LEC	2.5
TNFRSF11A1	1.04374	59.1716	TNFRSF11A	LEC	2.5
CENPF1	0.0243907	NA	CENPF	LEC	0
BIRC51	0.0142084	NA	BIRC5	LEC	0
MKI671	0.00245637	NA	MKI67	LEC	0
CXCL12	0	NA	CXCL1	Endothelial 5	0
LAMC32	0.0048437	NA	LAMC3	Endothelial 5	0
CA122	0.00600297	NA	CA12	Endothelial 5	0
LBP2	0	NA	LBP	Endothelial 5	0
CXCL62	0.000688571	NA	CXCL6	Endothelial 5	0
CXCL82	0.00713856	NA	CXCL8	Endothelial 5	0
IL242	0	NA	IL24	Endothelial 5	0
CD822	0.029366	NA	CD82	Endothelial 5	0
CXCL132	0	NA	CXCL13	Endothelial 5	0
CCL192	0	NA	CCL19	Endothelial 5	0
DAZL2	0.00302115	NA	DAZL	Endothelial 5	0
TNFSF13B2	0.0863526	NA	TNFSF13B	Endothelial 5	0
CH25H2	0.0207434	NA	CH25H	Endothelial 5	0
RBP52	0.0100964	NA	RBP5	Endothelial 5	0
CD242	0.00929199	NA	CD24	Endothelial 5	0
BIRC32	0.295793	15.9898	BIRC3	Endothelial 5	0
IL62	0.275721	17.5127	IL6	Endothelial 5	0
G0S22	0.00638158	NA	G0S2	Endothelial 5	0
IRF82	0.00177736	NA	IRF8	Endothelial 5	0
ADAMDEC12	0	NA	ADAMDEC1	Endothelial 5	0
CXCL92	0.031457	NA	CXCL9	Endothelial 5	0
CXCL102	0.0140448	NA	CXCL10	Endothelial 5	0
CFD2	0	NA	CFD	Endothelial 5	0
ABCA82	0.00644999	NA	ABCA8	Endothelial 5	0
IGF12	0.00566028	NA	IGF1	Endothelial 5	0
FGL22	0.241595	21.066	FGL2	Endothelial 5	0.115049
TMEM132C2	0.00461915	NA	TMEM132C	Endothelial 5	0
SLIT22	0.0442022	NA	SLIT2	Endothelial 5	0
COMP2	0	NA	COMP	Endothelial 5	0
CNTN12	0.000618243	NA	CNTN1	Endothelial 5	0
PTGER32	0.0252019	NA	PTGER3	Endothelial 5	0
LRFN52	0.0044776	NA	LRFN5	Endothelial 5	0
FOXP22	0.0160701	NA	FOXP2	Endothelial 5	0
HPSE22	0.00858989	NA	HPSE2	Endothelial 5	0
POU3F32	0	NA	POU3F3	Endothelial 5	0
COL11A12	0	NA	COL11A1	Endothelial 5	0
ASPN2	0.00980054	NA	ASPN	Endothelial 5	0
LRRC152	0	NA	LRRC15	Endothelial 5	0
CORIN2	0.0263665	NA	CORIN	Endothelial 5	0
OGN2	0.0274751	NA	OGN	Endothelial 5	0
SFRP42	0	NA	SFRP4	Endothelial 5	0
FNDC12	0	NA	FNDC1	Endothelial 5	0
PRSS352	0	NA	PRSS35	Endothelial 5	0
STC12	3.49667	60.6599	STC1	Endothelial 5	1.81547
BMP42	0.0844338	11.6751	BMP4	Endothelial 5	0
ENPP12	0.0191524	NA	ENPP1	Endothelial 5	0
CP2	0.139472	NA	CP	Endothelial 5	0
F13A12	0.000949273	NA	F13A1	Endothelial 5	0
KRT172	0	NA	KRT17	Endothelial 5	0
SLC19A12	0.0314362	NA	SLC19A1	Endothelial 5	0
MYH112	0.244237	20.0508	MYH11	Endothelial 5	0
ACTA22	0.0305455	NA	ACTA2	Endothelial 5	0
RGS62	0.014434	NA	RGS6	Endothelial 5	0
MUSTN12	0.0290914	NA	MUSTN1	Endothelial 5	0
MYOCD2	0.0175185	NA	MYOCD	Endothelial 5	0
SOX62	0.365783	18.7817	SOX6	Endothelial 5	0.63631
GUCY1A22	0.0156703	NA	GUCY1A2	Endothelial 5	0
ABCC92	0.00928113	NA	ABCC9	Endothelial 5	0
KCNJ82	0.00343906	NA	KCNJ8	Endothelial 5	0
PAMR12	0.00188739	NA	PAMR1	Endothelial 5	0
ACKR12	0.0890184	NA	ACKR1	Endothelial 5	0
SELE2	0.255229	15.2284	SELE	Endothelial 5	0
ADAMTS92	6.16225	80.203	ADAMTS9	Endothelial 5	1.2961
PLAT2	0.303004	25.8883	PLAT	Endothelial 5	0.475435
CLU2	1.58008	34.5178	CLU	Endothelial 5	0
CSF2RB2	0.387545	40.6091	CSF2RB	Endothelial 5	0.221074
COTL12	0.064827	NA	COTL1	Endothelial 5	0
ENPP22	1.89167	40.1015	ENPP2	Endothelial 5	1.96815
LAMP32	0.0457159	NA	LAMP3	Endothelial 5	0
CSF32	0.0460122	NA	CSF3	Endothelial 5	0
LAMC22	0.0759478	NA	LAMC2	Endothelial 5	0
PLA1A2	0.0550346	NA	PLA1A	Endothelial 5	0
TMC12	0.202218	12.4365	TMC1	Endothelial 5	0.087862
SH3TC12	0.141168	17.5127	SH3TC1	Endothelial 5	0.0670208
SELL2	0.000753942	NA	SELL	Endothelial 5	0
BTNL92	0.442815	25.6345	BTNL9	Endothelial 5	0.600233
RBP72	0.235226	17.2589	RBP7	Endothelial 5	0.200297
CHRM32	1.79496	25.1269	CHRM3	Endothelial 5	1.62551
RGCC2	0.601148	31.7259	RGCC	Endothelial 5	0.0260906
ADAMTSL22	0.341836	23.6041	ADAMTSL2	Endothelial 5	0.554398
KCNK52	0.215606	18.0203	KCNK5	Endothelial 5	0.405226
KCNQ12	0.345411	28.6802	KCNQ1	Endothelial 5	1.13173
SEMA3G2	2.74061	86.2944	SEMA3G	Endothelial 5	2.5
GJA52	2.63622	77.1574	GJA5	Endothelial 5	2.5
PLLP2	1.02995	63.7056	PLLP	Endothelial 5	2.5
ATP2A32	1.9005	71.066	ATP2A3	Endothelial 5	2.5
TSPAN22	1.0841	60.6599	TSPAN2	Endothelial 5	2.5
MMRN12	0.0333352	NA	MMRN1	Endothelial 5	0
CCL212	0	NA	CCL21	Endothelial 5	0
PDPN2	0	NA	PDPN	Endothelial 5	0
MRC12	0.00522502	NA	MRC1	Endothelial 5	0
IL72	0.102864	NA	IL7	Endothelial 5	0
TNFRSF11A2	0.00376783	NA	TNFRSF11A	Endothelial 5	0
CENPF2	0.19673	21.8274	CENPF	Endothelial 5	0.123767
BIRC52	0.0142284	NA	BIRC5	Endothelial 5	0
MKI672	0.00551054	NA	MKI67	Endothelial 5	0
CXCL14	0.000670986	NA	CXCL1	Endothelial 4	0
LAMC33	0.00207355	NA	LAMC3	Endothelial 4	0
CA123	0.000713142	NA	CA12	Endothelial 4	0
LBP3	0.00126707	NA	LBP	Endothelial 4	0
CXCL63	0	NA	CXCL6	Endothelial 4	0
CXCL83	0.00244635	NA	CXCL8	Endothelial 4	0
IL243	0	NA	IL24	Endothelial 4	0
CD823	0.021177	NA	CD82	Endothelial 4	0
CXCL133	0	NA	CXCL13	Endothelial 4	0
CCL193	0	NA	CCL19	Endothelial 4	0
DAZL3	0.00175263	NA	DAZL	Endothelial 4	0
TNFSF13B3	0.0656749	NA	TNFSF13B	Endothelial 4	0
CH25H3	0.0817429	10.6516	CH25H	Endothelial 4	0
RBP53	0.0582343	NA	RBP5	Endothelial 4	0
CD243	0.00560453	NA	CD24	Endothelial 4	0
BIRC33	0.16274	14.0351	BIRC3	Endothelial 4	0
IL63	0.0839887	NA	IL6	Endothelial 4	0
G0S23	0.00856299	NA	G0S2	Endothelial 4	0
IRF83	0.000928315	NA	IRF8	Endothelial 4	0
ADAMDEC13	0	NA	ADAMDEC1	Endothelial 4	0
CXCL93	0.0403744	NA	CXCL9	Endothelial 4	0
CXCL103	0.0146443	NA	CXCL10	Endothelial 4	0
CFD3	0	NA	CFD	Endothelial 4	0
ABCA83	0	NA	ABCA8	Endothelial 4	0
IGF13	0.000772537	NA	IGF1	Endothelial 4	0
FGL23	0.0188336	NA	FGL2	Endothelial 4	0
TMEM132C3	0.00407304	NA	TMEM132C	Endothelial 4	0
SLIT23	0.095962	NA	SLIT2	Endothelial 4	0
COMP3	0	NA	COMP	Endothelial 4	0
CNTN13	0.00110223	NA	CNTN1	Endothelial 4	0
PTGER33	0.0104254	NA	PTGER3	Endothelial 4	0
LRFN53	0.00299413	NA	LRFN5	Endothelial 4	0
FOXP23	0.00710122	NA	FOXP2	Endothelial 4	0
HPSE23	0.0100913	NA	HPSE2	Endothelial 4	0
POU3F33	0	NA	POU3F3	Endothelial 4	0
COL11A13	0	NA	COL11A1	Endothelial 4	0
ASPN3	0.0173647	NA	ASPN	Endothelial 4	0
LRRC153	0	NA	LRRC15	Endothelial 4	0
CORIN3	0.0215941	NA	CORIN	Endothelial 4	0
OGN3	0.0176669	NA	OGN	Endothelial 4	0
SFRP43	0	NA	SFRP4	Endothelial 4	0
FNDC13	0	NA	FNDC1	Endothelial 4	0
PRSS353	0.00044978	NA	PRSS35	Endothelial 4	0
STC13	1.85815	35.3383	STC1	Endothelial 4	1.03406
BMP43	0.00826871	NA	BMP4	Endothelial 4	0
ENPP13	0.00484363	NA	ENPP1	Endothelial 4	0
CP3	0.017996	NA	CP	Endothelial 4	0
F13A13	0	NA	F13A1	Endothelial 4	0
KRT173	0	NA	KRT17	Endothelial 4	0
SLC19A13	0.0408332	NA	SLC19A1	Endothelial 4	0
MYH113	0.10317	12.406	MYH11	Endothelial 4	0
ACTA23	0.0611615	NA	ACTA2	Endothelial 4	0
RGS63	0.026302	NA	RGS6	Endothelial 4	0
MUSTN13	0.0115108	NA	MUSTN1	Endothelial 4	0
MYOCD3	0.00943778	NA	MYOCD	Endothelial 4	0
SOX63	0.178756	12.5313	SOX6	Endothelial 4	0.0633018
GUCY1A23	0.0937144	NA	GUCY1A2	Endothelial 4	0
ABCC93	0.0461886	NA	ABCC9	Endothelial 4	0
KCNJ83	0.0195719	NA	KCNJ8	Endothelial 4	0
PAMR13	0.00763581	NA	PAMR1	Endothelial 4	0
ACKR13	1.0851	34.3358	ACKR1	Endothelial 4	0.271
SELE3	6.9429	60.6516	SELE	Endothelial 4	1.03109
ADAMTS93	5.91857	80.3258	ADAMTS9	Endothelial 4	1.24651
PLAT3	0.155765	19.0476	PLAT	Endothelial 4	0
CLU3	0.195409	21.8045	CLU	Endothelial 4	0
CSF2RB3	0.332934	35.4637	CSF2RB	Endothelial 4	0.129825
COTL13	0.94362	56.6416	COTL1	Endothelial 4	0.928167
ENPP23	0.240272	19.9248	ENPP2	Endothelial 4	0
LAMP33	0.241341	25.4386	LAMP3	Endothelial 4	0.516756
CSF33	0.0562692	NA	CSF3	Endothelial 4	0
LAMC23	0.152202	13.6591	LAMC2	Endothelial 4	0.0383129
PLA1A3	0.0536241	NA	PLA1A	Endothelial 4	0
TMC13	0.599918	39.9749	TMC1	Endothelial 4	1.42993
SH3TC13	0.305773	36.0902	SH3TC1	Endothelial 4	0.956268
SELL3	0.0438101	NA	SELL	Endothelial 4	0
BTNL93	0.343138	17.6692	BTNL9	Endothelial 4	0.408099
RBP73	0.464887	29.8246	RBP7	Endothelial 4	0.754691
CHRM33	0.444036	NA	CHRM3	Endothelial 4	0.286236
RGCC3	3.58866	84.8371	RGCC	Endothelial 4	2.5
ADAMTSL23	1.69457	74.5614	ADAMTSL2	Endothelial 4	2.5
KCNK53	1.0742	62.6566	KCNK5	Endothelial 4	2.5
KCNQ13	0.902501	53.1328	KCNQ1	Endothelial 4	2.5
SEMA3G3	0.195258	16.5414	SEMA3G	Endothelial 4	0.0293999
GJA53	0.0935998	NA	GJA5	Endothelial 4	0
PLLP3	0.108199	15.2882	PLLP	Endothelial 4	0.0775665
ATP2A33	0.159064	15.5388	ATP2A3	Endothelial 4	0.0328289
TSPAN23	0.0508307	NA	TSPAN2	Endothelial 4	0
MMRN13	0.0624366	NA	MMRN1	Endothelial 4	0
CCL213	0.00124964	NA	CCL21	Endothelial 4	0
PDPN3	0	NA	PDPN	Endothelial 4	0
MRC13	0.00562295	NA	MRC1	Endothelial 4	0
IL73	0.0617631	NA	IL7	Endothelial 4	0
TNFRSF11A3	0.0118225	NA	TNFRSF11A	Endothelial 4	0
CENPF3	0.103625	12.0301	CENPF	Endothelial 4	0
BIRC53	0.00538795	NA	BIRC5	Endothelial 4	0
MKI673	0.00432127	NA	MKI67	Endothelial 4	0
CXCL15	0	NA	CXCL1	Endothelial 3	0
LAMC34	0.00212222	NA	LAMC3	Endothelial 3	0
CA124	0.00738701	NA	CA12	Endothelial 3	0
LBP4	0	NA	LBP	Endothelial 3	0
CXCL64	0	NA	CXCL6	Endothelial 3	0
CXCL84	0.00854521	NA	CXCL8	Endothelial 3	0
IL244	0	NA	IL24	Endothelial 3	0
CD824	0.0223826	NA	CD82	Endothelial 3	0
CXCL134	0	NA	CXCL13	Endothelial 3	0
CCL194	0	NA	CCL19	Endothelial 3	0
DAZL4	0	NA	DAZL	Endothelial 3	0
TNFSF13B4	0.0838531	NA	TNFSF13B	Endothelial 3	0
CH25H4	0.0528438	NA	CH25H	Endothelial 3	0
RBP54	0.0257179	NA	RBP5	Endothelial 3	0
CD244	0.00709199	NA	CD24	Endothelial 3	0
BIRC34	0.0790222	NA	BIRC3	Endothelial 3	0
IL64	0.0774801	NA	IL6	Endothelial 3	0
G0S24	0.00307734	NA	G0S2	Endothelial 3	0
IRF84	0.00243979	NA	IRF8	Endothelial 3	0
ADAMDEC14	0	NA	ADAMDEC1	Endothelial 3	0
CXCL94	0.00769705	NA	CXCL9	Endothelial 3	0
CXCL104	0.0233923	NA	CXCL10	Endothelial 3	0
CFD4	0.0011968	NA	CFD	Endothelial 3	0
ABCA84	0.000650259	NA	ABCA8	Endothelial 3	0
IGF14	0.0011968	NA	IGF1	Endothelial 3	0
FGL24	0.187054	14.8459	FGL2	Endothelial 3	0
TMEM132C4	0.00244865	NA	TMEM132C	Endothelial 3	0
SLIT24	0.0230092	NA	SLIT2	Endothelial 3	0
COMP4	0	NA	COMP	Endothelial 3	0
CNTN14	0.00185037	NA	CNTN1	Endothelial 3	0
PTGER34	0.00269948	NA	PTGER3	Endothelial 3	0
LRFN54	0.00183674	NA	LRFN5	Endothelial 3	0
FOXP24	0.133392	NA	FOXP2	Endothelial 3	0
HPSE24	0.0141214	NA	HPSE2	Endothelial 3	0
POU3F34	0	NA	POU3F3	Endothelial 3	0
COL11A14	0	NA	COL11A1	Endothelial 3	0
ASPN4	0.0230394	NA	ASPN	Endothelial 3	0
LRRC154	0	NA	LRRC15	Endothelial 3	0
CORIN4	0.0189126	NA	CORIN	Endothelial 3	0
OGN4	0.0116571	NA	OGN	Endothelial 3	0
SFRP44	0	NA	SFRP4	Endothelial 3	0
FNDC14	0	NA	FNDC1	Endothelial 3	0
PRSS354	0	NA	PRSS35	Endothelial 3	0
STC14	0.482522	14.0056	STC1	Endothelial 3	0
BMP44	0.0181522	NA	BMP4	Endothelial 3	0
ENPP14	0.00674632	NA	ENPP1	Endothelial 3	0
CP4	0.0587096	NA	CP	Endothelial 3	0
F13A14	0.00598402	NA	F13A1	Endothelial 3	0
KRT174	0	NA	KRT17	Endothelial 3	0
SLC19A14	0.0455113	NA	SLC19A1	Endothelial 3	0
MYH114	0.127338	11.2045	MYH11	Endothelial 3	0
ACTA24	0.025241	NA	ACTA2	Endothelial 3	0
RGS64	0.00219274	NA	RGS6	Endothelial 3	0
MUSTN14	0.010347	NA	MUSTN1	Endothelial 3	0
MYOCD4	0.00667502	NA	MYOCD	Endothelial 3	0
SOX64	0.705291	23.8095	SOX6	Endothelial 3	1.50013
GUCY1A24	0.0289681	NA	GUCY1A2	Endothelial 3	0
ABCC94	0.0189562	NA	ABCC9	Endothelial 3	0
KCNJ84	0.00295832	NA	KCNJ8	Endothelial 3	0
PAMR14	0.00374031	NA	PAMR1	Endothelial 3	0
ACKR14	0.656877	22.9692	ACKR1	Endothelial 3	0.0264618
SELE4	1.07593	18.7675	SELE	Endothelial 3	0
ADAMTS94	3.41281	59.6639	ADAMTS9	Endothelial 3	0.602232
PLAT4	0.356533	21.8487	PLAT	Endothelial 3	0.871116
CLU4	0.907058	32.7731	CLU	Endothelial 3	0
CSF2RB4	0.212967	21.2885	CSF2RB	Endothelial 3	0
COTL14	0.228026	15.9664	COTL1	Endothelial 3	0
ENPP24	0.374697	16.2465	ENPP2	Endothelial 3	0
LAMP34	0.0263658	NA	LAMP3	Endothelial 3	0
CSF34	0.0427655	NA	CSF3	Endothelial 3	0
LAMC24	0.124778	NA	LAMC2	Endothelial 3	0
PLA1A4	0.158946	10.084	PLA1A	Endothelial 3	0.422738
TMC14	0.523856	27.7311	TMC1	Endothelial 3	1.20119
SH3TC14	0.2943	26.0504	SH3TC1	Endothelial 3	0.898024
SELL4	0.0223146	NA	SELL	Endothelial 3	0
BTNL94	3.15317	66.6667	BTNL9	Endothelial 3	2.5
RBP74	2.21901	60.7843	RBP7	Endothelial 3	2.5
CHRM34	4.60237	44.5378	CHRM3	Endothelial 3	2.5
RGCC4	1.82913	55.4622	RGCC	Endothelial 3	1.51634
ADAMTSL24	0.369311	21.2885	ADAMTSL2	Endothelial 3	0.633798
KCNK54	0.294331	17.0868	KCNK5	Endothelial 3	0.72426
KCNQ14	0.282311	20.7283	KCNQ1	Endothelial 3	0.859363
SEMA3G4	1.12553	38.0952	SEMA3G	Endothelial 3	1.5788
GJA54	0.0894852	NA	GJA5	Endothelial 3	0
PLLP4	0.246604	17.9272	PLLP	Endothelial 3	0.728566
ATP2A34	0.426965	20.7283	ATP2A3	Endothelial 3	0.803136
TSPAN24	0.427328	25.7703	TSPAN2	Endothelial 3	1.2922
MMRN14	0.122144	NA	MMRN1	Endothelial 3	0
CCL214	0.00925969	NA	CCL21	Endothelial 3	0
PDPN4	0	NA	PDPN	Endothelial 3	0
MRC14	0.00804017	NA	MRC1	Endothelial 3	0
IL74	0.0639709	NA	IL7	Endothelial 3	0
TNFRSF11A4	0.0129913	NA	TNFRSF11A	Endothelial 3	0
CENPF4	0.0836116	NA	CENPF	Endothelial 3	0
BIRC54	0.00315228	NA	BIRC5	Endothelial 3	0
MKI674	0.00325371	NA	MKI67	Endothelial 3	0
CXCL16	0.0297486	NA	CXCL1	Endothelial 2	0
LAMC35	0.00174447	NA	LAMC3	Endothelial 2	0
CA125	0.00269215	NA	CA12	Endothelial 2	0
LBP5	0.00346604	NA	LBP	Endothelial 2	0
CXCL65	0.00120488	NA	CXCL6	Endothelial 2	0
CXCL85	0.0223731	NA	CXCL8	Endothelial 2	0
IL245	0.00973591	NA	IL24	Endothelial 2	0
CD825	0.0193378	NA	CD82	Endothelial 2	0
CXCL135	0.00390061	NA	CXCL13	Endothelial 2	0
CCL195	0	NA	CCL19	Endothelial 2	0
DAZL5	0.00121908	NA	DAZL	Endothelial 2	0
TNFSF13B5	0.0623639	NA	TNFSF13B	Endothelial 2	0
CH25H5	0.224384	23.8554	CH25H	Endothelial 2	0
RBP55	0.614266	58.3133	RBP5	Endothelial 2	1.31046
CD245	0.00872458	NA	CD24	Endothelial 2	0
BIRC35	1.30498	71.0843	BIRC3	Endothelial 2	2.5
IL65	0.331041	21.9277	IL6	Endothelial 2	0
G0S25	0.158743	14.9398	G0S2	Endothelial 2	0
IRF85	0.0103568	NA	IRF8	Endothelial 2	0
ADAMDEC15	0	NA	ADAMDEC1	Endothelial 2	0
CXCL95	0.649098	NA	CXCL9	Endothelial 2	1.45744
CXCL105	0.461724	NA	CXCL10	Endothelial 2	0.552293
CFD5	0.00108177	NA	CFD	Endothelial 2	0
ABCA85	0.000540884	NA	ABCA8	Endothelial 2	0
IGF15	0	NA	IGF1	Endothelial 2	0
FGL25	0.0155138	NA	FGL2	Endothelial 2	0
TMEM132C5	0.00433176	NA	TMEM132C	Endothelial 2	0
SLIT25	0.291511	16.8675	SLIT2	Endothelial 2	0
COMP5	0.00108177	NA	COMP	Endothelial 2	0
CNTN15	0.00315402	NA	CNTN1	Endothelial 2	0
PTGER35	0.00549492	NA	PTGER3	Endothelial 2	0
LRFN55	0.00118807	NA	LRFN5	Endothelial 2	0
FOXP25	0.00877201	NA	FOXP2	Endothelial 2	0
HPSE25	0.0144342	NA	HPSE2	Endothelial 2	0
POU3F35	0.000540884	NA	POU3F3	Endothelial 2	0
COL11A15	0	NA	COL11A1	Endothelial 2	0
ASPN5	0.0228398	NA	ASPN	Endothelial 2	0
LRRC155	0.000540884	NA	LRRC15	Endothelial 2	0
CORIN5	0.0271336	NA	CORIN	Endothelial 2	0
OGN5	0.0247361	NA	OGN	Endothelial 2	0
SFRP45	0	NA	SFRP4	Endothelial 2	0
FNDC15	0	NA	FNDC1	Endothelial 2	0
PRSS355	0	NA	PRSS35	Endothelial 2	0
STC15	0.10627	NA	STC1	Endothelial 2	0
BMP45	0.0458641	NA	BMP4	Endothelial 2	0
ENPP15	0.00782269	NA	ENPP1	Endothelial 2	0
CP5	0.00814792	NA	CP	Endothelial 2	0
F13A15	0.000925609	NA	F13A1	Endothelial 2	0
KRT175	0	NA	KRT17	Endothelial 2	0
SLC19A15	0.045683	10.1205	SLC19A1	Endothelial 2	0
MYH115	0.133439	18.5542	MYH11	Endothelial 2	0
ACTA25	0.0158062	NA	ACTA2	Endothelial 2	0
RGS65	0.00116753	NA	RGS6	Endothelial 2	0
MUSTN15	0.00573659	NA	MUSTN1	Endothelial 2	0
MYOCD5	0.00359398	NA	MYOCD	Endothelial 2	0
SOX65	0.0607689	NA	SOX6	Endothelial 2	0
GUCY1A25	0.0139648	NA	GUCY1A2	Endothelial 2	0
ABCC95	0.0018067	NA	ABCC9	Endothelial 2	0
KCNJ85	0.00306561	NA	KCNJ8	Endothelial 2	0
PAMR15	0.00239346	NA	PAMR1	Endothelial 2	0
ACKR15	15.3074	94.9398	ACKR1	Endothelial 2	2.45894
SELE5	39.0583	99.5181	SELE	Endothelial 2	2.30999
ADAMTS95	9.44619	94.6988	ADAMTS9	Endothelial 2	1.83681
PLAT5	0.0795569	10.3614	PLAT	Endothelial 2	0
CLU5	1.88708	59.5181	CLU	Endothelial 2	0
CSF2RB5	3.7564	90.6024	CSF2RB	Endothelial 2	2.5
COTL15	1.98224	82.6506	COTL1	Endothelial 2	2.46143
ENPP25	2.41063	71.8072	ENPP2	Endothelial 2	2.48027
LAMP35	1.17819	60.9639	LAMP3	Endothelial 2	2.5
CSF35	2.02817	53.253	CSF3	Endothelial 2	2.5
LAMC25	1.51572	54.4578	LAMC2	Endothelial 2	2.5
PLA1A5	0.757248	51.3253	PLA1A	Endothelial 2	2.5
TMC15	0.878655	56.3855	TMC1	Endothelial 2	2.18415
SH3TC15	0.543289	60.4819	SH3TC1	Endothelial 2	2.0592
SELL5	0.550379	42.1687	SELL	Endothelial 2	2.5
BTNL95	0.00322985	NA	BTNL9	Endothelial 2	0
RBP75	0.0875246	10.6024	RBP7	Endothelial 2	0
CHRM35	0.012693	NA	CHRM3	Endothelial 2	0
RGCC5	0.626077	47.4699	RGCC	Endothelial 2	0.0665364
ADAMTSL25	0.100212	13.494	ADAMTSL2	Endothelial 2	0
KCNK55	0.177194	21.6867	KCNK5	Endothelial 2	0.241978
KCNQ15	0.0749212	11.8072	KCNQ1	Endothelial 2	0
SEMA3G5	0.00905773	NA	SEMA3G	Endothelial 2	0
GJA55	0.002231	NA	GJA5	Endothelial 2	0
PLLP5	0.0707401	13.7349	PLLP	Endothelial 2	0
ATP2A35	0.0075515	NA	ATP2A3	Endothelial 2	0
TSPAN25	0.00832433	NA	TSPAN2	Endothelial 2	0
MMRN15	0.420689	30.6024	MMRN1	Endothelial 2	0.117351
CCL215	0.00368462	NA	CCL21	Endothelial 2	0
PDPN5	0.00216354	NA	PDPN	Endothelial 2	0
MRC15	0.00167198	NA	MRC1	Endothelial 2	0
IL75	0.145468	16.1446	IL7	Endothelial 2	0
TNFRSF11A5	0.0780857	13.253	TNFRSF11A	Endothelial 2	0.0717966
CENPF5	0.0466557	NA	CENPF	Endothelial 2	0
BIRC55	0.00707412	NA	BIRC5	Endothelial 2	0
MKI675	0.00860919	NA	MKI67	Endothelial 2	0
CXCL17	0.000258095	NA	CXCL1	Endothelial 1	0
LAMC36	0.00182481	NA	LAMC3	Endothelial 1	0
CA126	0.00204511	NA	CA12	Endothelial 1	0
LBP6	0	NA	LBP	Endothelial 1	0
CXCL66	0.00102488	NA	CXCL6	Endothelial 1	0
CXCL86	0.00732541	NA	CXCL8	Endothelial 1	0
IL246	0.00033278	NA	IL24	Endothelial 1	0
CD826	0.0166907	NA	CD82	Endothelial 1	0
CXCL136	0.00210923	NA	CXCL13	Endothelial 1	0
CCL196	0	NA	CCL19	Endothelial 1	0
DAZL6	0.00203145	NA	DAZL	Endothelial 1	0
TNFSF13B6	0.0725514	NA	TNFSF13B	Endothelial 1	0
CH25H6	0.115941	13.3837	CH25H	Endothelial 1	0
RBP56	0.162457	20.189	RBP5	Endothelial 1	0
CD246	0.00570575	NA	CD24	Endothelial 1	0
BIRC36	0.507623	39.3951	BIRC3	Endothelial 1	0.755688
IL66	0.379474	21.7769	IL6	Endothelial 1	0
G0S26	0.029555	NA	G0S2	Endothelial 1	0
IRF86	0.010471	NA	IRF8	Endothelial 1	0
ADAMDEC16	0	NA	ADAMDEC1	Endothelial 1	0
CXCL96	0.0477026	NA	CXCL9	Endothelial 1	0
CXCL106	0.114219	NA	CXCL10	Endothelial 1	0
CFD6	0.0012367	NA	CFD	Endothelial 1	0
ABCA86	0.00159726	NA	ABCA8	Endothelial 1	0
IGF16	0.000907728	NA	IGF1	Endothelial 1	0
FGL26	0.0450853	NA	FGL2	Endothelial 1	0
TMEM132C6	0.00460133	NA	TMEM132C	Endothelial 1	0
SLIT26	0.14256	NA	SLIT2	Endothelial 1	0
COMP6	0	NA	COMP	Endothelial 1	0
CNTN16	0.00179232	NA	CNTN1	Endothelial 1	0
PTGER36	0.00401566	NA	PTGER3	Endothelial 1	0
LRFN56	0.00364764	NA	LRFN5	Endothelial 1	0
FOXP26	0.0410451	NA	FOXP2	Endothelial 1	0
HPSE26	0.0114261	NA	HPSE2	Endothelial 1	0
POU3F36	0	NA	POU3F3	Endothelial 1	0
COL11A16	0	NA	COL11A1	Endothelial 1	0
ASPN6	0.0138077	NA	ASPN	Endothelial 1	0
LRRC156	0.000595482	NA	LRRC15	Endothelial 1	0
CORIN6	0.0275243	NA	CORIN	Endothelial 1	0
OGN6	0.0188693	NA	OGN	Endothelial 1	0
SFRP46	0.000590845	NA	SFRP4	Endothelial 1	0
FNDC16	0.000106969	NA	FNDC1	Endothelial 1	0
PRSS356	0.000615579	NA	PRSS35	Endothelial 1	0
STC16	0.554259	18.6011	STC1	Endothelial 1	0
BMP46	0.0510053	NA	BMP4	Endothelial 1	0
ENPP16	0.012244	NA	ENPP1	Endothelial 1	0
CP6	0.0145797	NA	CP	Endothelial 1	0
F13A16	0.000249827	NA	F13A1	Endothelial 1	0
KRT176	0.000238306	NA	KRT17	Endothelial 1	0
SLC19A16	0.0432071	NA	SLC19A1	Endothelial 1	0
MYH116	0.106716	12.2495	MYH11	Endothelial 1	0
ACTA26	0.0216446	NA	ACTA2	Endothelial 1	0
RGS66	0.00656807	NA	RGS6	Endothelial 1	0
MUSTN16	0.00683682	NA	MUSTN1	Endothelial 1	0
MYOCD6	0.00515507	NA	MYOCD	Endothelial 1	0
SOX66	0.0557613	NA	SOX6	Endothelial 1	0
GUCY1A26	0.0075954	NA	GUCY1A2	Endothelial 1	0
ABCC96	0.00851847	NA	ABCC9	Endothelial 1	0
KCNJ86	0.00144423	NA	KCNJ8	Endothelial 1	0
PAMR16	0.000934196	NA	PAMR1	Endothelial 1	0
ACKR16	13.4297	96.9376	ACKR1	Endothelial 1	2.32881
SELE6	25.2824	89.9433	SELE	Endothelial 1	1.97689
ADAMTS96	6.01667	79.1682	ADAMTS9	Endothelial 1	1.26668
PLAT6	0.486941	34.9716	PLAT	Endothelial 1	1.77323
CLU6	5.88724	84.6125	CLU	Endothelial 1	0.817573
CSF2RB6	1.49172	68.242	CSF2RB	Endothelial 1	1.55147
COTL16	0.902193	60.8696	COTL1	Endothelial 1	0.851008
ENPP26	0.413439	26.3516	ENPP2	Endothelial 1	0
LAMP36	0.265324	24.1966	LAMP3	Endothelial 1	0.608601
CSF36	0.536809	22.4197	CSF3	Endothelial 1	0.979217
LAMC26	0.424271	27.259	LAMC2	Endothelial 1	0.927818
PLA1A6	0.317107	28.242	PLA1A	Endothelial 1	1.26377
TMC16	0.468302	32.6654	TMC1	Endothelial 1	1.02679
SH3TC16	0.228897	27.1078	SH3TC1	Endothelial 1	0.555815
SELL6	0.3115	26.8809	SELL	Endothelial 1	1.69763
BTNL96	0.0331044	NA	BTNL9	Endothelial 1	0
RBP76	0.356415	33.4216	RBP7	Endothelial 1	0.504573
CHRM36	0.034333	NA	CHRM3	Endothelial 1	0
RGCC6	0.563923	37.9584	RGCC	Endothelial 1	0
ADAMTSL26	0.218279	21.6635	ADAMTSL2	Endothelial 1	0.175989
KCNK56	0.308955	28.431	KCNK5	Endothelial 1	0.781379
KCNQ16	0.0634803	NA	KCNQ1	Endothelial 1	0
SEMA3G6	0.00600445	NA	SEMA3G	Endothelial 1	0
GJA56	0.00443817	NA	GJA5	Endothelial 1	0
PLLP6	0.0918868	13.3459	PLLP	Endothelial 1	0
ATP2A36	0.0343585	NA	ATP2A3	Endothelial 1	0
TSPAN26	0.0712854	NA	TSPAN2	Endothelial 1	0
MMRN16	0.845568	42.2684	MMRN1	Endothelial 1	0.483462
CCL216	0.001085	NA	CCL21	Endothelial 1	0
PDPN6	0	NA	PDPN	Endothelial 1	0
MRC16	0.0024813	NA	MRC1	Endothelial 1	0
IL76	0.0675609	NA	IL7	Endothelial 1	0
TNFRSF11A6	0.0726794	NA	TNFRSF11A	Endothelial 1	0.0441882
CENPF6	0.0480417	NA	CENPF	Endothelial 1	0
BIRC56	0.00859218	NA	BIRC5	Endothelial 1	0
MKI676	0.00282963	NA	MKI67	Endothelial 1	0
CXCL18	0.0425161	NA	CXCL1	SMC 2	0
LAMC37	0.175975	16.0448	LAMC3	SMC 2	0.058097
CA127	0.123213	11.3806	CA12	SMC 2	0
LBP7	0.0206768	NA	LBP	SMC 2	0
CXCL67	0.00971716	NA	CXCL6	SMC 2	0
CXCL87	0.301312	10.4478	CXCL8	SMC 2	0
IL247	1.10201	11.0075	IL24	SMC 2	0.6355
CD827	0.48306	38.2463	CD82	SMC 2	0.125907
CXCL137	0.00390067	NA	CXCL13	SMC 2	0
CCL197	8.26378	27.7985	CCL19	SMC 2	1.16122
DAZL7	0.00709614	NA	DAZL	SMC 2	0
TNFSF13B7	0.0315935	NA	TNFSF13B	SMC 2	0
CH25H7	0.217734	10.4478	CH25H	SMC 2	0
RBP57	0.535331	34.5149	RBP5	SMC 2	1.06
CD247	0.740046	24.2537	CD24	SMC 2	1.17235
BIRC37	0.289121	19.403	BIRC3	SMC 2	0
IL67	1.00538	26.8657	IL6	SMC 2	0.505361
G0S27	0.46644	28.5448	G0S2	SMC 2	0.46142
IRF87	0.470549	30.0373	IRF8	SMC 2	1.14369
ADAMDEC17	0.0185982	NA	ADAMDEC1	SMC 2	0
CXCL97	0.0965415	NA	CXCL9	SMC 2	0
CXCL107	0.031521	NA	CXCL10	SMC 2	0
CFD7	0.0247454	NA	CFD	SMC 2	0
ABCA87	0.236256	13.806	ABCA8	SMC 2	0
IGF17	0.00958224	NA	IGF1	SMC 2	0
FGL27	0.0204569	NA	FGL2	SMC 2	0
TMEM132C7	0.177234	NA	TMEM132C	SMC 2	0.197393
SLIT27	0.367017	19.5896	SLIT2	SMC 2	0.0836219
COMP7	0.020851	NA	COMP	SMC 2	0
CNTN17	0	NA	CNTN1	SMC 2	0
PTGER37	0.488708	17.1642	PTGER3	SMC 2	1.18926
LRFN57	0.140795	NA	LRFN5	SMC 2	0
FOXP27	0.00792397	NA	FOXP2	SMC 2	0
HPSE27	0.0730827	NA	HPSE2	SMC 2	0
POU3F37	0.00790648	NA	POU3F3	SMC 2	0
COL11A17	0	NA	COL11A1	SMC 2	0
ASPN7	1.88767	56.903	ASPN	SMC 2	0.498224
LRRC157	0.000604051	NA	LRRC15	SMC 2	0
CORIN7	0.0283545	NA	CORIN	SMC 2	0
OGN7	0.0803005	NA	OGN	SMC 2	0
SFRP47	0.0182524	NA	SFRP4	SMC 2	0
FNDC17	0.00957447	NA	FNDC1	SMC 2	0
PRSS357	0.0137328	NA	PRSS35	SMC 2	0
STC17	0.000544118	NA	STC1	SMC 2	0
BMP47	0.0360376	NA	BMP4	SMC 2	0
ENPP17	0.0942534	10.0746	ENPP1	SMC 2	0
CP7	0.0781197	NA	CP	SMC 2	0
F13A17	0.00403354	NA	F13A1	SMC 2	0
KRT177	0.0063033	NA	KRT17	SMC 2	0
SLC19A17	0.136702	16.791	SLC19A1	SMC 2	0.30573
MYH117	0.644072	26.4925	MYH11	SMC 2	0.24151
ACTA27	5.41563	63.0597	ACTA2	SMC 2	1.36482
RGS67	1.41252	29.291	RGS6	SMC 2	0.980207
MUSTN17	0.262152	15.2985	MUSTN1	SMC 2	0.197704
MYOCD7	0.0266729	NA	MYOCD	SMC 2	0
SOX67	0.0311788	NA	SOX6	SMC 2	0
GUCY1A27	9.07509	88.9925	GUCY1A2	SMC 2	2.5
ABCC97	4.19309	85.8209	ABCC9	SMC 2	2.5
KCNJ87	2.0466	76.8657	KCNJ8	SMC 2	2.5
PAMR17	1.36515	46.8284	PAMR1	SMC 2	2.5
ACKR17	0.0140795	NA	ACKR1	SMC 2	0
SELE7	0.0472431	NA	SELE	SMC 2	0
ADAMTS97	1.24631	35.6343	ADAMTS9	SMC 2	0
PLAT7	0.389512	30.0373	PLAT	SMC 2	1.10719
CLU7	0.013852	NA	CLU	SMC 2	0
CSF2RB7	0.000597512	NA	CSF2RB	SMC 2	0
COTL17	0.480725	36.5672	COTL1	SMC 2	0
ENPP27	0.260399	14.3657	ENPP2	SMC 2	0
LAMP37	0	NA	LAMP3	SMC 2	0
CSF37	0.00836517	NA	CSF3	SMC 2	0
LAMC27	0.0416773	NA	LAMC2	SMC 2	0
PLA1A7	0.0122525	NA	PLA1A	SMC 2	0
TMC17	0.00453736	NA	TMC1	SMC 2	0
SH3TC17	0.00213892	NA	SH3TC1	SMC 2	0
SELL7	0.00297888	NA	SELL	SMC 2	0
BTNL97	0.00128765	NA	BTNL9	SMC 2	0
RBP77	0.00437631	NA	RBP7	SMC 2	0
CHRM37	0.0844976	NA	CHRM3	SMC 2	0
RGCC7	0.121514	10.8209	RGCC	SMC 2	0
ADAMTSL27	0.166617	16.2313	ADAMTSL2	SMC 2	0.00624727
KCNK57	0.000604051	NA	KCNK5	SMC 2	0
KCNQ17	0.00724199	NA	KCNQ1	SMC 2	0
SEMA3G7	0.00212969	NA	SEMA3G	SMC 2	0
GJA57	0.00236836	NA	GJA5	SMC 2	0
PLLP7	0.0124883	NA	PLLP	SMC 2	0
ATP2A37	0.0476358	NA	ATP2A3	SMC 2	0
TSPAN27	0.00452943	NA	TSPAN2	SMC 2	0
MMRN17	0.00488337	NA	MMRN1	SMC 2	0
CCL217	0.185237	NA	CCL21	SMC 2	0
PDPN7	0.0109613	NA	PDPN	SMC 2	0
MRC17	0.00085008	NA	MRC1	SMC 2	0
IL77	0.469904	27.4254	IL7	SMC 2	0
TNFRSF11A7	0.00153452	NA	TNFRSF11A	SMC 2	0
CENPF7	0.0323352	NA	CENPF	SMC 2	0
BIRC57	0.00687905	NA	BIRC5	SMC 2	0
MKI677	0.0129705	NA	MKI67	SMC 2	0
CXCL19	0.0140956	NA	CXCL1	SMC 1	0
LAMC38	0.00766098	NA	LAMC3	SMC 1	0
CA128	0.11305	10.7143	CA12	SMC 1	0
LBP8	0	NA	LBP	SMC 1	0
CXCL68	0.0132195	NA	CXCL6	SMC 1	0
CXCL88	0.121811	NA	CXCL8	SMC 1	0
IL248	0.0760009	NA	IL24	SMC 1	0
CD828	0.223205	21.2302	CD82	SMC 1	0
CXCL138	0.00591962	NA	CXCL13	SMC 1	0
CCL198	0.286476	NA	CCL19	SMC 1	0
DAZL8	0	NA	DAZL	SMC 1	0
TNFSF13B8	0.031572	NA	TNFSF13B	SMC 1	0
CH25H8	0.0972726	NA	CH25H	SMC 1	0
RBP58	0.0411544	NA	RBP5	SMC 1	0
CD248	0.0239946	NA	CD24	SMC 1	0
BIRC38	0.069506	NA	BIRC3	SMC 1	0
IL68	0.616553	21.2302	IL6	SMC 1	0
G0S28	0.0685489	NA	G0S2	SMC 1	0
IRF88	0.0898385	NA	IRF8	SMC 1	0
ADAMDEC18	0.003403	NA	ADAMDEC1	SMC 1	0
CXCL98	0.00196898	NA	CXCL9	SMC 1	0
CXCL108	0.0027063	NA	CXCL10	SMC 1	0
CFD8	0.00591603	NA	CFD	SMC 1	0
ABCA88	0.0366156	NA	ABCA8	SMC 1	0
IGF18	0.00394494	NA	IGF1	SMC 1	0
FGL28	0.0147451	NA	FGL2	SMC 1	0
TMEM132C8	0.126543	NA	TMEM132C	SMC 1	0
SLIT28	0.327014	NA	SLIT2	SMC 1	0
COMP8	0.00281315	NA	COMP	SMC 1	0
CNTN18	0.000923666	NA	CNTN1	SMC 1	0
PTGER38	0.308294	13.8889	PTGER3	SMC 1	0.507393
LRFN58	0.0058059	NA	LRFN5	SMC 1	0
FOXP28	0.00445775	NA	FOXP2	SMC 1	0
HPSE28	0.0557842	NA	HPSE2	SMC 1	0
POU3F38	0	NA	POU3F3	SMC 1	0
COL11A18	0	NA	COL11A1	SMC 1	0
ASPN8	0.355735	20.2381	ASPN	SMC 1	0
LRRC158	0.00240151	NA	LRRC15	SMC 1	0
CORIN8	0.0414167	NA	CORIN	SMC 1	0
OGN8	0.0495261	NA	OGN	SMC 1	0
SFRP48	0.0435827	NA	SFRP4	SMC 1	0
FNDC18	0.00981866	NA	FNDC1	SMC 1	0
PRSS358	0.00786199	NA	PRSS35	SMC 1	0
STC18	0.00542542	NA	STC1	SMC 1	0
BMP48	0.0131206	NA	BMP4	SMC 1	0
ENPP18	0.105279	NA	ENPP1	SMC 1	0
CP8	0.0221464	NA	CP	SMC 1	0
F13A18	0.00519647	NA	F13A1	SMC 1	0
KRT178	0.016333	NA	KRT17	SMC 1	0
SLC19A18	0.085987	NA	SLC19A1	SMC 1	0
MYH118	17.7658	95.0397	MYH11	SMC 1	2.5
ACTA28	29.0888	95.2381	ACTA2	SMC 1	2.5
RGS68	8.94078	91.8651	RGS6	SMC 1	2.5
MUSTN18	4.9861	82.1429	MUSTN1	SMC 1	2.5
MYOCD8	1.81057	58.3333	MYOCD	SMC 1	2.5
SOX68	1.49254	45.4365	SOX6	SMC 1	2.5
GUCY1A28	4.13399	63.4921	GUCY1A2	SMC 1	1.79615
ABCC98	0.958121	46.4286	ABCC9	SMC 1	1.10375
KCNJ88	0.252121	22.619	KCNJ8	SMC 1	0.411504
PAMR18	0.0346337	NA	PAMR1	SMC 1	0
ACKR18	0.0160676	NA	ACKR1	SMC 1	0
SELE8	0.010052	NA	SELE	SMC 1	0
ADAMTS98	1.42529	31.9444	ADAMTS9	SMC 1	0
PLAT8	0.240246	17.6587	PLAT	SMC 1	0
CLU8	0.163228	NA	CLU	SMC 1	0
CSF2RB8	0.00369705	NA	CSF2RB	SMC 1	0
COTL18	0.244501	22.0238	COTL1	SMC 1	0
ENPP28	0.191937	13.4921	ENPP2	SMC 1	0
LAMP38	0.00349441	NA	LAMP3	SMC 1	0
CSF38	0.00103539	NA	CSF3	SMC 1	0
LAMC28	0.0246412	NA	LAMC2	SMC 1	0
PLA1A8	0.00722108	NA	PLA1A	SMC 1	0
TMC18	0.00643572	NA	TMC1	SMC 1	0
SH3TC18	0.00532105	NA	SH3TC1	SMC 1	0
SELL8	0.000630242	NA	SELL	SMC 1	0
BTNL98	0.00878007	NA	BTNL9	SMC 1	0
RBP78	0.00430169	NA	RBP7	SMC 1	0
CHRM38	0.0267062	NA	CHRM3	SMC 1	0
RGCC8	0.314223	23.2143	RGCC	SMC 1	0
ADAMTSL28	0.15159	11.3095	ADAMTSL2	SMC 1	0
KCNK58	0	NA	KCNK5	SMC 1	0
KCNQ18	0.00289585	NA	KCNQ1	SMC 1	0
SEMA3G8	0.013657	NA	SEMA3G	SMC 1	0
GJA58	0.0404456	NA	GJA5	SMC 1	0
PLLP8	0.00732937	NA	PLLP	SMC 1	0
ATP2A38	0.0644685	NA	ATP2A3	SMC 1	0
TSPAN28	0.0886982	NA	TSPAN2	SMC 1	0
MMRN18	0.0091258	NA	MMRN1	SMC 1	0
CCL218	0.0439153	NA	CCL21	SMC 1	0
PDPN8	0.00571127	NA	PDPN	SMC 1	0
MRC18	0.000539854	NA	MRC1	SMC 1	0
IL78	0.282896	19.6429	IL7	SMC 1	0
TNFRSF11A8	0.00407877	NA	TNFRSF11A	SMC 1	0
CENPF8	0.0166622	NA	CENPF	SMC 1	0
BIRC58	0	NA	BIRC5	SMC 1	0
MKI678	0.00228667	NA	MKI67	SMC 1	0
CXCL110	6.88346	51.4286	CXCL1	Fibroblast 6	1.32005
LAMC39	0.563858	48.5714	LAMC3	Fibroblast 6	1.47918
CA129	0.217082	21.5584	CA12	Fibroblast 6	0.145418
LBP9	0.927956	31.1688	LBP	Fibroblast 6	1.01233
CXCL69	0.575293	28.0519	CXCL6	Fibroblast 6	0.523125
CXCL89	1.10492	21.2987	CXCL8	Fibroblast 6	0.652621
IL249	1.40827	19.4805	IL24	Fibroblast 6	0.872782
CD829	0.826035	68.8312	CD82	Fibroblast 6	0.804927
CXCL139	2.83379	35.1948	CXCL13	Fibroblast 6	0.174565
CCL199	0.723975	11.1688	CCL19	Fibroblast 6	0
DAZL9	0.0242838	NA	DAZL	Fibroblast 6	0
TNFSF13B9	0.0659488	NA	TNFSF13B	Fibroblast 6	0
CH25H9	0.403073	28.1818	CH25H	Fibroblast 6	0.220182
RBP59	0.164349	20.6494	RBP5	Fibroblast 6	0
CD249	0.172859	14.6753	CD24	Fibroblast 6	0
BIRC39	0.150629	17.013	BIRC3	Fibroblast 6	0
IL69	0.716811	20.7792	IL6	Fibroblast 6	0.0889189
G0S29	0.0808995	10.1299	G0S2	Fibroblast 6	0
IRF89	0.302357	24.026	IRF8	Fibroblast 6	0.4495
ADAMDEC19	0.00386969	NA	ADAMDEC1	Fibroblast 6	0
CXCL99	0.0380297	NA	CXCL9	Fibroblast 6	0
CXCL109	0.0108584	NA	CXCL10	Fibroblast 6	0
CFD9	4.22829	76.1039	CFD	Fibroblast 6	0.697189
ABCA89	1.16809	39.3506	ABCA8	Fibroblast 6	0.611006
IGF19	0.588023	30.9091	IGF1	Fibroblast 6	0.261977
FGL29	0.0868584	11.5584	FGL2	Fibroblast 6	0
TMEM132C9	0.165458	12.4675	TMEM132C	Fibroblast 6	0.14221
SLIT29	0.136892	NA	SLIT2	Fibroblast 6	0
COMP9	1.60757	28.0519	COMP	Fibroblast 6	1.0655
CNTN19	0.0664913	NA	CNTN1	Fibroblast 6	0
PTGER39	0.188421	18.8312	PTGER3	Fibroblast 6	0.000163204
LRFN59	0.177965	10.7792	LRFN5	Fibroblast 6	0
FOXP29	0.244223	13.3766	FOXP2	Fibroblast 6	0.0166611
HPSE29	0.535289	20	HPSE2	Fibroblast 6	0.608933
POU3F39	0.0272594	NA	POU3F3	Fibroblast 6	0
COL11A19	2.7143	64.6753	COL11A1	Fibroblast 6	1.01628
ASPN9	2.39985	70.9091	ASPN	Fibroblast 6	0.721043
LRRC159	0.428195	38.0519	LRRC15	Fibroblast 6	0.12808
CORIN9	0.640214	33.5065	CORIN	Fibroblast 6	0.429461
OGN9	0.203682	20.9091	OGN	Fibroblast 6	0
SFRP49	0.115005	10.3896	SFRP4	Fibroblast 6	0
FNDC19	0.156051	11.4286	FNDC1	Fibroblast 6	0
PRSS359	0.137536	13.2468	PRSS35	Fibroblast 6	0.100578
STC19	5.719	68.0519	STC1	Fibroblast 6	2.5
BMP49	0.997392	68.5714	BMP4	Fibroblast 6	2.5
ENPP19	1.4244	72.5974	ENPP1	Fibroblast 6	2.5
CP9	2.75211	54.9351	CP	Fibroblast 6	2.5
F13A19	1.46798	52.4675	F13A1	Fibroblast 6	2.20926
KRT179	0.70503	52.987	KRT17	Fibroblast 6	2.5
SLC19A19	0.448104	44.8052	SLC19A1	Fibroblast 6	2.5
MYH119	0.0485709	NA	MYH11	Fibroblast 6	0
ACTA29	0.267082	28.4416	ACTA2	Fibroblast 6	0
RGS69	0.340837	15.0649	RGS6	Fibroblast 6	0
MUSTN19	0.00728489	NA	MUSTN1	Fibroblast 6	0
MYOCD9	0.00214512	NA	MYOCD	Fibroblast 6	0
SOX69	0.0152411	NA	SOX6	Fibroblast 6	0
GUCY1A29	0.0199718	NA	GUCY1A2	Fibroblast 6	0
ABCC99	0.00816333	NA	ABCC9	Fibroblast 6	0
KCNJ89	0.00389261	NA	KCNJ8	Fibroblast 6	0
PAMR19	0.218395	17.5325	PAMR1	Fibroblast 6	0.339268
ACKR19	0.00903687	NA	ACKR1	Fibroblast 6	0
SELE9	0	NA	SELE	Fibroblast 6	0
ADAMTS99	0.710964	40.9091	ADAMTS9	Fibroblast 6	0
PLAT9	0.181512	23.3766	PLAT	Fibroblast 6	0
CLU9	4.28306	76.4935	CLU	Fibroblast 6	0.490127
CSF2RB9	0.00458933	NA	CSF2RB	Fibroblast 6	0
COTL19	0.460108	46.3636	COTL1	Fibroblast 6	0
ENPP29	0.558861	37.6623	ENPP2	Fibroblast 6	0.0511157
LAMP39	0.000977336	NA	LAMP3	Fibroblast 6	0
CSF39	0.0130507	NA	CSF3	Fibroblast 6	0
LAMC29	0.00558009	NA	LAMC2	Fibroblast 6	0
PLA1A9	0.000558053	NA	PLA1A	Fibroblast 6	0
TMC19	0.0226262	NA	TMC1	Fibroblast 6	0
SH3TC19	0.0193326	NA	SH3TC1	Fibroblast 6	0
SELL9	0.00116295	NA	SELL	Fibroblast 6	0
BTNL99	0.000554929	NA	BTNL9	Fibroblast 6	0
RBP79	0.00047896	NA	RBP7	Fibroblast 6	0
CHRM39	0.00273793	NA	CHRM3	Fibroblast 6	0
RGCC9	0.492346	28.8312	RGCC	Fibroblast 6	0
ADAMTSL29	0.00934927	NA	ADAMTSL2	Fibroblast 6	0
KCNK59	0.000907056	NA	KCNK5	Fibroblast 6	0
KCNQ19	0.00590801	NA	KCNQ1	Fibroblast 6	0
SEMA3G9	0.101359	13.6364	SEMA3G	Fibroblast 6	0
GJA59	0	NA	GJA5	Fibroblast 6	0
PLLP9	0.0154729	NA	PLLP	Fibroblast 6	0
ATP2A39	0.0664948	10.3896	ATP2A3	Fibroblast 6	0
TSPAN29	0.000251204	NA	TSPAN2	Fibroblast 6	0
MMRN19	0	NA	MMRN1	Fibroblast 6	0
CCL219	0.00281327	NA	CCL21	Fibroblast 6	0
PDPN9	0.765	50.1299	PDPN	Fibroblast 6	0.443928
MRC19	0	NA	MRC1	Fibroblast 6	0
IL79	0.389713	30.1299	IL7	Fibroblast 6	0
TNFRSF11A9	0.00633427	NA	TNFRSF11A	Fibroblast 6	0
CENPF9	0.00488062	NA	CENPF	Fibroblast 6	0
BIRC59	0.00164602	NA	BIRC5	Fibroblast 6	0
MKI679	0.00132331	NA	MKI67	Fibroblast 6	0
CXCL111	1.29543	28.9406	CXCL1	Fibroblast 5	0.0784001
LAMC310	0.292257	28.4238	LAMC3	Fibroblast 5	0.528172
CA1210	0.324543	33.0749	CA12	Fibroblast 5	0.563403
LBP10	0.519477	22.9974	LBP	Fibroblast 5	0.3581
CXCL610	0.123805	10.3359	CXCL6	Fibroblast 5	0
CXCL810	0.120148	12.4031	CXCL8	Fibroblast 5	0
IL2410	0.149479	NA	IL24	Fibroblast 5	0
CD8210	0.665644	62.1447	CD82	Fibroblast 5	0.504859
CXCL1310	14.1837	64.4703	CXCL13	Fibroblast 5	1.15503
CCL1910	0.88715	16.1499	CCL19	Fibroblast 5	0
DAZL10	0.102078	10.4651	DAZL	Fibroblast 5	0
TNFSF13B10	0.228069	27.6486	TNFSF13B	Fibroblast 5	0.143252
CH25H10	0.505385	35.6589	CH25H	Fibroblast 5	0.483046
RBP510	0.144431	20.5426	RBP5	Fibroblast 5	0
CD2410	0.286441	23.5142	CD24	Fibroblast 5	0.0905947
BIRC310	0.102894	12.4031	BIRC3	Fibroblast 5	0
IL610	0.725751	24.9354	IL6	Fibroblast 5	0.10284
G0S210	0.154304	14.7287	G0S2	Fibroblast 5	0
IRF810	0.135378	15.8915	IRF8	Fibroblast 5	0
ADAMDEC110	0.0193941	NA	ADAMDEC1	Fibroblast 5	0
CXCL910	0.113699	NA	CXCL9	Fibroblast 5	0
CXCL1010	0.013495	NA	CXCL10	Fibroblast 5	0
CFD10	4.35275	78.6822	CFD	Fibroblast 5	0.718137
ABCA810	0.603752	33.3333	ABCA8	Fibroblast 5	0.104169
IGF110	0.761507	40.8269	IGF1	Fibroblast 5	0.494035
FGL210	0.103693	15.6331	FGL2	Fibroblast 5	0
TMEM132C10	0.0925378	NA	TMEM132C	Fibroblast 5	0
SLIT210	0.335488	20.4134	SLIT2	Fibroblast 5	0.00312651
COMP10	1.38684	28.2946	COMP	Fibroblast 5	0.910234
CNTN110	0.260243	16.0207	CNTN1	Fibroblast 5	0.52196
PTGER310	0.188393	18.3463	PTGER3	Fibroblast 5	4.17981e-05
LRFN510	0.370771	22.739	LRFN5	Fibroblast 5	0.619532
FOXP210	0.128753	10.8527	FOXP2	Fibroblast 5	0
HPSE210	0.227009	11.7571	HPSE2	Fibroblast 5	0.0341174
POU3F310	0.0439994	NA	POU3F3	Fibroblast 5	0
COL11A110	13.3262	97.0284	COL11A1	Fibroblast 5	2.5
ASPN10	10.2107	93.4109	ASPN	Fibroblast 5	2.34923
LRRC1510	2.07365	90.4393	LRRC15	Fibroblast 5	2.21438
CORIN10	3.01854	82.5581	CORIN	Fibroblast 5	2.49853
OGN10	3.93311	80.3618	OGN	Fibroblast 5	2.47419
SFRP410	6.54133	65.5039	SFRP4	Fibroblast 5	2.5
FNDC110	1.74752	64.8579	FNDC1	Fibroblast 5	2.5
PRSS3510	1.31558	65.5039	PRSS35	Fibroblast 5	2.5
STC110	0.166266	NA	STC1	Fibroblast 5	0
BMP410	0.354349	41.8605	BMP4	Fibroblast 5	0.718868
ENPP110	0.295087	30.7494	ENPP1	Fibroblast 5	0.299988
CP10	0.0584791	NA	CP	Fibroblast 5	0
F13A110	0.155753	10.9819	F13A1	Fibroblast 5	0
KRT1710	0.239562	25.969	KRT17	Fibroblast 5	0.922719
SLC19A110	0.180101	23.5142	SLC19A1	Fibroblast 5	0.738298
MYH1110	0.0668833	10.5943	MYH11	Fibroblast 5	0
ACTA210	0.444398	35.7881	ACTA2	Fibroblast 5	0
RGS610	0.209154	NA	RGS6	Fibroblast 5	0
MUSTN110	0.00663616	NA	MUSTN1	Fibroblast 5	0
MYOCD10	0.007313	NA	MYOCD	Fibroblast 5	0
SOX610	0.0245188	NA	SOX6	Fibroblast 5	0
GUCY1A210	0.0510535	NA	GUCY1A2	Fibroblast 5	0
ABCC910	0.00421469	NA	ABCC9	Fibroblast 5	0
KCNJ810	0.00390241	NA	KCNJ8	Fibroblast 5	0
PAMR110	0.0319038	NA	PAMR1	Fibroblast 5	0
ACKR110	0.0127141	NA	ACKR1	Fibroblast 5	0
SELE10	0.00405202	NA	SELE	Fibroblast 5	0
ADAMTS910	0.84028	46.3824	ADAMTS9	Fibroblast 5	0
PLAT10	0.215368	29.5866	PLAT	Fibroblast 5	0
CLU10	2.91136	65.6331	CLU	Fibroblast 5	0.118898
CSF2RB10	0.00461235	NA	CSF2RB	Fibroblast 5	0
COTL110	0.331071	43.7984	COTL1	Fibroblast 5	0
ENPP210	0.27558	24.677	ENPP2	Fibroblast 5	0
LAMP310	0.000888392	NA	LAMP3	Fibroblast 5	0
CSF310	0.00636569	NA	CSF3	Fibroblast 5	0
LAMC210	0.00179599	NA	LAMC2	Fibroblast 5	0
PLA1A10	0.00112503	NA	PLA1A	Fibroblast 5	0
TMC110	0.00948255	NA	TMC1	Fibroblast 5	0
SH3TC110	0.0161168	NA	SH3TC1	Fibroblast 5	0
SELL10	0.00141156	NA	SELL	Fibroblast 5	0
BTNL910	0.000375044	NA	BTNL9	Fibroblast 5	0
RBP710	0.00249464	NA	RBP7	Fibroblast 5	0
CHRM310	0.00315882	NA	CHRM3	Fibroblast 5	0
RGCC10	1.01174	46.2532	RGCC	Fibroblast 5	0.623713
ADAMTSL210	0.00684556	NA	ADAMTSL2	Fibroblast 5	0
KCNK510	0.000794407	NA	KCNK5	Fibroblast 5	0
KCNQ110	0.0119647	NA	KCNQ1	Fibroblast 5	0
SEMA3G10	0.0152626	NA	SEMA3G	Fibroblast 5	0
GJA510	0.000762191	NA	GJA5	Fibroblast 5	0
PLLP10	0.0191233	NA	PLLP	Fibroblast 5	0
ATP2A310	0.0615132	NA	ATP2A3	Fibroblast 5	0
TSPAN210	0.0196611	NA	TSPAN2	Fibroblast 5	0
MMRN110	0	NA	MMRN1	Fibroblast 5	0
CCL2110	0.00247142	NA	CCL21	Fibroblast 5	0
PDPN10	0.582749	46.8992	PDPN	Fibroblast 5	0.209249
MRC110	0.00415832	NA	MRC1	Fibroblast 5	0
IL710	0.575227	42.2481	IL7	Fibroblast 5	0.198125
TNFRSF11A10	0.00509443	NA	TNFRSF11A	Fibroblast 5	0
CENPF10	0.00771786	NA	CENPF	Fibroblast 5	0
BIRC510	0.00499311	NA	BIRC5	Fibroblast 5	0
MKI6710	0.000769041	NA	MKI67	Fibroblast 5	0
CXCL112	1.12368	31.5508	CXCL1	Fibroblast 4	0.000138866
LAMC311	0.113033	12.5668	LAMC3	Fibroblast 4	0
CA1211	0.105045	12.8342	CA12	Fibroblast 4	0
LBP11	0.224359	NA	LBP	Fibroblast 4	0
CXCL611	0.0350593	NA	CXCL6	Fibroblast 4	0
CXCL811	0.135002	14.4385	CXCL8	Fibroblast 4	0
IL2411	0.0879033	NA	IL24	Fibroblast 4	0
CD8211	0.470878	46.2567	CD82	Fibroblast 4	0.0989857
CXCL1311	1.741	29.9465	CXCL13	Fibroblast 4	0
CCL1911	3.71727	27.8075	CCL19	Fibroblast 4	0.561794
DAZL11	0.50827	26.4706	DAZL	Fibroblast 4	0.917366
TNFSF13B11	0.573499	40.107	TNFSF13B	Fibroblast 4	1.33891
CH25H11	0.667314	40.6417	CH25H	Fibroblast 4	0.864611
RBP511	0.249587	25.1337	RBP5	Fibroblast 4	0.0312028
CD2411	0.292259	20.8556	CD24	Fibroblast 4	0.106757
BIRC311	0.226882	21.123	BIRC3	Fibroblast 4	0
IL611	0.505909	22.9947	IL6	Fibroblast 4	0
G0S211	0.177599	14.9733	G0S2	Fibroblast 4	0
IRF811	0.366591	21.6578	IRF8	Fibroblast 4	0.724659
ADAMDEC111	0.0124825	NA	ADAMDEC1	Fibroblast 4	0
CXCL911	0.246009	NA	CXCL9	Fibroblast 4	0.249197
CXCL1011	0.162662	NA	CXCL10	Fibroblast 4	0
CFD11	22.3998	95.4545	CFD	Fibroblast 4	2.03161
ABCA811	5.65198	85.8289	ABCA8	Fibroblast 4	2.49557
IGF111	1.05549	44.9198	IGF1	Fibroblast 4	0.839493
FGL211	0.892313	49.4652	FGL2	Fibroblast 4	2.07632
TMEM132C11	0.26143	16.8449	TMEM132C	Fibroblast 4	0.576558
SLIT211	1.29449	35.2941	SLIT2	Fibroblast 4	1.87012
COMP11	6.61142	64.7059	COMP	Fibroblast 4	2.5
CNTN111	1.50998	59.6257	CNTN1	Fibroblast 4	2.5
PTGER311	0.936358	54.5455	PTGER3	Fibroblast 4	2.5
LRFN511	1.53875	50.2674	LRFN5	Fibroblast 4	2.5
FOXP211	1.73872	57.754	FOXP2	Fibroblast 4	2.5
HPSE211	3.65954	51.8717	HPSE2	Fibroblast 4	2.5
POU3F311	0.50135	41.7112	POU3F3	Fibroblast 4	2.5
COL11A111	1.58547	41.4439	COL11A1	Fibroblast 4	0.536106
ASPN11	1.93533	52.139	ASPN	Fibroblast 4	0.520562
LRRC1511	0.810271	57.2193	LRRC15	Fibroblast 4	0.773373
CORIN11	2.09959	59.6257	CORIN	Fibroblast 4	1.899
OGN11	1.62021	46.2567	OGN	Fibroblast 4	1.21119
SFRP411	0.46259	12.8342	SFRP4	Fibroblast 4	0.0664251
FNDC111	0.0582625	NA	FNDC1	Fibroblast 4	0
PRSS3511	0.284436	22.1925	PRSS35	Fibroblast 4	0.65922
STC111	0.405392	14.1711	STC1	Fibroblast 4	0
BMP411	0.625321	48.9305	BMP4	Fibroblast 4	1.62341
ENPP111	0.455984	35.8289	ENPP1	Fibroblast 4	0.797166
CP11	1.45074	52.139	CP	Fibroblast 4	1.68789
F13A111	1.80127	37.4332	F13A1	Fibroblast 4	2.5
KRT1711	0.217428	22.1925	KRT17	Fibroblast 4	0.798382
SLC19A111	0.165403	17.9144	SLC19A1	Fibroblast 4	0.593603
MYH1111	0.0880274	NA	MYH11	Fibroblast 4	0
ACTA211	0.269011	25.6684	ACTA2	Fibroblast 4	0
RGS611	0.155912	NA	RGS6	Fibroblast 4	0
MUSTN111	0.00899083	NA	MUSTN1	Fibroblast 4	0
MYOCD11	0.00656913	NA	MYOCD	Fibroblast 4	0
SOX611	0.0109243	NA	SOX6	Fibroblast 4	0
GUCY1A211	0.00520456	NA	GUCY1A2	Fibroblast 4	0
ABCC911	0.0407488	NA	ABCC9	Fibroblast 4	0
KCNJ811	0.0122292	NA	KCNJ8	Fibroblast 4	0
PAMR111	0.100989	NA	PAMR1	Fibroblast 4	0
ACKR111	0.00411984	NA	ACKR1	Fibroblast 4	0
SELE11	0	NA	SELE	Fibroblast 4	0
ADAMTS911	0.342472	28.0749	ADAMTS9	Fibroblast 4	0
PLAT11	0.0901863	14.4385	PLAT	Fibroblast 4	0
CLU11	7.86155	82.6203	CLU	Fibroblast 4	1.12883
CSF2RB11	0	NA	CSF2RB	Fibroblast 4	0
COTL111	0.159424	19.5187	COTL1	Fibroblast 4	0
ENPP211	0.373088	24.5989	ENPP2	Fibroblast 4	0
LAMP311	0.00237471	NA	LAMP3	Fibroblast 4	0
CSF311	0.00201355	NA	CSF3	Fibroblast 4	0
LAMC211	0.0102569	NA	LAMC2	Fibroblast 4	0
PLA1A11	0.00240934	NA	PLA1A	Fibroblast 4	0
TMC111	0.0173485	NA	TMC1	Fibroblast 4	0
SH3TC111	0.00596887	NA	SH3TC1	Fibroblast 4	0
SELL11	0.00110396	NA	SELL	Fibroblast 4	0
BTNL911	0	NA	BTNL9	Fibroblast 4	0
RBP711	0	NA	RBP7	Fibroblast 4	0
CHRM311	0.0251589	NA	CHRM3	Fibroblast 4	0
RGCC11	0.443579	27.8075	RGCC	Fibroblast 4	0
ADAMTSL211	0.00792738	NA	ADAMTSL2	Fibroblast 4	0
KCNK511	0	NA	KCNK5	Fibroblast 4	0
KCNQ111	0.00705878	NA	KCNQ1	Fibroblast 4	0
SEMA3G11	0.0188446	NA	SEMA3G	Fibroblast 4	0
GJA511	0.00366073	NA	GJA5	Fibroblast 4	0
PLLP11	0.0155042	NA	PLLP	Fibroblast 4	0
ATP2A311	0.0556107	NA	ATP2A3	Fibroblast 4	0
TSPAN211	0.00250142	NA	TSPAN2	Fibroblast 4	0
MMRN111	0	NA	MMRN1	Fibroblast 4	0
CCL2111	0	NA	CCL21	Fibroblast 4	0
PDPN11	0.538616	39.3048	PDPN	Fibroblast 4	0.148355
MRC111	0	NA	MRC1	Fibroblast 4	0
IL711	0.852122	47.3262	IL7	Fibroblast 4	0.682346
TNFRSF11A11	0.00366622	NA	TNFRSF11A	Fibroblast 4	0
CENPF11	0.0086011	NA	CENPF	Fibroblast 4	0
BIRC511	0.00997394	NA	BIRC5	Fibroblast 4	0
MKI6711	0.0062248	NA	MKI67	Fibroblast 4	0
CXCL113	0.981679	29.3307	CXCL1	Fibroblast 3	0
LAMC312	0.135895	14.1732	LAMC3	Fibroblast 3	0
CA1212	0.156485	14.5669	CA12	Fibroblast 3	0
LBP12	1.10614	34.0551	LBP	Fibroblast 3	1.25522
CXCL612	0.0451924	NA	CXCL6	Fibroblast 3	0
CXCL812	0.247861	13.7795	CXCL8	Fibroblast 3	0
IL2412	0.0172192	NA	IL24	Fibroblast 3	0
CD8212	0.513198	45.2756	CD82	Fibroblast 3	0.191569
CXCL1312	4.46571	42.5197	CXCL13	Fibroblast 3	0.427194
CCL1912	12.1586	62.5984	CCL19	Fibroblast 3	1.47294
DAZL12	1.18093	57.874	DAZL	Fibroblast 3	2.27443
TNFSF13B12	0.838456	56.1024	TNFSF13B	Fibroblast 3	2.08963
CH25H12	0.592352	30.7087	CH25H	Fibroblast 3	0.692803
RBP512	0.457673	39.1732	RBP5	Fibroblast 3	0.800694
CD2412	0.298245	20.8661	CD24	Fibroblast 3	0.123309
BIRC312	0.22132	20.4724	BIRC3	Fibroblast 3	0
IL612	0.749386	21.2598	IL6	Fibroblast 3	0.1393
G0S212	0.283743	20.6693	G0S2	Fibroblast 3	0.0218158
IRF812	0.428958	31.8898	IRF8	Fibroblast 3	0.979712
ADAMDEC112	0.165288	16.3386	ADAMDEC1	Fibroblast 3	0.817356
CXCL912	0.218512	NA	CXCL9	Fibroblast 3	0.153
CXCL1012	0.0317433	NA	CXCL10	Fibroblast 3	0
CFD12	15.8501	97.0472	CFD	Fibroblast 3	1.73922
ABCA812	3.80866	77.1654	ABCA8	Fibroblast 3	1.95007
IGF112	3.1548	68.8976	IGF1	Fibroblast 3	2.41464
FGL212	0.928275	55.1181	FGL2	Fibroblast 3	2.16394
TMEM132C12	1.02552	51.5748	TMEM132C	Fibroblast 3	2.5
SLIT212	1.8995	52.1654	SLIT2	Fibroblast 3	2.5
COMP12	0.19741	NA	COMP	Fibroblast 3	0
CNTN112	0.267666	15.748	CNTN1	Fibroblast 3	0.546492
PTGER312	0.397483	27.7559	PTGER3	Fibroblast 3	0.855485
LRFN512	0.392532	19.2913	LRFN5	Fibroblast 3	0.684286
FOXP212	0.368275	17.126	FOXP2	Fibroblast 3	0.339234
HPSE212	0.112472	NA	HPSE2	Fibroblast 3	0
POU3F312	0.0910287	NA	POU3F3	Fibroblast 3	0.415472
COL11A112	1.60004	50.9843	COL11A1	Fibroblast 3	0.543553
ASPN12	3.02442	72.6378	ASPN	Fibroblast 3	0.951188
LRRC1512	0.819886	50.5906	LRRC15	Fibroblast 3	0.787792
CORIN12	0.371096	24.6063	CORIN	Fibroblast 3	0.0156522
OGN12	2.36649	73.2283	OGN	Fibroblast 3	1.71146
SFRP412	2.60997	58.0709	SFRP4	Fibroblast 3	1.61932
FNDC112	0.669939	34.6457	FNDC1	Fibroblast 3	1.1577
PRSS3512	0.220506	20.2756	PRSS35	Fibroblast 3	0.424395
STC112	0.0299734	NA	STC1	Fibroblast 3	0
BMP412	0.194878	24.4094	BMP4	Fibroblast 3	0.0975497
ENPP112	0.417882	34.6457	ENPP1	Fibroblast 3	0.684583
CP12	0.262183	14.5669	CP	Fibroblast 3	0
F13A112	0.0149043	NA	F13A1	Fibroblast 3	0
KRT1712	0.0134291	NA	KRT17	Fibroblast 3	0
SLC19A112	0.0722963	10.8268	SLC19A1	Fibroblast 3	0
MYH1112	0.0740295	NA	MYH11	Fibroblast 3	0
ACTA212	0.379905	34.4488	ACTA2	Fibroblast 3	0
RGS612	0.328838	NA	RGS6	Fibroblast 3	0
MUSTN112	0.00668611	NA	MUSTN1	Fibroblast 3	0
MYOCD12	0.000655512	NA	MYOCD	Fibroblast 3	0
SOX612	0.0394958	NA	SOX6	Fibroblast 3	0
GUCY1A212	0.0105986	NA	GUCY1A2	Fibroblast 3	0
ABCC912	0.0487344	NA	ABCC9	Fibroblast 3	0
KCNJ812	0.0123029	NA	KCNJ8	Fibroblast 3	0
PAMR112	0.0277405	NA	PAMR1	Fibroblast 3	0
ACKR112	0.00563255	NA	ACKR1	Fibroblast 3	0
SELE12	0.003943	NA	SELE	Fibroblast 3	0
ADAMTS912	0.455232	34.252	ADAMTS9	Fibroblast 3	0
PLAT12	0.117442	15.5512	PLAT	Fibroblast 3	0
CLU12	1.56826	56.8898	CLU	Fibroblast 3	0
CSF2RB12	0.00202469	NA	CSF2RB	Fibroblast 3	0
COTL112	0.197293	24.4094	COTL1	Fibroblast 3	0
ENPP212	0.486349	34.0551	ENPP2	Fibroblast 3	0
LAMP312	0.00128837	NA	LAMP3	Fibroblast 3	0
CSF312	0.0334291	NA	CSF3	Fibroblast 3	0
LAMC212	0.00711929	NA	LAMC2	Fibroblast 3	0
PLA1A12	0.00237309	NA	PLA1A	Fibroblast 3	0
TMC112	0.00351074	NA	TMC1	Fibroblast 3	0
SH3TC112	0.0139662	NA	SH3TC1	Fibroblast 3	0
SELL12	0	NA	SELL	Fibroblast 3	0
BTNL912	0.00468842	NA	BTNL9	Fibroblast 3	0
RBP712	0	NA	RBP7	Fibroblast 3	0
CHRM312	0.0192352	NA	CHRM3	Fibroblast 3	0
RGCC12	0.217322	17.3228	RGCC	Fibroblast 3	0
ADAMTSL212	0.0110637	NA	ADAMTSL2	Fibroblast 3	0
KCNK512	0.00548798	NA	KCNK5	Fibroblast 3	0
KCNQ112	0.0121253	NA	KCNQ1	Fibroblast 3	0
SEMA3G12	0.0228687	NA	SEMA3G	Fibroblast 3	0
GJA512	0.00281455	NA	GJA5	Fibroblast 3	0
PLLP12	0.00885068	NA	PLLP	Fibroblast 3	0
ATP2A312	0.0344686	NA	ATP2A3	Fibroblast 3	0
TSPAN212	0.00290118	NA	TSPAN2	Fibroblast 3	0
MMRN112	0	NA	MMRN1	Fibroblast 3	0
CCL2112	0.0260307	NA	CCL21	Fibroblast 3	0
PDPN12	0.379935	26.7717	PDPN	Fibroblast 3	0
MRC112	0.00495581	NA	MRC1	Fibroblast 3	0
IL712	0.897445	48.8189	IL7	Fibroblast 3	0.754639
TNFRSF11A12	0.00610713	NA	TNFRSF11A	Fibroblast 3	0
CENPF12	0.0180342	NA	CENPF	Fibroblast 3	0
BIRC512	0.00192921	NA	BIRC5	Fibroblast 3	0
MKI6712	0	NA	MKI67	Fibroblast 3	0
CXCL114	4.11395	61.9658	CXCL1	Fibroblast 2	0.884517
LAMC313	0.0801848	12.8205	LAMC3	Fibroblast 2	0
CA1213	0.630663	55.9829	CA12	Fibroblast 2	1.59054
LBP13	1.04763	43.1624	LBP	Fibroblast 2	1.17782
CXCL613	0.169902	19.6581	CXCL6	Fibroblast 2	0
CXCL813	0.809546	23.9316	CXCL8	Fibroblast 2	0.385964
IL2413	0.835912	11.5385	IL24	Fibroblast 2	0.399367
CD8213	1.35558	87.6068	CD82	Fibroblast 2	1.63605
CXCL1313	56.1235	93.5897	CXCL13	Fibroblast 2	2.09889
CCL1913	33.1675	84.6154	CCL19	Fibroblast 2	2.32047
DAZL13	1.14752	69.2308	DAZL	Fibroblast 2	2.21762
TNFSF13B13	0.86735	61.5385	TNFSF13B	Fibroblast 2	2.16486
CH25H13	1.81692	67.5214	CH25H	Fibroblast 2	2.5
RBP513	0.997673	74.7863	RBP5	Fibroblast 2	2.37507
CD2413	1.75953	59.4017	CD24	Fibroblast 2	2.5
BIRC313	0.694815	53.4188	BIRC3	Fibroblast 2	1.34061
IL613	2.54453	51.7094	IL6	Fibroblast 2	2.03205
G0S213	1.35511	54.7009	G0S2	Fibroblast 2	2.02663
IRF813	0.737391	55.1282	IRF8	Fibroblast 2	2.09671
ADAMDEC113	0.619587	41.453	ADAMDEC1	Fibroblast 2	2.5
CXCL913	1.37244	15.3846	CXCL9	Fibroblast 2	2.5
CXCL1013	3.4721	12.3932	CXCL10	Fibroblast 2	2.5
CFD13	6.27392	85.8974	CFD	Fibroblast 2	0.991215
ABCA813	0.852047	38.0342	ABCA8	Fibroblast 2	0.346148
IGF113	0.57243	39.3162	IGF1	Fibroblast 2	0.23989
FGL213	0.305066	36.3248	FGL2	Fibroblast 2	0.347089
TMEM132C13	0.266098	20.5128	TMEM132C	Fibroblast 2	0.596832
SLIT213	0.359578	27.3504	SLIT2	Fibroblast 2	0.0647985
COMP13	0.672268	27.3504	COMP	Fibroblast 2	0.285691
CNTN113	0.108866	NA	CNTN1	Fibroblast 2	0
PTGER313	0.317333	28.2051	PTGER3	Fibroblast 2	0.543735
LRFN513	0.284606	23.9316	LRFN5	Fibroblast 2	0.352623
FOXP213	0.413323	20.0855	FOXP2	Fibroblast 2	0.449178
HPSE213	0.0713414	NA	HPSE2	Fibroblast 2	0
POU3F313	0.0662424	NA	POU3F3	Fibroblast 2	0.193995
COL11A113	0.86348	47.8632	COL11A1	Fibroblast 2	0.102079
ASPN13	1.86968	69.6581	ASPN	Fibroblast 2	0.489694
LRRC1513	1.28171	77.7778	LRRC15	Fibroblast 2	1.40338
CORIN13	0.619864	48.2906	CORIN	Fibroblast 2	0.400633
OGN13	0.464447	43.1624	OGN	Fibroblast 2	0.0498704
SFRP413	0.884002	32.906	SFRP4	Fibroblast 2	0.5016
FNDC113	0.329655	29.9145	FNDC1	Fibroblast 2	0.358669
PRSS3513	0.0551151	NA	PRSS35	Fibroblast 2	0
STC113	0.0541374	NA	STC1	Fibroblast 2	0
BMP413	0.193548	30.3419	BMP4	Fibroblast 2	0.0920264
ENPP113	0.196248	26.0684	ENPP1	Fibroblast 2	0
CP13	0.457047	25.641	CP	Fibroblast 2	0.331669
F13A113	0.0243555	NA	F13A1	Fibroblast 2	0
KRT1713	0.0249202	NA	KRT17	Fibroblast 2	0
SLC19A113	0.0931366	19.2308	SLC19A1	Fibroblast 2	0
MYH1113	0.0563067	10.6838	MYH11	Fibroblast 2	0
ACTA213	0.29102	36.3248	ACTA2	Fibroblast 2	0
RGS613	0.103702	NA	RGS6	Fibroblast 2	0
MUSTN113	0.00202507	NA	MUSTN1	Fibroblast 2	0
MYOCD13	0	NA	MYOCD	Fibroblast 2	0
SOX613	0.0154847	NA	SOX6	Fibroblast 2	0
GUCY1A213	0.021938	NA	GUCY1A2	Fibroblast 2	0
ABCC913	0.0311922	NA	ABCC9	Fibroblast 2	0
KCNJ813	0.0138223	NA	KCNJ8	Fibroblast 2	0
PAMR113	0.139839	11.5385	PAMR1	Fibroblast 2	0.0371912
ACKR113	0.0151859	NA	ACKR1	Fibroblast 2	0
SELE13	0	NA	SELE	Fibroblast 2	0
ADAMTS913	0.3342	35.0427	ADAMTS9	Fibroblast 2	0
PLAT13	0.127618	21.7949	PLAT	Fibroblast 2	0
CLU13	13.1693	90.5983	CLU	Fibroblast 2	1.70842
CSF2RB13	0.00540426	NA	CSF2RB	Fibroblast 2	0
COTL113	0.238652	38.4615	COTL1	Fibroblast 2	0
ENPP213	0.580062	47.0085	ENPP2	Fibroblast 2	0.0930277
LAMP313	0	NA	LAMP3	Fibroblast 2	0
CSF313	0.086197	NA	CSF3	Fibroblast 2	0
LAMC213	0.0407787	NA	LAMC2	Fibroblast 2	0
PLA1A13	0.0186192	NA	PLA1A	Fibroblast 2	0
TMC113	0.0155633	NA	TMC1	Fibroblast 2	0
SH3TC113	0.00930482	NA	SH3TC1	Fibroblast 2	0
SELL13	0	NA	SELL	Fibroblast 2	0
BTNL913	0	NA	BTNL9	Fibroblast 2	0
RBP713	0	NA	RBP7	Fibroblast 2	0
CHRM313	0.0137182	NA	CHRM3	Fibroblast 2	0
RGCC13	0.189229	17.094	RGCC	Fibroblast 2	0
ADAMTSL213	0.00810339	NA	ADAMTSL2	Fibroblast 2	0
KCNK513	0.00633617	NA	KCNK5	Fibroblast 2	0
KCNQ113	0.00402967	NA	KCNQ1	Fibroblast 2	0
SEMA3G13	0.020097	NA	SEMA3G	Fibroblast 2	0
GJA513	0	NA	GJA5	Fibroblast 2	0
PLLP13	0.010661	NA	PLLP	Fibroblast 2	0
ATP2A313	0.0325981	NA	ATP2A3	Fibroblast 2	0
TSPAN213	0.00430228	NA	TSPAN2	Fibroblast 2	0
MMRN113	0	NA	MMRN1	Fibroblast 2	0
CCL2113	0.00394133	NA	CCL21	Fibroblast 2	0
PDPN13	1.14291	63.2479	PDPN	Fibroblast 2	0.861695
MRC113	0	NA	MRC1	Fibroblast 2	0
IL713	0.869061	61.1111	IL7	Fibroblast 2	0.709569
TNFRSF11A13	0.00247859	NA	TNFRSF11A	Fibroblast 2	0
CENPF13	0.0130514	NA	CENPF	Fibroblast 2	0
BIRC513	0.00194286	NA	BIRC5	Fibroblast 2	0
MKI6713	0	NA	MKI67	Fibroblast 2	0
CXCL115	12.6662	67.1712	CXCL1	Fibroblast 1	1.87368
LAMC314	0.894995	67.9754	LAMC3	Fibroblast 1	2.43665
CA1214	0.916968	60.2649	CA12	Fibroblast 1	2.38964
LBP14	1.93512	56.2441	LBP	Fibroblast 1	2.16719
CXCL614	2.70341	42.9991	CXCL6	Fibroblast 1	2.46723
CXCL814	4.3507	38.5525	CXCL8	Fibroblast 1	2.29799
IL2414	5.21002	36.7077	IL24	Fibroblast 1	2.5
CD8214	1.21746	85.2412	CD82	Fibroblast 1	1.43882
CXCL1314	23.425	80.4636	CXCL13	Fibroblast 1	1.49367
CCL1914	3.44873	33.9167	CCL19	Fibroblast 1	0.509736
DAZL14	0.1739	18.7796	DAZL	Fibroblast 1	0
TNFSF13B14	0.128818	18.9688	TNFSF13B	Fibroblast 1	0
CH25H14	0.581128	42.5733	CH25H	Fibroblast 1	0.666387
RBP514	0.308887	39.3567	RBP5	Fibroblast 1	0.262826
CD2414	0.399469	24.9763	CD24	Fibroblast 1	0.392213
BIRC314	0.266584	29.4229	BIRC3	Fibroblast 1	0
IL614	1.91592	42.7152	IL6	Fibroblast 1	1.50878
G0S214	1.06537	44.8912	G0S2	Fibroblast 1	1.59291
IRF814	0.360979	32.6395	IRF8	Fibroblast 1	0.701142
ADAMDEC114	0.0467648	NA	ADAMDEC1	Fibroblast 1	0
CXCL914	0.145877	NA	CXCL9	Fibroblast 1	0
CXCL1014	0.147415	NA	CXCL10	Fibroblast 1	0
CFD14	2.07494	63.9073	CFD	Fibroblast 1	0.224556
ABCA814	0.450653	22.9423	ABCA8	Fibroblast 1	0
IGF114	0.543946	35.9035	IGF1	Fibroblast 1	0.198974
FGL214	0.203192	25.544	FGL2	Fibroblast 1	0
TMEM132C14	0.178686	16.2725	TMEM132C	Fibroblast 1	0.204158
SLIT214	0.218568	14.5222	SLIT2	Fibroblast 1	0
COMP14	0.689192	26.1116	COMP	Fibroblast 1	0.303367
CNTN114	0.00775992	NA	CNTN1	Fibroblast 1	0
PTGER314	0.106655	12.4409	PTGER3	Fibroblast 1	0
LRFN514	0.169701	13.6708	LRFN5	Fibroblast 1	0
FOXP214	0.149638	10.4541	FOXP2	Fibroblast 1	0
HPSE214	0.237065	12.4882	HPSE2	Fibroblast 1	0.0550485
POU3F314	0.00980684	NA	POU3F3	Fibroblast 1	0
COL11A114	1.66005	54.4939	COL11A1	Fibroblast 1	0.573799
ASPN14	2.86085	73.4626	ASPN	Fibroblast 1	0.894562
LRRC1514	0.73644	57.1902	LRRC15	Fibroblast 1	0.66003
CORIN14	0.649482	42.3841	CORIN	Fibroblast 1	0.442471
OGN14	0.468325	38.0795	OGN	Fibroblast 1	0.0551499
SFRP414	0.360114	21.0501	SFRP4	Fibroblast 1	0
FNDC114	0.417472	36.8023	FNDC1	Fibroblast 1	0.582933
PRSS3514	0.0679533	NA	PRSS35	Fibroblast 1	0
STC114	0.570297	19.4891	STC1	Fibroblast 1	0.00132503
BMP414	0.281217	39.2621	BMP4	Fibroblast 1	0.443561
ENPP114	0.377289	40.2081	ENPP1	Fibroblast 1	0.56126
CP14	0.578747	23.1315	CP	Fibroblast 1	0.540902
F13A114	0.267433	23.4153	F13A1	Fibroblast 1	0.207575
KRT1714	0.12562	19.2999	KRT17	Fibroblast 1	0.257308
SLC19A114	0.136584	24.6925	SLC19A1	Fibroblast 1	0.304529
MYH1114	0.0601722	11.1164	MYH11	Fibroblast 1	0
ACTA214	0.232725	34.1533	ACTA2	Fibroblast 1	0
RGS614	0.161579	NA	RGS6	Fibroblast 1	0
MUSTN114	0.00702737	NA	MUSTN1	Fibroblast 1	0
MYOCD14	0.00539808	NA	MYOCD	Fibroblast 1	0
SOX614	0.0143474	NA	SOX6	Fibroblast 1	0
GUCY1A214	0.140219	11.0691	GUCY1A2	Fibroblast 1	0
ABCC914	0.0139974	NA	ABCC9	Fibroblast 1	0
KCNJ814	0.00429502	NA	KCNJ8	Fibroblast 1	0
PAMR114	0.212017	17.7389	PAMR1	Fibroblast 1	0.315479
ACKR114	0.00660165	NA	ACKR1	Fibroblast 1	0
SELE14	0.00511326	NA	SELE	Fibroblast 1	0
ADAMTS914	0.65284	46.878	ADAMTS9	Fibroblast 1	0
PLAT14	0.304619	39.2621	PLAT	Fibroblast 1	0.487607
CLU14	4.64401	75.2129	CLU	Fibroblast 1	0.571739
CSF2RB14	0.000992831	NA	CSF2RB	Fibroblast 1	0
COTL114	0.442208	51.7975	COTL1	Fibroblast 1	0
ENPP214	0.876454	58.3728	ENPP2	Fibroblast 1	0.626428
LAMP314	0.00190571	NA	LAMP3	Fibroblast 1	0
CSF314	0.0579669	NA	CSF3	Fibroblast 1	0
LAMC214	0.0174729	NA	LAMC2	Fibroblast 1	0
PLA1A14	0.00317158	NA	PLA1A	Fibroblast 1	0
TMC114	0.017108	NA	TMC1	Fibroblast 1	0
SH3TC114	0.0181657	NA	SH3TC1	Fibroblast 1	0
SELL14	0.00133063	NA	SELL	Fibroblast 1	0
BTNL914	0.000610465	NA	BTNL9	Fibroblast 1	0
RBP714	0.00133706	NA	RBP7	Fibroblast 1	0
CHRM314	0.00518667	NA	CHRM3	Fibroblast 1	0
RGCC14	0.369199	26.632	RGCC	Fibroblast 1	0
ADAMTSL214	0.0141501	NA	ADAMTSL2	Fibroblast 1	0
KCNK514	0.00559828	NA	KCNK5	Fibroblast 1	0
KCNQ114	0.00593359	NA	KCNQ1	Fibroblast 1	0
SEMA3G14	0.0223407	NA	SEMA3G	Fibroblast 1	0
GJA514	0	NA	GJA5	Fibroblast 1	0
PLLP14	0.013422	NA	PLLP	Fibroblast 1	0
ATP2A314	0.0777481	13.8127	ATP2A3	Fibroblast 1	0
TSPAN214	0.0162342	NA	TSPAN2	Fibroblast 1	0
MMRN114	0	NA	MMRN1	Fibroblast 1	0
CCL2114	0.00257815	NA	CCL21	Fibroblast 1	0
PDPN14	0.90288	63.5762	PDPN	Fibroblast 1	0.605893
MRC114	0.000576657	NA	MRC1	Fibroblast 1	0
IL714	0.620436	48.7228	IL7	Fibroblast 1	0.282737
TNFRSF11A14	0.00171561	NA	TNFRSF11A	Fibroblast 1	0
CENPF14	0.00907254	NA	CENPF	Fibroblast 1	0
BIRC514	0.0050108	NA	BIRC5	Fibroblast 1	0
MKI6714	0.00168279	NA	MKI67	Fibroblast 1	0

## Sheet: ExtFig7a-ADT
	avg.exp	pct.exp	features.plot	id	avg.exp.scaled
CD95_p	2.77388e+08	100	CD95_p	Cycling	1.52769
CD40_p	533756	66.6667	CD40_p	Cycling	1.51475
PD-L1_p	1.32317	54.1667	PD-L1_p	Cycling	0
CD14_p	22.5589	58.3333	CD14_p	Cycling	0.335525
GPR56_p	3.70366	52.0833	GPR56_p	Cycling	0
CD81_p	155741	100	CD81_p	Cycling	0
CD142_p	3.11185e+06	97.9167	CD142_p	Cycling	0.155825
CD24_p	1.44379	43.75	CD24_p	Cycling	0
CD54_p	7.34629e+10	100	CD54_p	Cycling	0.730622
ENTPD1_p	3.50309e+16	100	ENTPD1_p	Cycling	1.09168
ICOSLG_p	6.57479	68.75	ICOSLG_p	Cycling	0
CD9_p	7.92657e+08	97.9167	CD9_p	Cycling	0
CD44_p	2.46717e+18	83.3333	CD44_p	Cycling	0.317916
CD49d_p	127347	79.1667	CD49d_p	Cycling	0
TACI_p	2.12085	58.3333	TACI_p	Cycling	0
CD27_p	11.3811	37.5	CD27_p	Cycling	0
CR1_p	1.01861	41.6667	CR1_p	Cycling	0
CR2_p	2.89039	10.4167	CR2_p	Cycling	0
CD49a_p	839806593865575	100	CD49a_p	Cycling	0.259259
CD29_p	1.50251e+12	100	CD29_p	Cycling	0
CD146_p	111152009663912	83.3333	CD146_p	Cycling	0.576118
CD55_p	2.56412e+06	81.25	CD55_p	Cycling	0
HLA-DR_p	1.3872e+08	70.8333	HLA-DR_p	Cycling	0
CD62P_p	2.24267e+11	75	CD62P_p	Cycling	0
DPP4_p	3.0341e+06	52.0833	DPP4_p	Cycling	0
CD23_p	0.602858	50	CD23_p	Cycling	0
CD82_p	1.66532e+06	97.9167	CD82_p	Cycling	1.44049
CSF2RB_p	0.429532	45.8333	CSF2RB_p	Cycling	0
IFNGR1_p	6.09108	56.25	IFNGR1_p	Cycling	0
CD137_p	1.47475	52.0833	CD137_p	Cycling	0
NRP-1_p	339956102088692	95.8333	NRP-1_p	Cycling	0.753902
CD49f_p	1.15166e+12	83.3333	CD49f_p	Cycling	0.452575
CD49b_p	611944797434857	64.5833	CD49b_p	Cycling	0.501751
CD61_p	92.3446	75	CD61_p	Cycling	0
CD123_p	4.6445e+10	52.0833	CD123_p	Cycling	0.0612217
CD58_p	7514.82	100	CD58_p	Cycling	0
CD155_p	3.26491e+06	97.9167	CD155_p	Cycling	0
CD151_p	5.0284e+09	100	CD151_p	Cycling	0.0398379
CD93_p	3.34077	52.0833	CD93_p	Cycling	0
CD109_p	0.605337	45.8333	CD109_p	Cycling	0
PDPN_p	1.74586e+16	97.9167	PDPN_p	Cycling	0.96343
CD73_p	3.74058e+09	89.5833	CD73_p	Cycling	0
CD95_p1	81.3032	65.6805	CD95_p	LEC	0
CD40_p1	1.59413	47.929	CD40_p	LEC	0
PD-L1_p1	2.26455	60.355	PD-L1_p	LEC	0
CD14_p1	1.93489	47.3373	CD14_p	LEC	0
GPR56_p1	14.5338	47.929	GPR56_p	LEC	0.0415021
CD81_p1	1236.85	94.6746	CD81_p	LEC	0
CD142_p1	1.42244e+07	58.5799	CD142_p	LEC	0.339424
CD24_p1	1.61321e+07	62.1302	CD24_p	LEC	1.71816
CD54_p1	1829.94	65.0888	CD54_p	LEC	0
ENTPD1_p1	4.67971e+07	71.0059	ENTPD1_p	LEC	0
ICOSLG_p1	3.63457	75.1479	ICOSLG_p	LEC	0
CD9_p1	5.16135e+10	100	CD9_p	LEC	1.00465
CD44_p1	4.16429	28.4024	CD44_p	LEC	0
CD49d_p1	1.70467	55.6213	CD49d_p	LEC	0
TACI_p1	1.82757	50.8876	TACI_p	LEC	0
CD27_p1	4.32114	45.5621	CD27_p	LEC	0
CR1_p1	5.46052	45.5621	CR1_p	LEC	0
CR2_p1	3.87069	13.0178	CR2_p	LEC	0
CD49a_p1	5.16048e+12	100	CD49a_p	LEC	0
CD29_p1	1.88201e+10	100	CD29_p	LEC	0
CD146_p1	450.256	60.9467	CD146_p	LEC	0
CD55_p1	2.20779e+09	95.858	CD55_p	LEC	0.156913
HLA-DR_p1	1.68729e+06	63.9053	HLA-DR_p	LEC	0
CD62P_p1	1.14422e+06	53.8462	CD62P_p	LEC	0
DPP4_p1	3.48277e+20	79.8817	DPP4_p	LEC	1.12369
CD23_p1	1.12932	63.3136	CD23_p	LEC	0
CD82_p1	8.13914	75.1479	CD82_p	LEC	0
CSF2RB_p1	12.3669	59.7633	CSF2RB_p	LEC	0
IFNGR1_p1	2.31517	55.6213	IFNGR1_p	LEC	0
CD137_p1	1.56758	60.355	CD137_p	LEC	0
NRP-1_p1	30.3943	59.1716	NRP-1_p	LEC	0
CD49f_p1	5.03007e+10	100	CD49f_p	LEC	0
CD49b_p1	4.95417e+16	98.2249	CD49b_p	LEC	0.851392
CD61_p1	3.50371e+10	73.9645	CD61_p	LEC	0.254771
CD123_p1	86405.9	50.8876	CD123_p	LEC	0
CD58_p1	11556.4	97.6331	CD58_p	LEC	0
CD155_p1	7.02629e+09	95.2663	CD155_p	LEC	1.03268
CD151_p1	1.05067e+13	100	CD151_p	LEC	1.006
CD93_p1	7.731	59.7633	CD93_p	LEC	0
CD109_p1	2.16054	49.1124	CD109_p	LEC	0
PDPN_p1	5.12593e+27	100	PDPN_p	LEC	2.49407
CD73_p1	5.24213e+16	98.8166	CD73_p	LEC	1.88983
CD95_p2	51.6509	67.7665	CD95_p	Endothelial 5	0
CD40_p2	31.901	59.1371	CD40_p	Endothelial 5	0
PD-L1_p2	2.16956	60.4061	PD-L1_p	Endothelial 5	0
CD14_p2	18.371	56.599	CD14_p	Endothelial 5	0.242227
GPR56_p2	505.124	67.7665	GPR56_p	Endothelial 5	1.77934
CD81_p2	1.03786e+08	98.2234	CD81_p	Endothelial 5	0.75156
CD142_p2	1.93398	58.6294	CD142_p	Endothelial 5	0
CD24_p2	4.43574	67.5127	CD24_p	Endothelial 5	0
CD54_p2	3.72045e+10	96.4467	CD54_p	Endothelial 5	0.59979
ENTPD1_p2	1.55839e+12	99.2386	ENTPD1_p	Endothelial 5	0
ICOSLG_p2	13.3227	75.6345	ICOSLG_p	Endothelial 5	0
CD9_p2	4.03658e+09	98.2234	CD9_p	Endothelial 5	0.145202
CD44_p2	5.81176e+13	34.5178	CD44_p	Endothelial 5	0
CD49d_p2	67.8153	55.8376	CD49d_p	Endothelial 5	0
TACI_p2	4.78586	61.6751	TACI_p	Endothelial 5	0
CD27_p2	7.79221	48.4772	CD27_p	Endothelial 5	0
CR1_p2	119.205	47.4619	CR1_p	Endothelial 5	0
CR2_p2	13.1392	14.9746	CR2_p	Endothelial 5	0
CD49a_p2	2.02549e+20	98.9848	CD49a_p	Endothelial 5	1.32324
CD29_p2	4.23546e+16	99.4924	CD29_p	Endothelial 5	1.55153
CD146_p2	1.59843e+18	96.9543	CD146_p	Endothelial 5	1.33742
CD55_p2	9.65728e+07	87.8173	CD55_p	Endothelial 5	0
HLA-DR_p2	3.72882e+09	92.8934	HLA-DR_p	Endothelial 5	0.08361
CD62P_p2	353636	62.1827	CD62P_p	Endothelial 5	0
DPP4_p2	2.2167e+09	60.1523	DPP4_p	Endothelial 5	0
CD23_p2	1.81747	68.5279	CD23_p	Endothelial 5	0
CD82_p2	2815.99	76.9036	CD82_p	Endothelial 5	0.187107
CSF2RB_p2	51044.4	67.5127	CSF2RB_p	Endothelial 5	0.901914
IFNGR1_p2	20.4756	64.7208	IFNGR1_p	Endothelial 5	0.463717
CD137_p2	2.99147	60.1523	CD137_p	Endothelial 5	0.453661
NRP-1_p2	340181831352604	91.1168	NRP-1_p	Endothelial 5	0.753961
CD49f_p2	165802172890398	99.7462	CD49f_p	Endothelial 5	1.17633
CD49b_p2	4366132597911060	96.7005	CD49b_p	Endothelial 5	0.658113
CD61_p2	4.51483e+13	90.6091	CD61_p	Endothelial 5	0.792773
CD123_p2	7.24439e+21	97.4619	CD123_p	Endothelial 5	1.99602
CD58_p2	2.35566e+08	98.9848	CD58_p	Endothelial 5	2.5
CD155_p2	3.11939e+13	97.4619	CD155_p	Endothelial 5	2.29355
CD151_p2	3.16003e+17	95.4315	CD151_p	Endothelial 5	2.30921
CD93_p2	6.46964e+08	70.8122	CD93_p	Endothelial 5	2.26147
CD109_p2	23.226	75.3807	CD109_p	Endothelial 5	2.44327
PDPN_p2	3.01538	68.2741	PDPN_p	Endothelial 5	0
CD73_p2	3.76342e+09	92.3858	CD73_p	Endothelial 5	0
CD95_p3	7912.5	80.0752	CD95_p	Endothelial 4	0
CD40_p3	8.74778	63.7845	CD40_p	Endothelial 4	0
PD-L1_p3	2.72781	57.2682	PD-L1_p	Endothelial 4	0
CD14_p3	3.07708	58.396	CD14_p	Endothelial 4	0
GPR56_p3	11.1269	63.2832	GPR56_p	Endothelial 4	0
CD81_p3	1.11488e+06	98.7469	CD81_p	Endothelial 4	0
CD142_p3	7.24277e+06	56.2657	CD142_p	Endothelial 4	0.257883
CD24_p3	395.155	64.0351	CD24_p	Endothelial 4	0
CD54_p3	8.61474e+07	97.3684	CD54_p	Endothelial 4	0
ENTPD1_p3	4.92281e+10	99.7494	ENTPD1_p	Endothelial 4	0
ICOSLG_p3	13.6799	76.3158	ICOSLG_p	Endothelial 4	0
CD9_p3	1.00239e+09	99.2481	CD9_p	Endothelial 4	0
CD44_p3	7.22639e+08	32.3308	CD44_p	Endothelial 4	0
CD49d_p3	19925.5	57.0175	CD49d_p	Endothelial 4	0
TACI_p3	2.33899	50.2506	TACI_p	Endothelial 4	0
CD27_p3	1051.83	47.2431	CD27_p	Endothelial 4	0.346395
CR1_p3	2.64507	48.3709	CR1_p	Endothelial 4	0
CR2_p3	114.364	14.787	CR2_p	Endothelial 4	0
CD49a_p3	560654199125779	99.4987	CD49a_p	Endothelial 4	0.22457
CD29_p3	1.82226e+12	99.2481	CD29_p	Endothelial 4	0
CD146_p3	2213144037481040	99.1228	CD146_p	Endothelial 4	0.813986
CD55_p3	5.27111e+08	80.7018	CD55_p	Endothelial 4	0
HLA-DR_p3	4.01439e+07	89.2231	HLA-DR_p	Endothelial 4	0
CD62P_p3	3.7129e+17	71.6792	CD62P_p	Endothelial 4	0.819134
DPP4_p3	33183	50.3759	DPP4_p	Endothelial 4	0
CD23_p3	2.52434	67.9198	CD23_p	Endothelial 4	0.148189
CD82_p3	293.405	73.4336	CD82_p	Endothelial 4	0
CSF2RB_p3	553.964	68.1704	CSF2RB_p	Endothelial 4	0.11497
IFNGR1_p3	29.0964	61.1529	IFNGR1_p	Endothelial 4	0.746821
CD137_p3	2.84414	56.5163	CD137_p	Endothelial 4	0.363065
NRP-1_p3	183302732672552	96.2406	NRP-1_p	Endothelial 4	0.698858
CD49f_p3	9.43764e+13	99.7494	CD49f_p	Endothelial 4	1.09426
CD49b_p3	2.75767e+21	99.7494	CD49b_p	Endothelial 4	1.7209
CD61_p3	1.25629e+18	76.817	CD61_p	Endothelial 4	1.56159
CD123_p3	7.87123e+12	98.2456	CD123_p	Endothelial 4	0.446539
CD58_p3	43913.6	99.6241	CD58_p	Endothelial 4	0.358626
CD155_p3	3.40233e+08	97.8697	CD155_p	Endothelial 4	0.578108
CD151_p3	4.03834e+09	85.589	CD151_p	Endothelial 4	0.0121261
CD93_p3	4.43839e+06	66.9173	CD93_p	Endothelial 4	1.49161
CD109_p3	5.50083	70.5514	CD109_p	Endothelial 4	0.540782
PDPN_p3	8.39154	66.0401	PDPN_p	Endothelial 4	0
CD73_p3	1.06311e+11	97.1178	CD73_p	Endothelial 4	0.250556
CD95_p4	9805.9	83.7535	CD95_p	Endothelial 3	0
CD40_p4	1052.54	52.1008	CD40_p	Endothelial 3	0.305574
PD-L1_p4	2.78384	55.1821	PD-L1_p	Endothelial 3	0
CD14_p4	2224.77	51.5406	CD14_p	Endothelial 3	2.5
GPR56_p4	233.935	64.1457	GPR56_p	Endothelial 3	1.39649
CD81_p4	2.28295e+06	96.0784	CD81_p	Endothelial 3	0.0390015
CD142_p4	1.7283	60.5042	CD142_p	Endothelial 3	0
CD24_p4	1.7469	66.1064	CD24_p	Endothelial 3	0
CD54_p4	7.96982e+09	92.437	CD54_p	Endothelial 3	0.3035
ENTPD1_p4	3.3106e+10	99.4398	ENTPD1_p	Endothelial 3	0
ICOSLG_p4	4.93318	69.4678	ICOSLG_p	Endothelial 3	0
CD9_p4	9.2657e+08	98.8796	CD9_p	Endothelial 3	0
CD44_p4	236.044	35.5742	CD44_p	Endothelial 3	0
CD49d_p4	114.407	55.1821	CD49d_p	Endothelial 3	0
TACI_p4	3.95519	52.6611	TACI_p	Endothelial 3	0
CD27_p4	57.6963	44.2577	CD27_p	Endothelial 3	0
CR1_p4	2.0742	51.8207	CR1_p	Endothelial 3	0
CR2_p4	5.52082	17.6471	CR2_p	Endothelial 3	0
CD49a_p4	4.18528e+13	99.1597	CD49a_p	Endothelial 3	0.00179137
CD29_p4	39866612806637	99.1597	CD29_p	Endothelial 3	0.434963
CD146_p4	465288021885839	96.6387	CD146_p	Endothelial 3	0.689972
CD55_p4	8.34446e+11	80.9524	CD55_p	Endothelial 3	1.36266
HLA-DR_p4	3.11012e+11	96.6387	HLA-DR_p	Endothelial 3	1.07862
CD62P_p4	2.60297e+12	59.3838	CD62P_p	Endothelial 3	0.102565
DPP4_p4	2.13962e+10	54.6218	DPP4_p	Endothelial 3	0
CD23_p4	1.94308	67.2269	CD23_p	Endothelial 3	0
CD82_p4	5.87095	71.7087	CD82_p	Endothelial 3	0
CSF2RB_p4	987.478	62.7451	CSF2RB_p	Endothelial 3	0.215438
IFNGR1_p4	6.22636	62.465	IFNGR1_p	Endothelial 3	0
CD137_p4	2.32164	59.1036	CD137_p	Endothelial 3	0.0111456
NRP-1_p4	4.17444e+17	93.8375	NRP-1_p	Endothelial 3	1.38778
CD49f_p4	1757349984555270	99.7199	CD49f_p	Endothelial 3	1.52015
CD49b_p4	1.90607e+19	93.5574	CD49b_p	Endothelial 3	1.32506
CD61_p4	672560	77.8711	CD61_p	Endothelial 3	0
CD123_p4	7229865021941230	96.3585	CD123_p	Endothelial 3	0.95873
CD58_p4	33445.4	97.7591	CD58_p	Endothelial 3	0.269764
CD155_p4	7.77186e+08	91.3165	CD155_p	Endothelial 3	0.702126
CD151_p4	1.08241e+09	86.8347	CD151_p	Endothelial 3	0
CD93_p4	12014	63.5854	CD93_p	Endothelial 3	0.578053
CD109_p4	13.3863	73.3894	CD109_p	Endothelial 3	1.68958
PDPN_p4	4.08977	65.8263	PDPN_p	Endothelial 3	0
CD73_p4	3370917233598	85.4342	CD73_p	Endothelial 3	0.682817
CD95_p5	92.5007	68.1928	CD95_p	Endothelial 2	0
CD40_p5	11.0807	63.8554	CD40_p	Endothelial 2	0
PD-L1_p5	5.94021	60.7229	PD-L1_p	Endothelial 2	0.248794
CD14_p5	3.88272	59.5181	CD14_p	Endothelial 2	0
GPR56_p5	68.1841	64.5783	GPR56_p	Endothelial 2	0.786643
CD81_p5	92260.4	98.5542	CD81_p	Endothelial 2	0
CD142_p5	12180.1	60.9639	CD142_p	Endothelial 2	0
CD24_p5	41554.5	61.4458	CD24_p	Endothelial 2	0.646026
CD54_p5	4.02673e+11	99.5181	CD54_p	Endothelial 2	1.05779
ENTPD1_p5	7.00538e+11	99.0361	ENTPD1_p	Endothelial 2	0
ICOSLG_p5	2.61438	68.9157	ICOSLG_p	Endothelial 2	0
CD9_p5	1.56204e+08	98.7952	CD9_p	Endothelial 2	0
CD44_p5	6069.2	33.012	CD44_p	Endothelial 2	0
CD49d_p5	23.0154	56.3855	CD49d_p	Endothelial 2	0
TACI_p5	3.26608	50.3614	TACI_p	Endothelial 2	0
CD27_p5	174761	49.8795	CD27_p	Endothelial 2	1.36806
CR1_p5	2.93847	46.0241	CR1_p	Endothelial 2	0
CR2_p5	15.1475	15.4217	CR2_p	Endothelial 2	0
CD49a_p5	4.62565e+09	91.0843	CD49a_p	Endothelial 2	0
CD29_p5	5.24427e+09	99.2771	CD29_p	Endothelial 2	0
CD146_p5	224814097085463	99.5181	CD146_p	Endothelial 2	0.63213
CD55_p5	361683	85.7831	CD55_p	Endothelial 2	0
HLA-DR_p5	9.77021e+11	97.5904	HLA-DR_p	Endothelial 2	1.33609
CD62P_p5	1.86866e+23	99.0361	CD62P_p	Endothelial 2	1.61183
DPP4_p5	5.43472e+08	53.012	DPP4_p	Endothelial 2	0
CD23_p5	1.77671	65.0602	CD23_p	Endothelial 2	0
CD82_p5	4.65702	73.012	CD82_p	Endothelial 2	0
CSF2RB_p5	3.66781e+08	91.5663	CSF2RB_p	Endothelial 2	2.44738
IFNGR1_p5	332.398	73.9759	IFNGR1_p	Endothelial 2	2.5
CD137_p5	9.7912	56.6265	CD137_p	Endothelial 2	2.5
NRP-1_p5	4.43105e+13	98.3133	NRP-1_p	Endothelial 2	0.572323
CD49f_p5	3.0106e+12	99.759	CD49f_p	Endothelial 2	0.592524
CD49b_p5	20266520453953	98.7952	CD49b_p	Endothelial 2	0.230591
CD61_p5	2591564619165410	72.2892	CD61_p	Endothelial 2	1.09704
CD123_p5	1.25696e+19	98.7952	CD123_p	Endothelial 2	1.51882
CD58_p5	3726.78	97.1084	CD58_p	Endothelial 2	0
CD155_p5	2.28003e+07	95.4217	CD155_p	Endothelial 2	0.172318
CD151_p5	1.21218e+06	87.2289	CD151_p	Endothelial 2	0
CD93_p5	2372.21	71.5663	CD93_p	Endothelial 2	0.327421
CD109_p5	4.56801	64.0964	CD109_p	Endothelial 2	0.316777
PDPN_p5	3.27314	66.506	PDPN_p	Endothelial 2	0
CD73_p5	1.31442e+08	96.8675	CD73_p	Endothelial 2	0
CD95_p6	25208.6	83.2514	CD95_p	Endothelial 1	0
CD40_p6	8.59469	59.6975	CD40_p	Endothelial 1	0
PD-L1_p6	3.39365	61.1342	PD-L1_p	Endothelial 1	0
CD14_p6	12.896	61.0208	CD14_p	Endothelial 1	0.0838862
GPR56_p6	7.95613	58.7524	GPR56_p	Endothelial 1	0
CD81_p6	1.16519e+06	99.1304	CD81_p	Endothelial 1	0
CD142_p6	7324.54	57.8828	CD142_p	Endothelial 1	0
CD24_p6	3790.5	62.2306	CD24_p	Endothelial 1	0.215435
CD54_p6	5.75367e+11	99.6975	CD54_p	Endothelial 1	1.12642
ENTPD1_p6	1.40698e+13	99.811	ENTPD1_p	Endothelial 1	0
ICOSLG_p6	6.69594	77.6938	ICOSLG_p	Endothelial 1	0
CD9_p6	4.15052e+10	99.7732	CD9_p	Endothelial 1	0.931139
CD44_p6	7.19542e+20	30.0945	CD44_p	Endothelial 1	0.500364
CD49d_p6	3.75893e+12	53.8374	CD49d_p	Endothelial 1	1.8117
TACI_p6	4.21214	51.38	TACI_p	Endothelial 1	0
CD27_p6	6775.6	45.8979	CD27_p	Endothelial 1	0.718532
CR1_p6	2.36197e+07	45.0662	CR1_p	Endothelial 1	1.61408
CR2_p6	4.71845e+07	14.9338	CR2_p	Endothelial 1	1.31526
CD49a_p6	1.16914e+10	94.7448	CD49a_p	Endothelial 1	0
CD29_p6	4.21281e+12	99.6975	CD29_p	Endothelial 1	0.074849
CD146_p6	181844012590389	99.4707	CD146_p	Endothelial 1	0.615262
CD55_p6	7.76449e+09	91.569	CD55_p	Endothelial 1	0.412408
HLA-DR_p6	4.54702e+12	99.811	HLA-DR_p	Endothelial 1	1.68196
CD62P_p6	1.24628e+28	98.4121	CD62P_p	Endothelial 1	2.2825
DPP4_p6	6.59813e+23	78.8658	DPP4_p	Endothelial 1	1.56886
CD23_p6	36.0838	68.6957	CD23_p	Endothelial 1	2.5
CD82_p6	5.08335e+06	76.7864	CD82_p	Endothelial 1	1.65965
CSF2RB_p6	8.87426e+06	80.0756	CSF2RB_p	Endothelial 1	1.79966
IFNGR1_p6	9.21719	60.5671	IFNGR1_p	Endothelial 1	0
CD137_p6	2.22644	59.3951	CD137_p	Endothelial 1	0
NRP-1_p6	1.03926e+16	97.9962	NRP-1_p	Endothelial 1	1.05868
CD49f_p6	201131892831844	99.8866	CD49f_p	Endothelial 1	1.20446
CD49b_p6	2.41661e+18	99.9244	CD49b_p	Endothelial 1	1.16072
CD61_p6	2.71316e+09	76.8998	CD61_p	Endothelial 1	0.0625762
CD123_p6	2.31701e+16	97.0888	CD123_p	Endothelial 1	1.04616
CD58_p6	53503.2	99.017	CD58_p	Endothelial 1	0.423082
CD155_p6	6.86303e+07	97.5803	CD155_p	Endothelial 1	0.337759
CD151_p6	1.65943e+11	90.775	CD151_p	Endothelial 1	0.481745
CD93_p6	3.25963e+06	67.7883	CD93_p	Endothelial 1	1.44391
CD109_p6	5.93512	71.8715	CD109_p	Endothelial 1	0.634308
PDPN_p6	19107.8	74.0643	PDPN_p	Endothelial 1	0
CD73_p6	7.0466e+12	99.2439	CD73_p	Endothelial 1	0.775028
CD95_p7	641668	94.7761	CD95_p	SMC 2	0.426702
CD40_p7	21.0439	64.1791	CD40_p	SMC 2	0
PD-L1_p7	1.97894	57.2761	PD-L1_p	SMC 2	0
CD14_p7	1.99365	54.1045	CD14_p	SMC 2	0
GPR56_p7	1.97899	51.6791	GPR56_p	SMC 2	0
CD81_p7	46470.2	97.3881	CD81_p	SMC 2	0
CD142_p7	7.28212e+10	84.3284	CD142_p	SMC 2	1.37123
CD24_p7	7750.17	68.8433	CD24_p	SMC 2	0.344037
CD54_p7	1.23416e+08	90.8582	CD54_p	SMC 2	0
ENTPD1_p7	8.98716e+10	99.0672	ENTPD1_p	SMC 2	0
ICOSLG_p7	6.64777	70.3358	ICOSLG_p	SMC 2	0
CD9_p7	5.92101e+09	96.4552	CD9_p	SMC 2	0.274406
CD44_p7	3.34547e+08	63.806	CD44_p	SMC 2	0
CD49d_p7	39861.6	77.2388	CD49d_p	SMC 2	0
TACI_p7	2.33696	49.0672	TACI_p	SMC 2	0
CD27_p7	57.4721	38.9925	CD27_p	SMC 2	0
CR1_p7	76.5308	48.3209	CR1_p	SMC 2	0
CR2_p7	281.502	13.9925	CR2_p	SMC 2	0
CD49a_p7	7.1091e+21	99.4403	CD49a_p	SMC 2	1.62871
CD29_p7	616913864563328	99.6269	CD29_p	SMC 2	0.873878
CD146_p7	2.94953e+13	99.8134	CD146_p	SMC 2	0.47062
CD55_p7	1.09474e+10	69.403	CD55_p	SMC 2	0.482204
HLA-DR_p7	3.09951e+09	61.3806	HLA-DR_p	SMC 2	0.0420332
CD62P_p7	1745.53	54.6642	CD62P_p	SMC 2	0
DPP4_p7	3804.43	41.9776	DPP4_p	SMC 2	0
CD23_p7	2.61511	62.5	CD23_p	SMC 2	0.183899
CD82_p7	522.754	86.0075	CD82_p	SMC 2	0
CSF2RB_p7	3.39282	51.8657	CSF2RB_p	SMC 2	0
IFNGR1_p7	13.0814	57.2761	IFNGR1_p	SMC 2	0.109664
CD137_p7	5.09994	54.1045	CD137_p	SMC 2	1.4753
NRP-1_p7	8.22803e+06	87.3134	NRP-1_p	SMC 2	0
CD49f_p7	6.00317e+06	73.8806	CD49f_p	SMC 2	0
CD49b_p7	8.63875e+08	75	CD49b_p	SMC 2	0
CD61_p7	7.36491e+12	66.0448	CD61_p	SMC 2	0.656552
CD123_p7	2.99334e+07	57.8358	CD123_p	SMC 2	0
CD58_p7	1886.16	95.709	CD58_p	SMC 2	0
CD155_p7	46549	89.3657	CD155_p	SMC 2	0
CD151_p7	7.88458e+06	90.4851	CD151_p	SMC 2	0
CD93_p7	1.07788	52.2388	CD93_p	SMC 2	0
CD109_p7	3.14775	64.3657	CD109_p	SMC 2	0
PDPN_p7	1.83171e+06	70.709	PDPN_p	SMC 2	0
CD73_p7	6.98565e+07	79.291	CD73_p	SMC 2	0
CD95_p8	112432	94.246	CD95_p	SMC 1	0.110741
CD40_p8	6.4485	56.746	CD40_p	SMC 1	0
PD-L1_p8	2.22889	56.3492	PD-L1_p	SMC 1	0
CD14_p8	8.63071	57.7381	CD14_p	SMC 1	0
GPR56_p8	2.02571	49.0079	GPR56_p	SMC 1	0
CD81_p8	599420	96.4286	CD81_p	SMC 1	0
CD142_p8	4058.03	75.9921	CD142_p	SMC 1	0
CD24_p8	17.1398	64.0873	CD24_p	SMC 1	0
CD54_p8	5.7789e+07	72.619	CD54_p	SMC 1	0
ENTPD1_p8	1.50579e+12	99.0079	ENTPD1_p	SMC 1	0
ICOSLG_p8	33.6319	85.9127	ICOSLG_p	SMC 1	0
CD9_p8	4.12085e+08	98.6111	CD9_p	SMC 1	0
CD44_p8	239167	47.619	CD44_p	SMC 1	0
CD49d_p8	1.40991e+06	73.8095	CD49d_p	SMC 1	0.229163
TACI_p8	2.3636	52.5794	TACI_p	SMC 1	0
CD27_p8	5.58518	41.0714	CD27_p	SMC 1	0
CR1_p8	6.17616e+06	50.1984	CR1_p	SMC 1	1.42252
CR2_p8	7.53474	14.6825	CR2_p	SMC 1	0
CD49a_p8	3.62447e+24	98.0159	CD49a_p	SMC 1	2.16391
CD29_p8	3.11864e+17	98.8095	CD29_p	SMC 1	1.87144
CD146_p8	2.33139e+19	99.2063	CD146_p	SMC 1	1.55054
CD55_p8	1.77775e+12	69.4444	CD55_p	SMC 1	1.51632
HLA-DR_p8	1.59755e+10	69.4444	HLA-DR_p	SMC 1	0.410869
CD62P_p8	2.41942e+11	58.5317	CD62P_p	SMC 1	0
DPP4_p8	1.30983e+06	47.619	DPP4_p	SMC 1	0
CD23_p8	1.85492	68.254	CD23_p	SMC 1	0
CD82_p8	13.4302	81.9444	CD82_p	SMC 1	0
CSF2RB_p8	1.56138	52.7778	CSF2RB_p	SMC 1	0
IFNGR1_p8	2.46456	55.3571	IFNGR1_p	SMC 1	0
CD137_p8	1.53209	60.7143	CD137_p	SMC 1	0
NRP-1_p8	2.17005e+08	79.5635	NRP-1_p	SMC 1	0
CD49f_p8	1.55955e+10	82.3413	CD49f_p	SMC 1	0
CD49b_p8	4.41795e+10	63.8889	CD49b_p	SMC 1	0
CD61_p8	2.79019e+12	71.0317	CD61_p	SMC 1	0.583634
CD123_p8	2.93887e+06	47.8175	CD123_p	SMC 1	0
CD58_p8	953.783	97.0238	CD58_p	SMC 1	0
CD155_p8	1.80301e+08	95.2381	CD155_p	SMC 1	0.482773
CD151_p8	3.11889e+09	92.0635	CD151_p	SMC 1	0
CD93_p8	5.17673	57.5397	CD93_p	SMC 1	0
CD109_p8	2.42735	67.2619	CD109_p	SMC 1	0
PDPN_p8	3.33013e+10	68.8492	PDPN_p	SMC 1	0.200026
CD73_p8	5.7932e+07	67.0635	CD73_p	SMC 1	0
CD95_p9	99.7121	84.9351	CD95_p	Fibroblast 6	0
CD40_p9	2.56937	53.2468	CD40_p	Fibroblast 6	0
PD-L1_p9	3.41505	54.1558	PD-L1_p	Fibroblast 6	0
CD14_p9	2.13989	55.1948	CD14_p	Fibroblast 6	0
GPR56_p9	1.8458	49.7403	GPR56_p	Fibroblast 6	0
CD81_p9	3200.12	89.6104	CD81_p	Fibroblast 6	0
CD142_p9	346967	79.3506	CD142_p	Fibroblast 6	0
CD24_p9	11037.4	67.1429	CD24_p	Fibroblast 6	0.407618
CD54_p9	1.98936e+07	92.3377	CD54_p	Fibroblast 6	0
ENTPD1_p9	8.13886e+12	99.8701	ENTPD1_p	Fibroblast 6	0
ICOSLG_p9	5.79771	73.2468	ICOSLG_p	Fibroblast 6	0
CD9_p9	2.21501e+08	97.2727	CD9_p	Fibroblast 6	0
CD44_p9	9.55586e+06	67.7922	CD44_p	Fibroblast 6	0
CD49d_p9	2466.97	82.0779	CD49d_p	Fibroblast 6	0
TACI_p9	2.16477	47.4026	TACI_p	Fibroblast 6	0
CD27_p9	2.41959	39.4805	CD27_p	Fibroblast 6	0
CR1_p9	1957.2	51.2987	CR1_p	Fibroblast 6	0.272023
CR2_p9	3.15515	NA	CR2_p	Fibroblast 6	0
CD49a_p9	1.28044e+07	95.1948	CD49a_p	Fibroblast 6	0
CD29_p9	7.61091e+06	98.1818	CD29_p	Fibroblast 6	0
CD146_p9	135464	60	CD146_p	Fibroblast 6	0
CD55_p9	7.75777e+08	63.5065	CD55_p	Fibroblast 6	0
HLA-DR_p9	1.12551e+09	73.2468	HLA-DR_p	Fibroblast 6	0
CD62P_p9	973831	56.3636	CD62P_p	Fibroblast 6	0
DPP4_p9	8.3129e+20	66.7532	DPP4_p	Fibroblast 6	1.17501
CD23_p9	1.14087	64.1558	CD23_p	Fibroblast 6	0
CD82_p9	6.65432	82.0779	CD82_p	Fibroblast 6	0
CSF2RB_p9	25.4758	50.5195	CSF2RB_p	Fibroblast 6	0
IFNGR1_p9	6.84018	58.8312	IFNGR1_p	Fibroblast 6	0
CD137_p9	1.48836	56.7532	CD137_p	Fibroblast 6	0
NRP-1_p9	1517.32	73.1169	NRP-1_p	Fibroblast 6	0
CD49f_p9	3.18422e+06	70.2597	CD49f_p	Fibroblast 6	0
CD49b_p9	25687.9	66.1039	CD49b_p	Fibroblast 6	0
CD61_p9	2153.58	50.2597	CD61_p	Fibroblast 6	0
CD123_p9	43957.9	48.8312	CD123_p	Fibroblast 6	0
CD58_p9	799.448	87.2727	CD58_p	Fibroblast 6	0
CD155_p9	184.71	82.2078	CD155_p	Fibroblast 6	0
CD151_p9	310.012	81.6883	CD151_p	Fibroblast 6	0
CD93_p9	1.71104	55.0649	CD93_p	Fibroblast 6	0
CD109_p9	2.00966	63.5065	CD109_p	Fibroblast 6	0
PDPN_p9	3.1296e+08	91.5584	PDPN_p	Fibroblast 6	0
CD73_p9	7976.9	86.8831	CD73_p	Fibroblast 6	0
CD95_p10	1.47205e+07	98.3204	CD95_p	Fibroblast 5	0.995039
CD40_p10	263392	54.3928	CD40_p	Fibroblast 5	1.37762
PD-L1_p10	104.614	64.2119	PD-L1_p	Fibroblast 5	2.5
CD14_p10	3.19693	56.4599	CD14_p	Fibroblast 5	0
GPR56_p10	2.44627	44.0568	GPR56_p	Fibroblast 5	0
CD81_p10	6.52607e+07	97.8036	CD81_p	Fibroblast 5	0.664948
CD142_p10	475.28	76.2274	CD142_p	Fibroblast 5	0
CD24_p10	16.1487	62.5323	CD24_p	Fibroblast 5	0
CD54_p10	1.63227e+11	90.0517	CD54_p	Fibroblast 5	0.884147
ENTPD1_p10	7.67178e+17	99.7416	ENTPD1_p	Fibroblast 5	1.5457
ICOSLG_p10	1.8055e+06	84.7545	ICOSLG_p	Fibroblast 5	2.16718
CD9_p10	4.19343e+12	99.7416	CD9_p	Fibroblast 5	2.48771
CD44_p10	1.45514e+57	87.4677	CD44_p	Fibroblast 5	2.5
CD49d_p10	6018941932804430	90.5685	CD49d_p	Fibroblast 5	2.5
TACI_p10	2.04167e+09	58.9147	TACI_p	Fibroblast 5	2.5
CD27_p10	3.97476e+08	53.7468	CD27_p	Fibroblast 5	2.5
CR1_p10	6.67992e+09	50.5168	CR1_p	Fibroblast 5	2.42018
CR2_p10	2.33588e+13	23.9018	CR2_p	Fibroblast 5	2.5
CD49a_p10	1.02718e+10	98.1912	CD49a_p	Fibroblast 5	0
CD29_p10	5.87962e+13	99.4832	CD29_p	Fibroblast 5	0.49722
CD146_p10	8.61542e+07	64.9871	CD146_p	Fibroblast 5	0
CD55_p10	1.04407e+12	80.491	CD55_p	Fibroblast 5	1.40819
HLA-DR_p10	949527	73.1266	HLA-DR_p	Fibroblast 5	0
CD62P_p10	6.12511e+07	60.0775	CD62P_p	Fibroblast 5	0
DPP4_p10	6.51085e+18	54.2636	DPP4_p	Fibroblast 5	0.888948
CD23_p10	1.76373	61.7571	CD23_p	Fibroblast 5	0
CD82_p10	63585.4	90.8269	CD82_p	Fibroblast 5	0.799202
CSF2RB_p10	156.301	55.9432	CSF2RB_p	Fibroblast 5	0
IFNGR1_p10	4.62468	63.1783	IFNGR1_p	Fibroblast 5	0
CD137_p10	1.77758	55.4264	CD137_p	Fibroblast 5	0
NRP-1_p10	4.09367e+09	88.6305	NRP-1_p	Fibroblast 5	0
CD49f_p10	4.47468e+11	74.9354	CD49f_p	Fibroblast 5	0.314897
CD49b_p10	1.72765e+09	59.3023	CD49b_p	Fibroblast 5	0
CD61_p10	1.38913e+18	54.2636	CD61_p	Fibroblast 5	1.56915
CD123_p10	2.96319e+11	44.5736	CD123_p	Fibroblast 5	0.200341
CD58_p10	28301.7	96.8992	CD58_p	Fibroblast 5	0.21527
CD155_p10	114782	89.4057	CD155_p	Fibroblast 5	0
CD151_p10	5.33792e+11	95.8656	CD151_p	Fibroblast 5	0.629407
CD93_p10	2.00983	56.2016	CD93_p	Fibroblast 5	0
CD109_p10	2.70111	62.6615	CD109_p	Fibroblast 5	0
PDPN_p10	3.03866e+12	98.9664	PDPN_p	Fibroblast 5	0.461662
CD73_p10	1.65321e+13	78.2946	CD73_p	Fibroblast 5	0.88167
CD95_p11	25111.5	94.9198	CD95_p	Fibroblast 4	0
CD40_p11	4.48619	57.754	CD40_p	Fibroblast 4	0
PD-L1_p11	6.14806	59.0909	PD-L1_p	Fibroblast 4	0.278736
CD14_p11	2.30096	54.5455	CD14_p	Fibroblast 4	0
GPR56_p11	1.8712	52.4064	GPR56_p	Fibroblast 4	0
CD81_p11	2.39863e+06	95.9893	CD81_p	Fibroblast 4	0.0482298
CD142_p11	1.15402e+08	67.3797	CD142_p	Fibroblast 4	0.592333
CD24_p11	4410.86	66.0428	CD24_p	Fibroblast 4	0.242688
CD54_p11	6.46745e+07	87.7005	CD54_p	Fibroblast 4	0
ENTPD1_p11	1685462883625910	99.7326	ENTPD1_p	Fibroblast 4	0.645361
ICOSLG_p11	106.572	79.4118	ICOSLG_p	Fibroblast 4	0
CD9_p11	7.64573e+10	99.1979	CD9_p	Fibroblast 4	1.13717
CD44_p11	4.71907e+17	87.9679	CD44_p	Fibroblast 4	0.264744
CD49d_p11	51771.7	81.2834	CD49d_p	Fibroblast 4	0
TACI_p11	2.15284	43.5829	TACI_p	Fibroblast 4	0
CD27_p11	36.5747	35.8289	CD27_p	Fibroblast 4	0
CR1_p11	37.6061	42.5134	CR1_p	Fibroblast 4	0
CR2_p11	8.89728e+06	10.9626	CR2_p	Fibroblast 4	1.11543
CD49a_p11	2.70341e+08	98.9305	CD49a_p	Fibroblast 4	0
CD29_p11	1.39362e+10	99.7326	CD29_p	Fibroblast 4	0
CD146_p11	3.28365e+06	60.9626	CD146_p	Fibroblast 4	0
CD55_p11	5.38341e+09	72.4599	CD55_p	Fibroblast 4	0.338001
HLA-DR_p11	8.79178e+09	75.1337	HLA-DR_p	Fibroblast 4	0.276535
CD62P_p11	4.33321e+07	59.893	CD62P_p	Fibroblast 4	0
DPP4_p11	3.47011e+21	60.4278	DPP4_p	Fibroblast 4	1.2593
CD23_p11	1.66588	68.1818	CD23_p	Fibroblast 4	0
CD82_p11	44.7	82.3529	CD82_p	Fibroblast 4	0
CSF2RB_p11	3.61607	49.4652	CSF2RB_p	Fibroblast 4	0
IFNGR1_p11	3.85431	48.9305	IFNGR1_p	Fibroblast 4	0
CD137_p11	1.48074	54.0107	CD137_p	Fibroblast 4	0
NRP-1_p11	1.89784e+06	79.4118	NRP-1_p	Fibroblast 4	0
CD49f_p11	1.10587e+08	72.7273	CD49f_p	Fibroblast 4	0
CD49b_p11	6.3213e+09	75.4011	CD49b_p	Fibroblast 4	0
CD61_p11	1797	43.8503	CD61_p	Fibroblast 4	0
CD123_p11	237255	44.6524	CD123_p	Fibroblast 4	0
CD58_p11	2809.91	92.246	CD58_p	Fibroblast 4	0
CD155_p11	1.24529e+06	86.3636	CD155_p	Fibroblast 4	0
CD151_p11	2.1985e+07	91.9786	CD151_p	Fibroblast 4	0
CD93_p11	1.35117	50.8021	CD93_p	Fibroblast 4	0
CD109_p11	1.92204	61.4973	CD109_p	Fibroblast 4	0
PDPN_p11	1.51979e+09	96.5241	PDPN_p	Fibroblast 4	0.0210816
CD73_p11	4.7503e+10	94.6524	CD73_p	Fibroblast 4	0.149815
CD95_p12	65064.3	92.9134	CD95_p	Fibroblast 3	0.0115165
CD40_p12	5.32509	58.0709	CD40_p	Fibroblast 3	0
PD-L1_p12	4.00784	62.5984	PD-L1_p	Fibroblast 3	0
CD14_p12	2.48853	49.0157	CD14_p	Fibroblast 3	0
GPR56_p12	2.32708	43.1102	GPR56_p	Fibroblast 3	0
CD81_p12	6.74943e+06	98.2283	CD81_p	Fibroblast 3	0.241368
CD142_p12	574713	79.7244	CD142_p	Fibroblast 3	0
CD24_p12	1.66821	65.9449	CD24_p	Fibroblast 3	0
CD54_p12	8.05452e+08	96.4567	CD54_p	Fibroblast 3	0
ENTPD1_p12	1.5035e+18	99.6063	ENTPD1_p	Fibroblast 3	1.64467
ICOSLG_p12	568645	89.9606	ICOSLG_p	Fibroblast 3	1.90776
CD9_p12	1.39377e+08	99.4094	CD9_p	Fibroblast 3	0
CD44_p12	2.21732e+13	88.7795	CD44_p	Fibroblast 3	0
CD49d_p12	64531.5	85.6299	CD49d_p	Fibroblast 3	0
TACI_p12	4.1615	57.0866	TACI_p	Fibroblast 3	0
CD27_p12	47.6706	55.7087	CD27_p	Fibroblast 3	0
CR1_p12	2.61618	51.378	CR1_p	Fibroblast 3	0
CR2_p12	29.9617	36.2205	CR2_p	Fibroblast 3	0
CD49a_p12	5.36077e+13	98.0315	CD49a_p	Fibroblast 3	0.0230423
CD29_p12	6.57187e+10	99.6063	CD29_p	Fibroblast 3	0
CD146_p12	13816.1	69.4882	CD146_p	Fibroblast 3	0
CD55_p12	5.0452e+07	75	CD55_p	Fibroblast 3	0
HLA-DR_p12	7.67906e+10	80.315	HLA-DR_p	Fibroblast 3	0.764008
CD62P_p12	3.23081e+07	53.1496	CD62P_p	Fibroblast 3	0
DPP4_p12	42554.5	39.7638	DPP4_p	Fibroblast 3	0
CD23_p12	1.29984	62.5984	CD23_p	Fibroblast 3	0
CD82_p12	30.073	83.0709	CD82_p	Fibroblast 3	0
CSF2RB_p12	2.631	55.5118	CSF2RB_p	Fibroblast 3	0
IFNGR1_p12	5.19776	66.1417	IFNGR1_p	Fibroblast 3	0
CD137_p12	2.34926	56.1024	CD137_p	Fibroblast 3	0.0310938
NRP-1_p12	8.75885e+09	92.126	NRP-1_p	Fibroblast 3	0
CD49f_p12	1.06446e+07	75.5906	CD49f_p	Fibroblast 3	0
CD49b_p12	2.97782e+06	56.8898	CD49b_p	Fibroblast 3	0
CD61_p12	15357.2	51.5748	CD61_p	Fibroblast 3	0
CD123_p12	540.438	47.6378	CD123_p	Fibroblast 3	0
CD58_p12	12916.6	97.2441	CD58_p	Fibroblast 3	0
CD155_p12	2525.08	84.0551	CD155_p	Fibroblast 3	0
CD151_p12	1.12676e+08	94.8819	CD151_p	Fibroblast 3	0
CD93_p12	3.54667	55.315	CD93_p	Fibroblast 3	0
CD109_p12	1.82258	60.2362	CD109_p	Fibroblast 3	0
PDPN_p12	1.37438e+08	92.3228	PDPN_p	Fibroblast 3	0
CD73_p12	363347547715971	93.5039	CD73_p	Fibroblast 3	1.2681
CD95_p13	7.24454e+06	99.1453	CD95_p	Fibroblast 2	0.866422
CD40_p13	29611.9	64.9573	CD40_p	Fibroblast 2	0.953298
PD-L1_p13	1.86639	54.7009	PD-L1_p	Fibroblast 2	0
CD14_p13	1.77925	53.8462	CD14_p	Fibroblast 2	0
GPR56_p13	3.74939	50	GPR56_p	Fibroblast 2	0
CD81_p13	1.2254e+13	97.4359	CD81_p	Fibroblast 2	2.5
CD142_p13	3.88476e+12	85.4701	CD142_p	Fibroblast 2	1.85167
CD24_p13	1.53431e+08	67.5214	CD24_p	Fibroblast 2	2.12325
CD54_p13	5.06573e+10	98.2906	CD54_p	Fibroblast 2	0.659144
ENTPD1_p13	154342757738510	100	ENTPD1_p	Fibroblast 2	0.293707
ICOSLG_p13	752.194	74.7863	ICOSLG_p	Fibroblast 2	0.419803
CD9_p13	1.72154e+08	99.5726	CD9_p	Fibroblast 2	0
CD44_p13	5.50045e+16	93.1624	CD44_p	Fibroblast 2	0.19565
CD49d_p13	283863	79.4872	CD49d_p	Fibroblast 2	0.0577345
TACI_p13	3.17095	47.0085	TACI_p	Fibroblast 2	0
CD27_p13	12.0816	48.7179	CD27_p	Fibroblast 2	0
CR1_p13	0.848268	47.0085	CR1_p	Fibroblast 2	0
CR2_p13	23.2033	12.3932	CR2_p	Fibroblast 2	0
CD49a_p13	3.77054e+11	97.8632	CD49a_p	Fibroblast 2	0
CD29_p13	2.36519e+12	100	CD29_p	Fibroblast 2	0
CD146_p13	41728.6	61.1111	CD146_p	Fibroblast 2	0
CD55_p13	359166	70.5128	CD55_p	Fibroblast 2	0
HLA-DR_p13	4.32349e+08	77.7778	HLA-DR_p	Fibroblast 2	0
CD62P_p13	2.40643e+08	61.1111	CD62P_p	Fibroblast 2	0
DPP4_p13	5.00633e+06	47.0085	DPP4_p	Fibroblast 2	0
CD23_p13	2.32348	63.2479	CD23_p	Fibroblast 2	0.0657818
CD82_p13	426372	95.2991	CD82_p	Fibroblast 2	1.17292
CSF2RB_p13	385.213	48.7179	CSF2RB_p	Fibroblast 2	0.051877
IFNGR1_p13	27.0498	70.5128	IFNGR1_p	Fibroblast 2	0.687745
CD137_p13	1.39122	55.5556	CD137_p	Fibroblast 2	0
NRP-1_p13	8.74897e+10	91.0256	NRP-1_p	Fibroblast 2	0.0173686
CD49f_p13	1.98577e+08	73.0769	CD49f_p	Fibroblast 2	0
CD49b_p13	79091.9	70.9402	CD49b_p	Fibroblast 2	0
CD61_p13	3136.58	50	CD61_p	Fibroblast 2	0
CD123_p13	3.61503e+07	50.8547	CD123_p	Fibroblast 2	0
CD58_p13	929.578	97.8632	CD58_p	Fibroblast 2	0
CD155_p13	2348.8	82.4786	CD155_p	Fibroblast 2	0
CD151_p13	1.82025e+09	97.4359	CD151_p	Fibroblast 2	0
CD93_p13	1.62821	55.5556	CD93_p	Fibroblast 2	0
CD109_p13	1.8973	58.1197	CD109_p	Fibroblast 2	0
PDPN_p13	4704964684366280	100	PDPN_p	Fibroblast 2	0.887424
CD73_p13	96001.6	90.5983	CD73_p	Fibroblast 2	0
CD95_p14	2.19803e+09	97.824	CD95_p	Fibroblast 1	1.90318
CD40_p14	1.42081e+07	64.1911	CD40_p	Fibroblast 1	2.15191
PD-L1_p14	21.1741	61.3056	PD-L1_p	Fibroblast 1	1.42743
CD14_p14	989.276	52.4125	CD14_p	Fibroblast 1	2.11758
GPR56_p14	810.307	49.5743	GPR56_p	Fibroblast 1	2.01472
CD81_p14	1.64344e+06	96.6414	CD81_p	Fibroblast 1	0
CD142_p14	3.41217e+10	94.087	CD142_p	Fibroblast 1	1.27965
CD24_p14	4278.71	63.3869	CD24_p	Fibroblast 1	0.237219
CD54_p14	3.57457e+10	97.7294	CD54_p	Fibroblast 1	0.592098
ENTPD1_p14	4872377186958910	99.9527	ENTPD1_p	Fibroblast 1	0.801511
ICOSLG_p14	51644.8	74.1722	ICOSLG_p	Fibroblast 1	1.36912
CD9_p14	4.66698e+08	99.6689	CD9_p	Fibroblast 1	0
CD44_p14	8.08989e+16	82.6395	CD44_p	Fibroblast 1	0.208051
CD49d_p14	489315	76.1589	CD49d_p	Fibroblast 1	0.115974
TACI_p14	7.88624	52.8855	TACI_p	Fibroblast 1	0
CD27_p14	19.8784	49.2904	CD27_p	Fibroblast 1	0
CR1_p14	2.52427	49.6216	CR1_p	Fibroblast 1	0
CR2_p14	155.905	15.1372	CR2_p	Fibroblast 1	0
CD49a_p14	7.50717e+10	98.0132	CD49a_p	Fibroblast 1	0
CD29_p14	5.90309e+12	99.4797	CD29_p	Fibroblast 1	0.128904
CD146_p14	6.06189e+08	66.4144	CD146_p	Fibroblast 1	0
CD55_p14	1.29319e+09	71.807	CD55_p	Fibroblast 1	0.0482428
HLA-DR_p14	1.89783e+09	67.8808	HLA-DR_p	Fibroblast 1	0
CD62P_p14	8.4469e+18	58.1362	CD62P_p	Fibroblast 1	1.00779
DPP4_p14	9.05947e+17	49.8581	DPP4_p	Fibroblast 1	0.772609
CD23_p14	1.58367	61.4475	CD23_p	Fibroblast 1	0
CD82_p14	624684	95.175	CD82_p	Fibroblast 1	1.24792
CSF2RB_p14	12.7329	51.7502	CSF2RB_p	Fibroblast 1	0
IFNGR1_p14	34.1703	69.7729	IFNGR1_p	Fibroblast 1	0.877514
CD137_p14	1.57913	54.1627	CD137_p	Fibroblast 1	0
NRP-1_p14	3505762065472880	87.4645	NRP-1_p	Fibroblast 1	0.961836
CD49f_p14	1.57637e+09	69.2053	CD49f_p	Fibroblast 1	0
CD49b_p14	6.16412e+06	63.3869	CD49b_p	Fibroblast 1	0
CD61_p14	2547.09	56.2441	CD61_p	Fibroblast 1	0
CD123_p14	1.9166e+07	44.5601	CD123_p	Fibroblast 1	0
CD58_p14	36538.9	97.8713	CD58_p	Fibroblast 1	0.298632
CD155_p14	1.99207e+07	90.9177	CD155_p	Fibroblast 1	0.152048
CD151_p14	1.08715e+12	95.79	CD151_p	Fibroblast 1	0.719305
CD93_p14	224.658	53.6897	CD93_p	Fibroblast 1	0
CD109_p14	2.41477	60.0284	CD109_p	Fibroblast 1	0
PDPN_p14	2.84892e+13	98.5336	PDPN_p	Fibroblast 1	0.591397
CD73_p14	1.0253e+09	90.1608	CD73_p	Fibroblast 1	0

## Sheet: ExtFig7b-RNA
	avg.exp	pct.exp	features.plot	id	avg.exp.scaled
FGFBP1	0.023485	NA	FGFBP1	Epithelial 4	0.1
CA12	0.037155	NA	CA12	Epithelial 4	0.1
DSG1	0	NA	DSG1	Epithelial 4	0.1
KRT6C	0.756316	27.0588	KRT6C	Epithelial 4	0.1
NNMT	0.106474	23.5294	NNMT	Epithelial 4	0.1
FIBIN	0.0293049	10.5882	FIBIN	Epithelial 4	0.1
MMP7	0.950515	36.4706	MMP7	Epithelial 4	0.1
MMP13	0.717079	29.4118	MMP13	Epithelial 4	0.1
SULF1	0.0473451	11.7647	SULF1	Epithelial 4	0.1
MEG3	0.00179321	NA	MEG3	Epithelial 4	0.1
PDE7B	0.0028656	NA	PDE7B	Epithelial 4	0.1
ODAM	14.7058	89.4118	ODAM	Epithelial 4	1.52769
ODAPH	7.4245	74.1176	ODAPH	Epithelial 4	1.77615
SPRR3	63.3122	74.1176	SPRR3	Epithelial 4	1.78098
LCN2	16.1514	87.0588	LCN2	Epithelial 4	1.78618
CEACAM1	2.84034	77.6471	CEACAM1	Epithelial 4	1.78864
CXCL8	3.14724	70.5882	CXCL8	Epithelial 4	1.60455
MKI67	0.0105145	NA	MKI67	Epithelial 4	0.1
DEPDC1	0	NA	DEPDC1	Epithelial 4	0.1
KIF2C	0.00264292	NA	KIF2C	Epithelial 4	0.1
FGFBP11	0.01842	NA	FGFBP1	Epithelial 3	0.1
CA121	0.131535	16.6667	CA12	Epithelial 3	0.1
DSG11	0.0597457	13.0952	DSG1	Epithelial 3	0.1
KRT6C1	0.0262275	NA	KRT6C	Epithelial 3	0.1
NNMT1	1.19268	58.3333	NNMT	Epithelial 3	1.12878
FIBIN1	0.550967	54.7619	FIBIN	Epithelial 3	0.904407
MMP71	1.88499	39.2857	MMP7	Epithelial 3	0.516734
MMP131	2.76436	45.2381	MMP13	Epithelial 3	0.988877
SULF11	4.46805	88.0952	SULF1	Epithelial 3	1.7796
MEG31	3.32588	83.3333	MEG3	Epithelial 3	1.76668
PDE7B1	2.08951	51.1905	PDE7B	Epithelial 3	1.78299
ODAM1	0.721327	40.4762	ODAM	Epithelial 3	0.1
ODAPH1	0	NA	ODAPH	Epithelial 3	0.1
SPRR31	0.014416	NA	SPRR3	Epithelial 3	0.1
LCN21	0.0319875	NA	LCN2	Epithelial 3	0.1
CEACAM11	0.0410368	NA	CEACAM1	Epithelial 3	0.1
CXCL81	0.731264	32.1429	CXCL8	Epithelial 3	0.1
MKI671	0.0113472	NA	MKI67	Epithelial 3	0.1
DEPDC11	0	NA	DEPDC1	Epithelial 3	0.1
KIF2C1	0.00340165	NA	KIF2C	Epithelial 3	0.1
FGFBP12	0.152057	NA	FGFBP1	Epithelial 2	0.1
CA122	0.114553	18.254	CA12	Epithelial 2	0.1
DSG12	0.0266601	NA	DSG1	Epithelial 2	0.1
KRT6C2	0.0818222	15.0794	KRT6C	Epithelial 2	0.1
NNMT2	1.08225	73.8095	NNMT	Epithelial 2	0.974413
FIBIN2	0.647661	70.6349	FIBIN	Epithelial 2	1.19595
MMP72	2.97687	61.1111	MMP7	Epithelial 2	1.17539
MMP132	3.03669	59.5238	MMP13	Epithelial 2	1.10204
SULF12	0.276535	39.6825	SULF1	Epithelial 2	0.1
MEG32	0.271987	26.1905	MEG3	Epithelial 2	0.1
PDE7B2	0.110823	10.3175	PDE7B	Epithelial 2	0.1
ODAM2	3.53079	73.0159	ODAM	Epithelial 2	0.317904
ODAPH2	0.29148	10.3175	ODAPH	Epithelial 2	0.1
SPRR32	0.0282271	NA	SPRR3	Epithelial 2	0.1
LCN22	0.213802	30.1587	LCN2	Epithelial 2	0.1
CEACAM12	0.0261607	NA	CEACAM1	Epithelial 2	0.1
CXCL82	1.01995	42.8571	CXCL8	Epithelial 2	0.175146
MKI672	0.100915	13.4921	MKI67	Epithelial 2	0.1
DEPDC12	0.00406331	NA	DEPDC1	Epithelial 2	0.1
KIF2C2	0.00949706	NA	KIF2C	Epithelial 2	0.1
FGFBP13	1.8332	70.8738	FGFBP1	Epithelial 1	1.29935
CA123	0.745177	72.8155	CA12	Epithelial 1	1.6848
DSG13	2.24685	58.2524	DSG1	Epithelial 1	1.76884
KRT6C3	6.00751	55.3398	KRT6C	Epithelial 1	1.7263
NNMT3	0.0982757	22.3301	NNMT	Epithelial 1	0.1
FIBIN3	0.110446	24.2718	FIBIN	Epithelial 1	0.1
MMP73	0.0780369	11.6505	MMP7	Epithelial 1	0.1
MMP133	0.0243475	NA	MMP13	Epithelial 1	0.1
SULF13	0.131835	28.1553	SULF1	Epithelial 1	0.1
MEG33	0.0908416	10.6796	MEG3	Epithelial 1	0.1
PDE7B3	0.0329723	NA	PDE7B	Epithelial 1	0.1
ODAM3	0.0836332	13.5922	ODAM	Epithelial 1	0.1
ODAPH3	0	NA	ODAPH	Epithelial 1	0.1
SPRR33	0.533133	12.6214	SPRR3	Epithelial 1	0.1
LCN23	0.105747	18.4466	LCN2	Epithelial 1	0.1
CEACAM13	0.0187565	NA	CEACAM1	Epithelial 1	0.1
CXCL83	0.282829	29.1262	CXCL8	Epithelial 1	0.1
MKI673	0.374039	29.1262	MKI67	Epithelial 1	0.1
DEPDC13	0.0237382	NA	DEPDC1	Epithelial 1	0.1
KIF2C3	0.0212098	NA	KIF2C	Epithelial 1	0.1
FGFBP14	1.28006	48.7805	FGFBP1	Cycling Epithelial	0.852567
CA124	0.258029	39.0244	CA12	Cycling Epithelial	0.1
DSG14	0.214245	41.4634	DSG1	Cycling Epithelial	0.1
KRT6C4	0.164912	31.7073	KRT6C	Cycling Epithelial	0.1
NNMT4	0.3808	46.3415	NNMT	Cycling Epithelial	0.1
FIBIN4	0.202559	48.7805	FIBIN	Cycling Epithelial	0.1
MMP74	1.35207	36.5854	MMP7	Cycling Epithelial	0.1
MMP134	0.336944	17.0732	MMP13	Cycling Epithelial	0.1
SULF14	0.115648	29.2683	SULF1	Cycling Epithelial	0.1
MEG34	0.225163	26.8293	MEG3	Cycling Epithelial	0.1
PDE7B4	0.0160113	NA	PDE7B	Cycling Epithelial	0.1
ODAM4	1.80893	39.0244	ODAM	Cycling Epithelial	0.1
ODAPH4	0	NA	ODAPH	Cycling Epithelial	0.1
SPRR34	0.0792597	NA	SPRR3	Cycling Epithelial	0.1
LCN24	0.0281152	12.1951	LCN2	Cycling Epithelial	0.1
CEACAM14	0.0170167	NA	CEACAM1	Cycling Epithelial	0.1
CXCL84	0.163234	43.9024	CXCL8	Cycling Epithelial	0.1
MKI674	2.31185	97.561	MKI67	Cycling Epithelial	1.73222
DEPDC14	0.822152	90.2439	DEPDC1	Cycling Epithelial	1.78766
KIF2C4	0.452952	85.3659	KIF2C	Cycling Epithelial	1.78704

## Sheet: ExtFig7b-ADT
	avg.exp	pct.exp	features.plot	id	avg.exp.scaled
HLA-A_p	4.95258	97.6471	HLA-A_p	Epithelial 4	0
IFNGR1_p	0.502244	69.4118	IFNGR1_p	Epithelial 4	0
NRP-1_p	0.423392	70.5882	NRP-1_p	Epithelial 4	0
CD49f_p	144.94	100	CD49f_p	Epithelial 4	0
PDPN_p	13.6467	100	PDPN_p	Epithelial 4	0
CD40_p	0.318901	58.8235	CD40_p	Epithelial 4	0
CD142_p	35.4914	98.8235	CD142_p	Epithelial 4	1.77572
CD54_p	35.2397	100	CD54_p	Epithelial 4	1.61605
CD71_p	80.2301	100	CD71_p	Epithelial 4	1.77489
CD73_p	4.04633	98.8235	CD73_p	Epithelial 4	1.57985
CD24_p	21.6685	100	CD24_p	Epithelial 4	1.22646
HLA-A_p1	6.09904	98.8095	HLA-A_p	Epithelial 3	0
IFNGR1_p1	0.59459	79.7619	IFNGR1_p	Epithelial 3	0
NRP-1_p1	0.44163	70.2381	NRP-1_p	Epithelial 3	0
CD49f_p1	156.015	100	CD49f_p	Epithelial 3	0
PDPN_p1	90.6097	100	PDPN_p	Epithelial 3	1.33385
CD40_p1	1.17988	94.0476	CD40_p	Epithelial 3	1.68773
CD142_p1	1.98641	97.619	CD142_p	Epithelial 3	0
CD54_p1	3.66137	97.619	CD54_p	Epithelial 3	0
CD71_p1	13.2654	100	CD71_p	Epithelial 3	0
CD73_p1	1.3297	100	CD73_p	Epithelial 3	0
CD24_p1	2.42865	98.8095	CD24_p	Epithelial 3	0
HLA-A_p2	7.12931	98.4127	HLA-A_p	Epithelial 2	0.042195
IFNGR1_p2	0.631398	79.3651	IFNGR1_p	Epithelial 2	0.0615319
NRP-1_p2	0.375211	66.6667	NRP-1_p	Epithelial 2	0
CD49f_p2	227.148	100	CD49f_p	Epithelial 2	1.20552
PDPN_p2	50.7487	100	PDPN_p	Epithelial 2	0.528853
CD40_p2	0.566407	76.9841	CD40_p	Epithelial 2	0
CD142_p2	2.75791	98.4127	CD142_p	Epithelial 2	0
CD54_p2	10.1594	100	CD54_p	Epithelial 2	0.336503
CD71_p2	16.5591	99.2063	CD71_p	Epithelial 2	0
CD73_p2	1.90808	98.4127	CD73_p	Epithelial 2	0
CD24_p2	13.6569	100	CD24_p	Epithelial 2	0.647786
HLA-A_p3	8.55871	98.0583	HLA-A_p	Epithelial 1	0.770141
IFNGR1_p3	0.756816	77.6699	IFNGR1_p	Epithelial 1	1.36392
NRP-1_p3	0.911943	74.7573	NRP-1_p	Epithelial 1	1.43377
CD49f_p3	166.306	100	CD49f_p	Epithelial 1	0
PDPN_p3	21.9852	100	PDPN_p	Epithelial 1	0
CD40_p3	0.491787	74.7573	CD40_p	Epithelial 1	0
CD142_p3	3.23842	96.1165	CD142_p	Epithelial 1	0
CD54_p3	3.28896	93.2039	CD54_p	Epithelial 1	0
CD71_p3	13.3118	98.0583	CD71_p	Epithelial 1	0
CD73_p3	1.28755	91.2621	CD73_p	Epithelial 1	0
CD24_p3	8.44188	99.0291	CD24_p	Epithelial 1	0.0642168
HLA-A_p4	9.31625	100	HLA-A_p	Cycling Epithelial	1.1129
IFNGR1_p4	0.653961	80.4878	IFNGR1_p	Cycling Epithelial	0.303061
NRP-1_p4	0.712063	73.1707	NRP-1_p	Cycling Epithelial	0.655681
CD49f_p4	214.048	100	CD49f_p	Cycling Epithelial	0.905923
PDPN_p4	34.6208	100	PDPN_p	Cycling Epithelial	0.00245928
CD40_p4	0.47528	65.8537	CD40_p	Cycling Epithelial	0
CD142_p4	2.63708	100	CD142_p	Cycling Epithelial	0
CD54_p4	3.54858	92.6829	CD54_p	Cycling Epithelial	0
CD71_p4	15.7295	100	CD71_p	Cycling Epithelial	0
CD73_p4	2.27532	97.561	CD73_p	Cycling Epithelial	0.239555
CD24_p4	4.47728	100	CD24_p	Cycling Epithelial	0
